# Supplementary material for: An experimental genetically attenuated live vaccine to prevent transmission of Toxoplasma gondii by cats
Source: Sci Rep. 2019 Feb 6;9:1474. doi: 10.1038/s41598-018-37671-8 (PMC6365665; doi:10.1038/s41598-018-37671-8)
Supplement: Supplementary file 2 — Supplemental Table S1 [file 41598_2018_37671_MOESM2_ESM.xlsx]

## Sheet: Datasets
Stage	Abbreviation	Host	Pool of x RNA samples	Read counts	Mapped reads	% mapped against T. gondii
Cultured tachyzoites	T-A	Homo sapiens (HFFs)	1	41467226	16580272	39.984
Cultured tachyzoites	T-B	Homo sapiens (HFFs)	1	58103376	22324522	38.4221
Very early enteroepithelial stages	EES1	Catus felis	2	389232274	4258086	1.09397
Early enteroepithelial stages	EES2-A	Catus felis	2	369880286	11009666	2.97655
Early enteroepithelial stages	EES2-B	Catus felis	1	121882445	6564922	5.38627
Mixed enteroepithelial stages	EES3-A	Catus felis	2	276949441	10126676	3.65651
Mixed enteroepithelial stages	EES3-B	Catus felis	1	143115311	17409696	12.1648
Late enteroepithelial stages	EES4-A	Catus felis	1	174277466	10749395	6.16798
Late enteroepithelial stages	EES4-B	Catus felis	3	731859712	335585063	45.8537
Very late enteroepithelial stages	EES5	Catus felis	2	278337583	139511497	50.1231
