# Supplementary material for: An experimental genetically attenuated live vaccine to prevent transmission of Toxoplasma gondii by cats
Source: Sci Rep. 2019 Feb 6;9:1474. doi: 10.1038/s41598-018-37671-8 (PMC6365665; doi:10.1038/s41598-018-37671-8)
Supplement: Supplementary file 3 — Supplemental Table S2 [file 41598_2018_37671_MOESM3_ESM.xlsx]

## Sheet: EES2 versus EES1
ToxoDB ID	ToxoDB product description	Chromosome	Transcript length	GC content	GO BP	GO CC	GO MF	Is present	log2 ratio	p- value	FDR	EES1 (normalised counts)	EES2-A (normalised counts)	EES2-B (normalised counts)	EES3-A (normalised counts)	EES3-B (normalised counts)	EES4-A (normalised counts)	EES4-B (normalised counts)	EES5 (normalised counts)	EES1 (FPKM)	EES2-A (FPKM)	EES2-B (FPKM)	EES3-A (FPKM)	EES3-B (FPKM)	EES4-A (FPKM)	EES4-B (FPKM)	EES5 (FPKM)	Cluster
TGME49_200010	hypothetical protein	XII	3390	0.524				FALSE	0.9004	0.3293	NA	0	3.698	3.031	3.778	1.094	0	0.9194	1.058	0	0.05359	0.04493	0.05826	0.01694	0	0.01494	0.01269	NA
TGME49_200110	hypothetical protein	XII	404	0.559				FALSE	0.7472	0.4392	NA	0	3.698	3.031	5.667	3.282	0	2.109	1.235	0	0.4496	0.377	0.7333	0.4265	0	0.2877	0.1242	NA
TGME49_200130	Toxoplasma gondii family C protein	XII	1060	0.526				TRUE	-0.6665	0.0465	0.2018	4194	2749	2437	2319	1966	2629	1822	1091	203.4	127.4	115.5	114.4	97.37	127.7	94.71	41.81	NA
TGME49_200230	microneme protein MIC17C	VIII	1810	0.318	GO:0007596; GO:0006508	GO:0005576	GO:0005515	TRUE	0.08583	0.9004	0.9756	41.12	46.22	39.41	51	39.39	34.33	28.45	21.7	1.168	1.255	1.094	1.473	1.142	0.9765	0.866	0.4871	NA
TGME49_200240	microneme protein MIC17B	VIII	1490	0.509	GO:0007596; GO:0006508	GO:0020009; GO:0005576	GO:0005515	TRUE	1.381	0.002849	0.02075	2088	4485	7006	8209	4207	5173	6255	1912	72.03	147.9	236.3	288	148.2	178.8	231.3	52.14	yellow
TGME49_200250	microneme protein MIC17A	VIII	1790	0.507	GO:0007596; GO:0006508	GO:0020009; GO:0005576	GO:0005515	TRUE	1.04	0.2993	0.6474	26320	59840	102200	95160	67440	78160	5285	28050	756	1642	2869	2779	1978	2248	162.7	636.9	NA
TGME49_200260	hypothetical protein	VIII	777	0.569				TRUE	-0.2158	0.8085	0.9408	123.3	118.3	84.88	190.8	103.9	177.1	12.49	109.5	8.161	7.481	5.489	12.84	7.023	11.73	0.8859	5.729	NA
TGME49_200270	PAN/Apple domain-containing protein	VIII	1800	0.512	GO:0007596; GO:0006508	GO:0020009; GO:0005576	GO:0005515	TRUE	0.3575	0.7189	0.9014	1640	2060	4211	5447	2821	2623	79180	2139	46.84	56.21	117.5	158.2	82.26	75.04	2424	48.28	NA
TGME49_200280	WD domain, G-beta repeat-containing protein	VIII	2850	0.579			GO:0005515	TRUE	-0.05951	0.8376	0.951	854.3	798.7	842.7	910.4	785.6	823.9	911.3	1220	15.41	13.77	14.86	16.7	14.47	14.88	17.62	17.4	NA
TGME49_200290	rhomboid protease ROM1	VIII	2030	0.505		GO:0005794; GO:0045177, GO:0005783, GO:0016021; GO:0016021	GO:0004252	TRUE	0.7474	0.009449	0.05544	1590	2372	3025	2879	2626	2748	2640	1288	40.26	57.41	74.89	74.13	67.91	69.7	71.67	25.78	yellow
TGME49_200295	hypothetical protein	VIII	2560	0.476			GO:0005515	TRUE	0.9691	0.04259	0.1887	397.5	1117	530.5	1099	945.3	1180	876.1	2223	7.981	21.43	10.41	22.45	19.39	23.73	18.86	35.29	NA
TGME49_200300	hypothetical protein	VIII	756	0.525			GO:0005515	TRUE	2.089	0.0005147	0.005445	50.25	367.9	172.8	358.9	265.9	431.8	271	742.9	3.417	23.91	11.48	24.82	18.46	29.41	19.75	39.94	red
TGME49_200310	hypothetical protein	VIII	989	0.502				TRUE	0.1761	0.6	0.8473	6126	7206	6636	4212	5083	7111	4841	3978	318.4	358	337.1	222.7	269.8	370.2	269.7	163.4	NA
TGME49_200320	hypoxanthine-xanthine-guanine phosphoribosyl transferase HXGPRT	VIII	1570	0.526	GO:0009116; GO:0006166	GO:0005737; GO:0070258	GO:0052657; GO:0004422	TRUE	-0.5659	0.07605	0.2906	93220	63060	60730	37030	47380	34950	25600	22700	3052	1973	1944	1233	1584	1146	898.3	587.5	NA
TGME49_200330	hypothetical protein	VIII	2290	0.5				TRUE	1.756	5.302e-06	0.0001654	182.7	637.8	660.8	742.3	559.1	610.7	510.5	275.9	4.102	13.68	14.5	16.95	12.82	13.73	12.28	4.895	yellow
TGME49_200340	hypothetical protein	VIII	1130	0.506				TRUE	3.647	7.89e-09	1.097e-06	9.137	262.5	306.2	436.3	604	879.9	971.4	1829	0.4157	11.41	13.61	20.19	28.06	40.09	47.37	65.79	orange
TGME49_200350	subtilisin SUB3	VIII	2910	0.516	GO:0006508		GO:0004252	TRUE	1.202	0.02173	0.1106	566.5	2117	760.9	1887	2081	2705	2757	6948	10.01	35.74	13.14	33.9	37.54	47.86	52.19	97.03	NA
TGME49_200360	hypothetical protein	VIII	1100	0.492				FALSE	1.102	0.2155	NA	4.568	16.64	24.25	20.78	24.07	39.75	29.2	50.62	0.2135	0.7431	1.108	0.9875	1.149	1.861	1.463	1.87	NA
TGME49_200370	prenyltransferase and squalene oxidase repeat-containing protein	VIII	1920	0.564			GO:0003824; GO:0004660	TRUE	-0.3217	0.2142	0.5449	1631	1353	1243	1216	1316	1194	1218	1280	43.67	34.63	32.53	33.12	35.99	32.03	34.97	27.1	NA
TGME49_200375	hypothetical protein	VIII	201	0.478				TRUE	1.916	0.04733	0.2044	0	11.09	54.57	11.33	49.24	48.78	41.48	47.8	0	2.711	13.64	2.948	12.86	12.5	11.37	9.664	NA
TGME49_200385	Myb family DNA-binding domain-containing protein	VIII	6780	0.542			GO:0003677; GO:0003682	TRUE	1.165	0.1904	0.5128	31.98	18.49	187.9	45.33	128	81.3	103	121.2	0.2425	0.134	1.393	0.3496	0.9912	0.6174	0.8368	0.7263	NA
TGME49_200400	hypothetical protein	VIII	3510	0.59				TRUE	0.1491	0.6452	0.8668	1375	1425	1637	1704	1549	1075	1474	1890	20.14	19.95	23.43	25.38	23.17	15.77	23.14	21.88	NA
TGME49_200410	hypothetical protein	VIII	2780	0.67				TRUE	0.4558	0.5353	0.814	169	120.2	385	404.2	365.4	79.49	312.4	403	3.126	2.124	6.959	7.602	6.901	1.472	6.191	5.892	NA
TGME49_200430	cytidine and deoxycytidylate deaminase zinc-binding region domain-containing protein	VIII	1540	0.597			GO:0004132; GO:0016787, GO:0008270; GO:0003824	TRUE	0.04253	0.9011	0.9758	365.5	353.1	403.2	372.1	376.4	339.7	388.7	460.7	12.2	11.27	13.16	12.63	12.83	11.36	13.91	12.16	NA
TGME49_200440	hypothetical protein	VIII	2880	0.582				TRUE	0.3032	0.454	0.7703	283.2	301.3	412.3	453.3	446.4	314.4	438.9	619.3	5.056	5.141	7.193	8.229	8.137	5.62	8.397	8.738	NA
TGME49_200450	hypothetical protein	VIII	3950	0.572				TRUE	-0.3285	0.3456	0.6918	1288	1054	976.1	919.9	1026	675.7	1001	663.9	16.77	13.11	12.42	12.17	13.64	8.808	13.96	6.83	NA
TGME49_200460	hypothetical protein	VIII	4080	0.512				TRUE	0.3043	0.3789	0.7188	351.8	401.2	472.9	400.4	349	388.4	428.6	206	4.432	4.831	5.824	5.131	4.491	4.902	5.788	2.052	NA
TGME49_200470	hypothetical protein	VIII	3200	0.553				TRUE	-0.4587	0.1633	0.4716	1855	1518	1146	1403	1093	1238	1165	886.3	29.8	23.3	17.99	22.93	17.93	19.91	20.06	11.26	NA
TGME49_200480	Toxoplasma gondii family B protein	VIII	504	0.534				TRUE	0.2163	0.4918	0.791	621.3	645.2	806.4	689.4	770.3	608.9	611.1	517.9	63.37	62.9	80.39	71.51	80.23	62.2	66.8	41.76	NA
TGME49_200590	Toxoplasma gondii family C protein	X	1560	0.513				TRUE	-0.5039	0.1902	0.5124	1882	1544	1058	1318	1069	1196	850.4	775	62.02	48.62	34.08	44.18	35.97	39.48	30.04	20.19	NA
TGME49_200595	hypothetical protein	X	381	0.543				FALSE	-0.432	0.6717	NA	9.137	11.09	0	9.444	6.565	19.87	12.22	12.35	1.233	1.43	0	1.296	0.9045	2.686	1.768	1.317	NA
TGME49_200600	hypothetical protein	X	367	0.572				FALSE	1.084	0.2731	NA	0	11.09	12.13	30.22	8.753	27.1	11.57	40.74	0	1.485	1.66	4.305	1.252	3.802	1.738	4.512	NA
TGME49_200700	Toxoplasma gondii family C protein	X	420	0.526				FALSE	0.2268	0.8258	NA	9.137	9.244	15.16	1.889	19.69	19.87	3.894	9.878	1.118	1.081	1.813	0.2351	2.462	2.436	0.5108	0.9557	NA
TGME49_201100	hypothetical protein	VIIa	1780	0.556				TRUE	3.32	3.125e-12	1.617e-09	105.1	1693	954.9	1779	2559	2692	2572	12970	3.035	46.74	26.96	52.26	75.48	77.87	79.62	296.2	blue
TGME49_201110	hypothetical protein	VIIa	1400	0.501				TRUE	-0.1565	0.6835	0.8859	849.7	767.2	739.7	464.7	553.6	831.1	526.7	286.8	31.2	26.92	26.55	17.35	20.76	30.57	20.73	8.325	NA
TGME49_201120	ELMO/CED-12 family protein	VIIa	8120	0.618	GO:0006909	GO:0005856		TRUE	-0.1134	0.7373	0.908	1224	1019	1249	1558	1391	984.6	1353	1864	7.751	6.163	7.729	10.03	8.991	6.244	9.181	9.328	NA
TGME49_201130	rhoptry kinase family protein ROP33	VIIa	5830	0.557	GO:0006468		GO:0005524; GO:0004672	TRUE	0.07266	0.7995	0.9371	2983	2978	3301	3768	2932	2712	2778	2554	26.3	25.1	28.45	33.79	26.4	23.95	26.25	17.8	NA
TGME49_201140	hypothetical protein	VIIa	5010	0.592				TRUE	-0.1269	0.6216	0.8573	2010	1708	1970	1709	1724	1749	1698	1785	20.63	16.75	19.76	17.84	18.07	17.97	18.67	14.48	NA
TGME49_201150	heavy metal translocating P-type ATPase subfamily protein	VIIa	6930	0.579	GO:0008152; GO:0030001; GO:0006812; GO:0008152, GO:0030001	GO:0016020	GO:0005388; GO:0003824, GO:0004008, GO:0046872, GO:0000166; GO:0005524; GO:0003824, GO:0046872, GO:0000166	TRUE	-0.1828	0.6344	0.8617	1110	770.9	1176	885.9	1034	735.3	974.2	757.9	8.235	5.465	8.528	6.683	7.833	5.464	7.746	4.445	NA
TGME49_201160	hypothetical protein	VIIa	1020	0.573				TRUE	0.2875	0.6299	0.8594	59.39	68.4	81.85	68	84.25	84.91	124.7	65.44	2.993	3.295	4.032	3.485	4.336	4.287	6.737	2.607	NA
TGME49_201170	hypothetical protein	VIIa	1490	0.502				TRUE	1.59	0.0001257	0.001825	1480	3442	5923	5121	4092	4242	3137	1833	51.07	113.5	199.8	179.7	144.2	146.6	116	50	yellow
TGME49_201180	hypothetical protein	VIIa	5800	0.572				TRUE	-0.3955	0.1342	0.4226	32080	23780	24720	27820	22080	24800	24400	16900	284.4	201.4	214.2	250.8	199.8	220.1	231.8	118.4	NA
TGME49_201190	hypothetical protein	VIIa	556	0.54				TRUE	-0.3709	0.3878	0.7269	219.3	181.2	151.6	143.6	124.7	196.9	160.4	201.8	20.27	16.01	13.7	13.5	11.78	18.24	15.9	14.75	NA
TGME49_201200	zinc finger (CCCH type) motif-containing protein	VIIa	2110	0.615			GO:0003676; GO:0008270	TRUE	0.2049	0.6934	0.8881	552.8	408.6	888.2	587.4	787.8	421	674.3	907.7	13.47	9.513	21.15	14.55	19.6	10.27	17.61	17.48	NA
TGME49_201210	hypothetical protein	VIIa	3840	0.573				TRUE	0.2333	0.5769	0.8359	415.7	391.9	597.2	487.3	665.2	359.5	439.4	451	5.565	5.015	7.815	6.635	9.094	4.821	6.305	4.773	NA
TGME49_201215	hypothetical protein	VIIa	678	0.549				TRUE	1.276	0.09106	0.3276	13.71	48.07	48.5	81.22	77.68	43.36	87.88	130.3	1.039	3.483	3.595	6.263	6.015	3.293	7.142	7.813	NA
TGME49_201220	zinc finger protein	VIIa	2100	0.589		GO:0005622	GO:0008270	TRUE	1.602	0.002335	0.01766	77.66	247.7	285	256.9	261.5	171.6	322.7	554.4	1.901	5.796	6.818	6.395	6.537	4.208	8.466	10.73	green
TGME49_201230	kinesin motor domain-containing protein	VIIa	5120	0.561	GO:0007018		GO:0005524; GO:0003777	TRUE	1.022	0.01028	0.05961	333.5	619.3	782.1	812.2	643.3	496.8	708.9	591.9	3.348	5.943	7.676	8.293	6.596	4.997	7.628	4.698	NA
TGME49_201240	hypothetical protein	VIIa	3530	0.562				TRUE	2.307	5.005e-05	0.0008651	73.09	560.2	406.2	935	1196	836.5	2023	7171	1.064	7.796	5.782	13.85	17.78	12.2	31.58	82.55	blue
TGME49_201250	histone lysine methyltransferase, SET, putative	VIIa	6600	0.57				TRUE	0.09299	0.7577	0.9165	3116	3363	3307	4150	3055	3612	3995	5524	24.27	25.03	25.18	32.87	24.3	28.18	33.35	34.01	NA
TGME49_201260	sugar transporter ST3	VIIa	4120	0.503	GO:0055085	GO:0016021	GO:0022857	TRUE	1.497	0.02847	0.1369	22.84	131.3	51.53	128.4	161.9	193.3	317.1	766.7	0.285	1.565	0.6285	1.63	2.063	2.416	4.241	7.563	NA
TGME49_201270	hypothetical protein	VIIa	4510	0.529				TRUE	-0.6044	0.04148	0.1843	3572	2546	2089	1768	1798	2190	1748	1143	40.72	27.73	23.27	20.49	20.92	25	21.36	10.3	NA
TGME49_201380	chorismate synthase, putative	VIIa	2930	0.561	GO:0009073		GO:0004107	TRUE	-0.3932	0.1226	0.4005	2663	1871	2164	1859	1907	1610	1608	1433	46.73	31.37	37.12	33.16	34.17	28.29	30.23	19.87	NA
TGME49_201390	hypothetical protein	VIIa	2390	0.491				TRUE	0.8364	0.0111	0.06357	2636	3873	5687	5058	4477	4278	3996	2362	56.7	79.62	119.6	110.6	98.34	92.17	92.12	40.17	NA
TGME49_201400	Sin3-associated polypeptide SAP18	VIIa	2610	0.623				TRUE	-0.3089	0.2427	0.5852	2412	1814	2070	2238	2008	1785	1917	2441	47.51	34.14	39.86	44.83	40.38	35.22	40.48	38	NA
TGME49_201520	protein phosphatase 2C domain-containing protein	VIIa	1800	0.491			GO:0003824; GO:0004721	TRUE	1.063	0.1583	0.4649	18.27	70.25	33.35	86.89	77.68	169.8	78.26	172.9	0.5219	1.918	0.9309	2.524	2.266	4.858	2.395	3.903	NA
TGME49_201630	protein phosphatase 2C domain-containing protein	VIIa	2140	0.51			GO:0003824; GO:0004721	TRUE	1.133	0.0007757	0.007507	1229	2982	2525	2852	2074	2206	1826	1592	29.52	68.46	59.29	69.68	50.89	53.08	47.01	30.22	yellow
TGME49_201640	hypothetical protein	VIIa	3770	0.527				TRUE	1.368	0.01834	0.09632	772.1	3570	1034	4150	3235	3413	3627	14210	10.53	46.52	13.78	57.55	45.05	46.61	53	153.2	NA
TGME49_201650	hypothetical protein	VIIa	4220	0.53				TRUE	1.94	0.0005695	0.005865	434	3071	964	4191	3390	3962	3812	16160	5.287	35.75	11.48	51.92	42.17	48.34	49.77	155.7	red
TGME49_201660	hypothetical protein	VIIa	3000	0.514				TRUE	2.169	0.0001508	0.002064	59.39	486.2	191	451.4	438.7	625.1	594.7	1926	1.018	7.963	3.199	7.867	7.678	10.73	10.92	26.09	red
TGME49_201670	DnaJ domain-containing protein	VIIa	5510	0.574			GO:0031072	TRUE	0.2928	0.2796	0.6264	836	1015	1043	1209	1244	1048	1130	840.1	7.8	9.05	9.51	11.47	11.85	9.792	11.3	6.196	NA
TGME49_201680	eukaryotic initiation factor-3 subunit 10, putative	VIIa	4790	0.57				TRUE	-0.4353	0.1179	0.3915	15630	9948	12990	11170	10480	9799	9648	7598	167.7	102	136.3	121.9	114.8	105.3	111	64.46	NA
TGME49_201690	BT1 family protein	VIIa	4850	0.53				TRUE	0.2172	0.7945	0.9344	18.27	36.98	9.094	24.55	17.51	56.01	70.47	55.38	0.1937	0.3746	0.09422	0.2647	0.1895	0.5946	0.8006	0.4641	NA
TGME49_201700	WD domain, G-beta repeat-containing protein	VIIa	3650	0.6			GO:0004402; GO:0005515	TRUE	0.01388	0.9604	0.9915	2572	2522	2677	2546	2631	2103	2657	3381	36.22	33.94	36.85	36.47	37.85	29.67	40.12	37.64	NA
TGME49_201710	WD domain, G-beta repeat-containing protein	VIIa	3210	0.555			GO:0004402; GO:0005515	TRUE	-0.0925	0.8147	0.9425	1092	791.3	1249	904.8	1114	684.7	884.6	657.6	17.49	12.11	19.55	14.74	18.22	10.98	15.18	8.325	NA
TGME49_201720	protein c9orf32, putative	VIIa	2490	0.516			GO:0008168	TRUE	-0.6528	0.1261	0.4071	2184	1588	1103	882.1	1111	1465	861.5	613.5	45.08	31.33	22.27	18.52	23.41	30.3	19.06	10.01	NA
TGME49_201730	hypothetical protein	VIIa	1040	0.428				FALSE	-0.2074	0.8097	NA	27.41	16.64	30.31	18.89	30.64	74.07	25.47	14.64	1.355	0.786	1.465	0.9495	1.546	3.667	1.35	0.5721	NA
TGME49_201740	hypothetical protein	VIIa	1320	0.576				TRUE	0.4853	0.3201	0.6709	127.9	133.1	239.5	232.3	221	225.8	222	135.3	4.982	4.954	9.116	9.202	8.79	8.809	9.265	4.165	NA
TGME49_201750	Tctex-1 family protein	VIIa	372	0.508				TRUE	3.389	1.464e-05	0.0003466	0	136.8	100	181.3	149.9	283.7	171.1	462	0	18.07	13.51	25.48	21.15	39.26	25.34	50.46	cyan
TGME49_201760	hypothetical protein	VIIa	2340	0.525				TRUE	1.516	1.582e-06	6.584e-05	420.3	1309	1155	1150	971.6	856.4	767.4	597.2	9.233	27.48	24.8	25.7	21.8	18.84	18.07	10.37	yellow
TGME49_201770	cullin 3, putative	VIIa	6700	0.542	GO:0006511	GO:0031461	GO:0031625	TRUE	0.0258	0.9298	0.9834	1754	2026	1555	2285	2083	2170	2220	4765	13.46	14.86	11.66	17.83	16.32	16.68	18.26	28.9	NA
TGME49_201775	hypothetical protein	VIIa	282	0.511				FALSE	0	1	NA	0	0	0	0	0	0	0	0.1764	0	0	0	0	0	0	0	0.02542	NA
TGME49_201780	microneme protein MIC2	VIIa	2310	0.55		GO:0045177; GO:0005886	GO:0005515	TRUE	0.6193	0.5536	0.8219	18.27	18.49	36.38	13.22	0	0	4.002	5.821	0.4067	0.3932	0.7913	0.2992	0	0	0.09546	0.1024	NA
TGME49_201785	hypothetical protein	VIIa	2250	0.492				FALSE	0.02233	0.9827	NA	4.568	1.849	6.063	1.889	2.188	1.807	2.434	1.587	0.1044	0.04037	0.1354	0.04389	0.05106	0.04135	0.0596	0.02867	NA
TGME49_201790	FHA domain-containing protein	VIIa	2020	0.566			GO:0005515	TRUE	0.07317	0.79	0.9325	954.8	954	1058	935	1009	870.8	846	859.9	24.3	23.2	26.32	24.2	26.22	22.2	23.07	17.3	NA
TGME49_201800	hypothetical protein	VIIa	2320	0.548	GO:0045454			TRUE	0.2563	0.4938	0.7916	3490	3198	5184	3525	4388	2804	3209	3511	77.34	67.73	112.3	79.42	99.3	62.23	76.22	61.5	NA
TGME49_201810	hypothetical protein	VIIa	4350	0.566				TRUE	-0.2653	0.3478	0.6936	1284	1107	1019	1207	1008	1230	1192	964.5	15.17	12.51	11.77	14.51	12.16	14.56	15.1	9.01	NA
TGME49_201820	hypothetical protein	VIIa	11800	0.608				TRUE	-0.6524	0.01857	0.09725	2924	1753	1937	2159	2477	1738	2036	1834	12.74	7.297	8.249	9.565	11.02	7.584	9.508	6.317	NA
TGME49_201830	ribosomal protein L37	VIIa	1940	0.53		GO:0005761		TRUE	-0.4068	0.1581	0.4646	895.4	654.5	688.1	585.5	639	706.4	650.4	615.6	23.73	16.57	17.82	15.78	17.29	18.75	18.47	12.89	NA
TGME49_201840	aspartyl protease ASP1	VIIa	3490	0.517	GO:0006508	GO:0045177; GO:0070258	GO:0004190	TRUE	2.021	0.0007382	0.007248	169	1235	542.6	1073	1811	1604	3458	11810	2.49	17.39	7.813	16.07	27.24	23.67	54.6	137.5	blue
TGME49_201850	WD domain, G-beta repeat-containing protein	VIIa	2940	0.51			GO:0004402; GO:0005515	TRUE	1.393	0.009783	0.05717	228.4	989.1	372.9	768.8	998.9	1140	1375	5169	3.994	16.53	6.373	13.67	17.84	19.97	25.77	71.45	red
TGME49_201860	hypothetical protein	VIIa	2020	0.521				TRUE	1.776	1.096e-07	8.155e-06	2768	7944	11690	10070	8619	6614	7294	4317	70.45	193.2	290.8	260.7	224	168.6	199	86.85	yellow
TGME49_201870	tetratricopeptide repeat-containing protein	VIIa	3820	0.576			GO:0005515	TRUE	0.1087	0.729	0.9058	1416	1549	1513	1424	1365	1216	1675	2169	19.06	19.93	19.9	19.49	18.77	16.39	24.17	23.07	NA
TGME49_201880	hypothetical protein	VIIa	1500	0.517		GO:0005740	GO:0008121	TRUE	-0.01938	0.9485	0.9876	10410	11250	9237	7270	7967	9563	7393	6856	356.8	368.4	309.4	253.4	278.8	328.3	271.6	185.8	NA
TGME49_201890	MORN repeat-containing protein	VIIa	2020	0.491				TRUE	0.2538	0.6772	0.8825	219.3	417.8	124.3	304.1	293.2	583.6	395.6	658.4	5.581	10.16	3.092	7.871	7.621	14.88	10.79	13.25	NA
TGME49_201895	hypothetical protein	VIIa	615	0.498				TRUE	1.911	0.01664	0.08899	4.568	48.07	48.5	81.22	82.06	133.7	81.07	223.8	0.3819	3.84	3.963	6.904	7.005	11.19	7.263	14.79	NA
TGME49_201900	hypothetical protein	VIIa	3780	0.563				TRUE	-0.1871	0.5154	0.8031	881.7	769.1	779.1	821.6	858.9	782.3	917.7	1495	11.99	9.996	10.36	11.36	11.93	10.66	13.38	16.07	NA
TGME49_202010	hypothetical protein	VIIa	4800	0.564				TRUE	-0.2274	0.4233	0.7469	4303	4099	3219	3271	3733	2976	2963	4077	46.09	41.95	33.7	35.63	40.83	31.92	34.01	34.51	NA
TGME49_202020	DnAK-TPR	VIIa	5900	0.526			GO:0005515	FALSE	0.3149	0.7538	NA	0	1.849	3.031	1.889	5.471	9.033	4.11	2.469	0	0.01539	0.02582	0.01674	0.04868	0.07884	0.03838	0.01701	NA
TGME49_202025	hypothetical protein	VIIa	3620	0.543				FALSE	-0.04374	0.966	NA	4.568	11.09	0	13.22	10.94	3.613	10.71	39.51	0.06487	0.1505	0	0.191	0.1587	0.0514	0.163	0.4435	NA
TGME49_202030	hypothetical protein	VIIa	6500	0.542			GO:0003950	TRUE	2.62	0.0006992	0.006939	4.568	146.1	45.47	162.4	137.9	153.6	142	764.8	0.03613	1.104	0.3515	1.307	1.113	1.217	1.203	4.782	blue
TGME49_202040	hypothetical protein	VIIa	4740	0.532				TRUE	1.041	0.001899	0.01519	255.8	510.3	563.8	457.1	423.4	417.3	408.8	250.3	2.775	5.289	5.977	5.042	4.69	4.534	4.752	2.146	yellow
TGME49_202050	hypothetical protein	VIIa	1470	0.536				TRUE	1.477	0.0002585	0.003184	616.7	1338	2255	2257	1744	1863	1695	573.6	21.57	44.73	77.1	80.28	62.28	65.25	63.54	15.86	yellow
TGME49_202060	hypothetical protein	VIIa	291	0.529				TRUE	1.414	0.1331	0.4208	0	22.19	12.13	20.78	19.69	14.45	42.89	122.9	0	3.746	2.094	3.733	3.553	2.557	8.12	17.17	NA
TGME49_202065	hypothetical protein	VIIa	687	0.479				FALSE	0	1	NA	0	0	0	0	1.094	0	0.3786	1.058	0	0	0	0	0.08361	0	0.03036	0.0626	NA
TGME49_202070	hypothetical protein	VIIa	23700	0.614				TRUE	0.1481	0.7769	0.9262	689.8	735.8	821.5	1222	875.3	527.6	1324	1314	1.496	1.525	1.742	2.696	1.939	1.146	3.077	2.253	NA
TGME49_202080	hypothetical protein	VIIa	4520	0.58				TRUE	-0.3935	0.3971	0.7331	744.6	401.2	712.4	525.1	579.9	363.1	588.6	324.2	8.469	4.361	7.92	6.073	6.735	4.137	7.175	2.915	NA
TGME49_202090	hypothetical protein	VIIa	1930	0.495				TRUE	3.791	9.907e-09	1.258e-06	45.68	1803	803.3	1169	2722	2833	6228	21400	1.217	45.89	20.92	31.67	74.05	75.58	177.8	450.5	blue
TGME49_202100	hypothetical protein	VIIa	1110	0.491				TRUE	3.364	2.684e-09	5.342e-07	296.9	6254	2407	5821	9083	10230	16760	65300	13.75	276.8	109	274.2	429.6	474.8	831.7	2391	blue
TGME49_202110	hypothetical protein	VIIa	1330	0.503				TRUE	3.706	6.972e-12	2.852e-09	456.8	10800	5835	10660	19970	15890	29680	129700	17.66	398.8	220.5	419.2	788.1	615.2	1230	3962	blue
TGME49_202120	hypothetical protein	VIIa	5440	0.551			GO:0005543; GO:0005515	TRUE	0.4999	0.1304	0.4158	895.4	1335	1228	1500	1253	1129	1519	1763	8.461	12.05	11.34	14.41	12.09	10.69	15.38	13.17	NA
TGME49_202140	enoyl-CoA hydratase/isomerase family protein	VIIa	1810	0.569	GO:0008152		GO:0003824; GO:0004490	TRUE	2.096	2.528e-05	0.0005182	534.5	3520	1828	4866	6131	3919	7161	32760	15.18	95.55	50.75	140.5	177.8	111.5	218	735.5	blue
TGME49_202160	ABC1 family protein	VIIa	3740	0.56				TRUE	-0.07165	0.7733	0.9248	1709	1649	1595	1470	1519	1375	1318	1104	23.48	21.66	21.42	20.54	21.32	18.93	19.41	12	NA
TGME49_202170	hypothetical protein	VIIa	2590	0.565				TRUE	-0.3471	0.358	0.7027	598.5	386.4	545.7	332.4	435.5	404.7	407.5	246.4	11.88	7.329	10.59	6.71	8.826	8.046	8.669	3.866	NA
TGME49_202180	hypothetical protein	VIIa	5640	0.567				TRUE	-0.3079	0.3471	0.6934	790.3	685.9	579	651.6	555.8	505.9	611.6	603.9	7.204	5.975	5.159	6.04	5.174	4.618	5.975	4.352	NA
TGME49_202190	hypothetical protein	VIIa	4160	0.577				TRUE	1.17	0.01693	0.09026	173.6	356.8	494.1	477.9	524.1	368.6	710.2	1710	2.145	4.214	5.968	6.006	6.614	4.562	9.406	16.7	NA
TGME49_202200	hypothetical protein	VIIa	4040	0.51				TRUE	1.359	2.791e-05	0.0005575	255.8	660	685.1	612	564.6	516.7	497.4	283.1	3.255	8.026	8.521	7.919	7.336	6.586	6.784	2.848	yellow
TGME49_202205	hypothetical protein	VIIa	841	0.486				TRUE	1.636	0.07103	0.2773	0	31.43	12.13	45.33	25.16	46.97	62.52	113.6	0	1.836	0.7245	2.818	1.571	2.876	4.096	5.489	NA
TGME49_202210	nucleoside diphosphate kinase	VIIa	1500	0.517	GO:0006241; GO:0006183, GO:0006228, GO:0006165		GO:0005524; GO:0004550	TRUE	2.69	0.0002521	0.00313	4.568	99.83	81.85	100.1	142.2	191.5	184.2	459.1	0.1566	3.27	2.742	3.489	4.978	6.574	6.766	12.44	orange
TGME49_202220	hypothetical protein	VIIa	5130	0.579				TRUE	0.7863	0.1013	0.3526	443.1	515.8	1079	1186	1025	697.4	951	582.8	4.441	4.94	10.57	12.09	10.49	7	10.21	4.617	NA
TGME49_202230	histone deacetylase HDAC5	VIIa	6690	0.572			GO:0032041; GO:0046969, GO:0046970, GO:0031078, GO:0032129, GO:0034739, GO:0005515; GO:0005515	TRUE	0.002729	0.9941	0.9989	1444	1233	1652	1317	1525	885.3	1298	775.4	11.09	9.056	12.41	10.29	11.97	6.814	10.69	4.71	NA
TGME49_202240	RAP domain-containing protein	VIIa	7510	0.568				TRUE	-0.4543	0.18	0.4974	1110	706.2	900.3	853.8	900.5	666.7	883.2	597.2	7.599	4.62	6.024	5.943	6.295	4.571	6.48	3.232	NA
TGME49_202250	hypothetical protein	VIIa	5030	0.572				TRUE	0.03905	0.8898	0.9732	1074	1082	1131	1330	1174	1162	1334	1656	10.97	10.56	11.3	13.82	12.25	11.89	14.61	13.38	NA
TGME49_202255	hypothetical protein	VIIa	3160	0.502				TRUE	1.629	0.001896	0.01519	114.2	475.1	327.4	606.3	431.1	784.1	422.5	1148	1.858	7.387	5.206	10.03	7.162	12.78	7.368	14.77	red
TGME49_202260	hypothetical protein	VIIa	1260	0.506				TRUE	1.739	0.002852	0.02075	41.12	199.7	142.5	385.3	228.7	370.4	264.5	663.6	1.677	7.785	5.682	15.99	9.528	15.14	11.56	21.4	red
TGME49_202280	WD domain, G-beta repeat-containing protein	VIIa	5700	0.565			GO:0005515	TRUE	2.111	6.293e-09	9.457e-07	173.6	809.8	809.4	1241	1094	1328	1035	2771	1.566	6.98	7.135	11.38	10.08	12	10.01	19.76	red
TGME49_202285	EGF family domain-containing protein	VIIa	1850	0.511			GO:0005515	FALSE	0	1	NA	0	0	0	1.889	0	0	8.275	1.058	0	0	0	0.05338	0	0	0.2464	0.02325	NA
TGME49_202290	membrane protein, putative	VIIa	2680	0.499				TRUE	-0.127	0.7383	0.908	1302	1124	1240	823.5	860	1438	868.7	494.6	24.97	20.61	23.25	16.07	16.85	27.63	17.86	7.5	NA
TGME49_202300	inosine triphosphate pyrophosphatase, putative	VIIa	2230	0.508			GO:0016787; GO:0047429	TRUE	-0.3247	0.2295	0.567	2787	2287	2128	1547	1637	2038	1696	927.4	64.24	50.38	47.95	36.27	38.53	47.06	41.89	16.9	NA
TGME49_202310	O-sialoglycoprotein endopeptidase	VIIa	3390	0.509	GO:0006508		GO:0004222	TRUE	-0.3072	0.3036	0.6526	1809	1497	1401	1092	1197	1436	1117	634.3	27.43	21.7	20.76	16.84	18.54	21.82	18.16	7.603	NA
TGME49_202330	hypothetical protein	VIIa	600	0.562				FALSE	0	1	NA	0	0	0	0	0	0	0.1082	0.1764	0	0	0	0	0	0	0.009933	0.01195	NA
TGME49_202340	proline dehydrogenase	VIIa	1460	0.496	GO:0006537; GO:0055114, GO:0006562		GO:0004657	TRUE	1.01	0.3236	0.6742	4.568	25.88	3.031	11.33	5.471	14.45	5.03	4.586	0.1609	0.871	0.1043	0.4058	0.1967	0.5097	0.1898	0.1276	NA
TGME49_202350	50S ribosomal protein L21, putative	VIIa	2680	0.552	GO:0006412	GO:0005622; GO:0005840	GO:0003723; GO:0003735	TRUE	-0.1048	0.7409	0.909	1599	1289	1682	1243	1498	1167	1297	1660	30.67	23.62	31.54	24.25	29.34	22.42	26.66	25.18	NA
TGME49_202360	methylase, putative	VIIa	2750	0.544				TRUE	-0.6137	0.06904	0.2717	977.6	637.8	618.4	489.2	631.3	628.7	501.9	321.5	18.28	11.39	11.3	9.3	12.05	11.77	10.06	4.752	NA
TGME49_202370	T-complex protein 1, epsilon subunit (TCP-1-epsilon), putative	VIIa	3050	0.538	GO:0044267; GO:0006457		GO:0005524; GO:0051082	TRUE	-0.2722	0.2604	0.6056	15660	13210	12620	10990	10840	12340	10620	11120	263.9	212.7	208	188.3	186.6	208.3	191.9	148.1	NA
TGME49_202375	hypothetical protein	VIIa	4020	0.575				TRUE	-0.4336	0.1972	0.5225	945.7	715.5	673	923.6	717.7	695.6	881.2	830.8	12.09	8.744	8.412	12.01	9.373	8.909	12.08	8.398	NA
TGME49_202380	rab GDI alpha, putative	VIIa	3820	0.513				TRUE	-0.08551	0.7799	0.9276	9891	10410	8170	7168	7219	9144	7072	7300	133.1	133.8	107.5	98.1	99.21	123.3	102	77.66	NA
TGME49_202390	S15 sporozoite-expressed protein	VIIa	2680	0.568				TRUE	1.805	0.001138	0.01007	630.4	1337	3598	3260	2368	1265	1952	1040	12.09	24.5	67.47	63.6	46.38	24.3	40.13	15.77	yellow
TGME49_202400	calcium binding egf domain-containing protein	VIIa	5870	0.512			GO:0005509; GO:0005515	TRUE	0.9793	0.09304	0.3318	1233	4248	1179	4348	4072	3606	4096	16370	10.8	35.56	10.09	38.73	36.42	31.63	38.45	113.4	NA
TGME49_202410	hypothetical protein	VIIa	8600	0.578				TRUE	0.192	0.5655	0.8295	1042	1364	1037	1530	1496	1388	1817	4149	6.226	7.794	6.058	9.301	9.13	8.308	11.64	19.61	NA
TGME49_202420	hypothetical protein	VIIa	3190	0.512				TRUE	1.297	0.002297	0.01747	132.5	297.6	388	302.2	288.8	350.5	277.4	229.3	2.135	4.584	6.112	4.953	4.754	5.658	4.792	2.921	green
TGME49_202430	hypothetical protein	VIIa	3600	0.532				TRUE	0.936	0.06318	0.2552	178.2	510.3	227.4	445.8	578.8	775.1	767	2379	2.544	6.964	3.173	6.474	8.44	11.09	11.74	26.86	NA
TGME49_202440	hypothetical protein	VIIa	2190	0.501				TRUE	-0.4042	0.1919	0.5139	1151	941	776	583.7	649.9	724.5	617.7	462.5	27.02	21.11	17.81	13.93	15.58	17.03	15.54	8.582	NA
TGME49_202445	hypothetical protein	VIIa	955	0.481				FALSE	-0.177	0.8653	NA	4.568	1.849	6.063	9.444	2.188	3.613	7.896	3.175	0.2459	0.09511	0.319	0.517	0.1203	0.1948	0.4556	0.1351	NA
TGME49_202450	hypothetical protein	VIIa	1800	0.536				TRUE	0.01289	0.965	0.9932	854.3	841.2	882.1	727.2	849	800.4	718.6	714	24.4	22.96	24.63	21.12	24.76	22.9	22	16.12	NA
TGME49_202460	diacylglycerol kinase accessory domain (presumed) domain-containing protein	VIIa	4620	0.551	GO:0007205		GO:0004143	TRUE	-0.1543	0.6685	0.8785	2083	2259	1464	1949	1732	1948	1603	1972	23.18	24.02	15.92	22.06	19.68	21.71	19.12	17.35	NA
TGME49_202470	rRNA metabolism protein, SBDS family protein	VIIa	4740	0.564	GO:0042254			TRUE	-0.2242	0.4966	0.7916	1293	1069	1143	1651	1225	1120	1374	1964	14.02	11.08	12.12	18.21	13.57	12.17	15.97	16.84	NA
TGME49_202480	hypothetical protein	VIIa	2280	0.57				TRUE	0.1093	0.7914	0.9326	639.6	623	757.8	421.2	722.1	636	565.7	433.4	14.42	13.43	16.7	9.658	16.63	14.36	13.67	7.724	NA
TGME49_202490	AP2 domain transcription factor AP2VIIa-7	VIIa	12600	0.594			GO:0005515; GO:0008270	TRUE	0.0541	0.8904	0.9734	1087	1131	1146	1424	1274	1028	1786	3083	4.436	4.412	4.57	5.909	5.306	4.201	7.808	9.944	NA
TGME49_202500	GAPM1a	VIIa	2760	0.531		GO:0070258		TRUE	1.374	4.65e-05	0.0008214	3381	7338	10660	9446	7719	6674	5976	3804	62.97	130.6	194.1	178.9	146.8	124.5	119.3	56.01	yellow
TGME49_202510	multi-pass transmembrane protein	VIIa	2130	0.538				TRUE	-0.3857	0.2609	0.606	10050	8264	6924	5185	5581	7491	4926	4177	242.6	190.6	163.3	127.3	137.6	181.1	127.4	79.7	NA
TGME49_202520	hypothetical protein	VIIa	5950	0.551				TRUE	-0.1636	0.554	0.8219	1371	1277	1167	1386	1427	1317	1554	2234	11.84	10.55	9.856	12.18	12.59	11.4	14.39	15.26	NA
TGME49_202530	aspartate-tRNA ligase	VIIa	3710	0.52	GO:0006418; GO:0006422	GO:0005737	GO:0005524; GO:0004812, GO:0004815, GO:0003676, GO:0000166	TRUE	-0.4271	0.1188	0.3939	7396	5801	5117	4405	5043	5276	4450	4028	102.5	76.83	69.31	62.07	71.36	73.22	66.09	44.13	NA
TGME49_202540	3'5'-cyclic nucleotide phosphodiesterase domain-containing protein	VIIa	9080	0.572	GO:0007165		GO:0004114; GO:0003824	TRUE	-0.1467	0.6419	0.8654	1955	1780	1749	2085	1628	1512	1922	3349	11.07	9.633	9.68	12.01	9.413	8.575	11.67	14.99	NA
TGME49_202550	NLI interacting factor family phosphatase	VIIa	6640	0.629			GO:0004721; GO:0005515	TRUE	0.3487	0.5141	0.8027	461.4	408.6	803.3	982.2	799.8	395.7	803.1	737.3	3.572	3.023	6.079	7.733	6.323	3.068	6.664	4.512	NA
TGME49_202568	hypothetical protein	VIIa	664	0.545				TRUE	-0.2925	0.3843	0.7235	685.3	532.4	579	440.1	512	626.9	488	429.5	53.05	39.4	43.82	34.65	40.48	48.62	40.49	26.29	NA
TGME49_202572	ribophorin i protein	VIIa	3550	0.565	GO:0006486	GO:0005783; GO:0016021	GO:0004579	TRUE	-0.1382	0.6266	0.8583	2074	1692	2073	1749	1688	1579	1813	2160	30.03	23.41	29.35	25.76	24.97	22.9	28.14	24.72	NA
TGME49_202580	ATPase, AAA family protein	VIIa	4800	0.562	GO:0006355	GO:0005622	GO:0005524; GO:0016887, GO:0008134; GO:0017111, GO:0000166	TRUE	-0.2603	0.3333	0.6815	5158	3805	4768	4059	4173	3707	3548	2477	55.24	38.94	49.92	44.21	45.64	39.77	40.73	20.97	NA
TGME49_202590	hypothetical protein	VIIa	3220	0.545	GO:0030163		GO:0008914	TRUE	-0.1886	0.5465	0.8195	1060	1052	797.3	823.5	867.6	1053	948.9	1127	16.92	16.05	12.44	13.37	14.15	16.84	16.24	14.22	NA
TGME49_202600	hypothetical protein	VIIa	1890	0.484				FALSE	0	1	NA	0	0	0	1.889	0	0	0.7031	0.8819	0	0	0	0.05225	0	0	0.0205	0.01896	NA
TGME49_202610	protein phosphatase 2C domain-containing protein	VIIa	6050	0.554			GO:0003824; GO:0004721	TRUE	-0.2371	0.3235	0.6742	3079	2485	2722	2421	2410	2134	2119	1513	26.16	20.18	22.61	20.92	20.92	18.16	19.29	10.16	NA
TGME49_202620	hypothetical protein	VIIa	2770	0.532				TRUE	1.71	0.04583	0.2002	4.568	31.43	36.38	26.44	13.13	65.04	64.09	50.45	0.08478	0.5574	0.6599	0.4991	0.2488	1.209	1.275	0.7401	NA
TGME49_202630	ATP-dependent metallopeptidase HflB subfamily protein	VIIa	5170	0.578	GO:0006508; GO:0030163	GO:0016020	GO:0005524; GO:0004222, GO:0008568; GO:0004222, GO:0017111, GO:0000166	TRUE	-0.1046	0.7577	0.9165	4815	3609	5335	4397	4674	3689	4513	5156	47.88	34.29	51.86	44.47	47.46	36.74	48.09	40.53	NA
TGME49_202640	RNA pseudouridine synthase superfamily protein	VIIa	6760	0.581	GO:0009451; GO:0001522		GO:0003723; GO:0009982	TRUE	-0.7149	0.0547	0.2285	717.2	380.8	479	423.1	511	363.1	491.6	360.5	5.454	2.768	3.56	3.272	3.968	2.766	4.007	2.167	NA
TGME49_202650	hypothetical protein	VIIa	4680	0.565				TRUE	0.05391	0.8893	0.9731	552.8	538	612.3	596.9	558	500.5	785.5	445.4	6.072	5.648	6.575	6.668	6.259	5.506	9.248	3.867	NA
TGME49_202680	peptidase M16, alpha subunit, putative	VIIa	3820	0.56	GO:0006508		GO:0004222; GO:0008270; GO:0003824; GO:0046872, GO:0004222, GO:0008270	TRUE	-0.05751	0.825	0.9455	15450	13660	15990	15230	14610	11450	13270	13370	207.9	175.7	210.3	208.4	200.8	154.3	191.3	142.2	NA
TGME49_202690	DNA-directed RNA polymerase II RPB9	VIIa	2340	0.538	GO:0006351		GO:0003677; GO:0003899, GO:0003676, GO:0008270	TRUE	-0.06585	0.8162	0.9425	1192	1074	1200	948.2	1089	1024	938.5	749.1	26.19	22.55	25.78	21.18	24.42	22.54	22.1	13.01	NA
TGME49_202700	hypothetical protein	VIIa	4020	0.575				TRUE	0.2157	0.5283	0.8106	356.3	384.5	451.7	523.2	456.2	478.8	542.9	454.4	4.557	4.7	5.646	6.804	5.958	6.132	7.442	4.593	NA
TGME49_202720	RNB family domain-containing protein	VIIa	8270	0.596			GO:0003723; GO:0004540	TRUE	-0.5843	0.1275	0.4084	813.2	434.5	636.6	663	631.3	471.5	642.8	416.3	5.055	2.581	3.868	4.191	4.008	2.936	4.282	2.046	NA
TGME49_202730	hypothetical protein	VIIa	5860	0.578				TRUE	-0.007367	0.9872	0.9974	548.2	648.9	445.6	681.9	531.7	482.4	856.9	1001	4.809	5.44	3.821	6.083	4.764	4.239	8.057	6.942	NA
TGME49_202735	hypothetical protein	VIIa	339	0.566				FALSE	0	1	NA	0	0	0	1.889	1.094	0	0.1622	0	0	0	0	0.2913	0.1694	0	0.02637	0	NA
TGME49_202740	hypothetical protein	VIIa	3680	0.58	GO:0009451; GO:0001522		GO:0003723; GO:0009982	TRUE	-0.2373	0.5266	0.8098	561.9	427.1	521.4	491.1	504.4	318	460.1	416.1	7.849	5.702	7.12	6.977	7.195	4.449	6.889	4.595	NA
TGME49_202750	3' exoribonuclease family, domain 1 domain-containing protein	VIIa	4720	0.505				TRUE	-0.5175	0.0518	0.2193	1704	1139	1228	1152	1276	1270	1170	1220	18.56	11.85	13.07	12.76	14.19	13.86	13.66	10.5	NA
TGME49_202760	hypothetical protein	VIIa	2470	0.56				TRUE	-0.4294	0.1155	0.386	2033	1436	1561	1262	1497	1286	1227	897.3	42.31	28.57	31.76	26.71	31.81	26.82	27.37	14.76	NA
TGME49_202770	RNA recognition motif-containing protein	VIIa	6010	0.542			GO:0003676	TRUE	-0.169	0.5965	0.846	9301	9081	7381	7191	7380	9250	6646	5806	79.56	74.24	61.72	62.55	64.46	79.25	60.93	39.26	NA
TGME49_202780	rhoptry kinase family protein ROP25	VIIa	4810	0.612	GO:0006468		GO:0005524; GO:0004683, GO:0004672; GO:0004672	TRUE	0.2324	0.5278	0.8106	2069	2002	2904	3642	2730	2378	2941	2597	22.12	20.45	30.34	39.58	29.79	25.45	33.68	21.94	NA
TGME49_202790	dihydrouridine synthase (dus) protein	VIIa	2500	0.531	GO:0055114; GO:0008033		GO:0050660; GO:0017150	TRUE	-0.1691	0.5652	0.8295	1188	1050	1055	884	1057	813	942.6	974.7	24.42	20.64	21.2	18.49	22.19	16.75	20.77	15.84	NA
TGME49_202800	cytochrome c oxidase assembly protein COX11 protein, putative	VIIa	3120	0.539			GO:0005507	TRUE	-0.2939	0.2962	0.6445	1243	1013	1003	885.9	1061	910.6	945	858.8	20.47	15.95	16.16	14.84	17.86	15.03	16.69	11.19	NA
TGME49_202810	TIM14	VIIa	1800	0.54		GO:0005783	GO:0031072	TRUE	-0.2639	0.433	0.7558	1138	998.3	882.1	793.3	1031	1066	842.5	783.9	32.49	27.25	24.63	23.04	30.06	30.49	25.79	17.7	NA
TGME49_202820	ubiquitin-conjugating enzyme subfamily protein	VIIa	3710	0.533			GO:0016881; GO:0004842	TRUE	-0.1789	0.5813	0.8376	3691	3426	3068	2720	2813	4076	2805	3189	51.15	45.37	41.55	38.33	39.8	56.57	41.65	34.93	NA
TGME49_202830	Elicitor-responsive protein, putative	VIIa	5480	0.504			GO:0005515	TRUE	-0.03988	0.9502	0.988	41.12	27.73	60.63	83.11	94.09	95.75	94.54	215.2	0.3857	0.2486	0.5559	0.7929	0.9014	0.8997	0.9505	1.596	NA
TGME49_202840	FHA domain-containing protein	VIIa	5580	0.597			GO:0005515; GO:0008270	TRUE	0.3267	0.3865	0.7258	3509	3518	5384	5404	4648	3351	4641	6438	32.32	30.98	48.48	50.63	43.73	30.93	45.82	46.89	NA
TGME49_202850	ATP-binding domain-containing protein	VIIa	7010	0.568				TRUE	-0.2596	0.5102	0.8008	511.7	353.1	497.1	406.1	550.3	410.1	478.9	245.5	3.752	2.475	3.564	3.029	4.121	3.012	3.764	1.423	NA
TGME49_202860	hypothetical protein	VIIa	1830	0.472				TRUE	-0.5126	0.3261	0.6768	2819	2631	1200	1651	1299	2882	1555	2013	79.18	70.63	32.96	47.16	37.26	81.08	46.82	44.7	NA
TGME49_202870	SAP domain-containing protein	VIIa	1520	0.572			GO:0003676	TRUE	-0.5737	0.05043	0.2148	2042	1523	1191	1379	1316	1491	1337	1602	69.06	49.24	39.38	47.43	45.46	50.49	48.45	42.82	NA
TGME49_202880	carrier superfamily protein	VIIa	4060	0.56				TRUE	-0.3099	0.4253	0.7485	580.2	456.6	482	629	702.4	482.4	779	2450	7.346	5.526	5.965	8.099	9.083	6.118	10.57	24.52	NA
TGME49_202890	hypothetical protein	VIIa	3950	0.53				TRUE	-0.3212	0.3161	0.6674	2709	2433	1870	2080	1790	2381	1919	2192	35.26	30.26	23.79	27.52	23.79	31.04	26.76	22.55	NA
TGME49_202900	zinc finger (CCCH type) motif-containing protein	VIIa	7060	0.552	GO:0006813; GO:0051260	GO:0016020; GO:0008076	GO:0003676; GO:0005249, GO:0008270; GO:0008270	TRUE	-0.3553	0.1774	0.493	3038	2257	2468	2393	2830	2188	2142	1413	22.12	15.71	17.56	17.72	21.05	15.96	16.72	8.133	NA
TGME49_202910	zinc carboxypeptidase superfamily protein	VIIa	1190	0.512	GO:0006508		GO:0004181; GO:0008270	TRUE	0.5125	0.5722	0.8334	9.137	20.34	12.13	9.444	15.32	32.52	25.04	25.58	0.3947	0.8396	0.512	0.4149	0.6757	1.407	1.159	0.8734	NA
TGME49_202920	p-aminobenzoic acid synthase	VIIa	5710	0.526	GO:0009058; GO:0006541; GO:0008152		GO:0046820; GO:0004049, GO:0016787, GO:0016833; GO:0016833	TRUE	-0.5184	0.1143	0.3827	1663	1176	1116	789.5	1083	1149	961.8	807.5	14.97	10.12	9.817	7.229	9.959	10.36	9.281	5.747	NA
TGME49_202930	hypothetical protein	VIIa	2680	0.53				TRUE	2.133	0.0002284	0.002884	214.7	539.8	1682	1454	1370	1440	1124	390.7	4.119	9.896	31.54	28.37	26.83	27.67	23.11	5.924	yellow
TGME49_202940	hypothetical protein	VIIa	3310	0.532				TRUE	0.7107	0.02003	0.1034	1197	1712	2255	1793	1923	1870	1684	1327	18.59	25.41	34.24	28.31	30.51	29.09	28.04	16.29	NA
TGME49_202950	hypothetical protein	VIIa	8720	0.548				TRUE	0.06147	0.8401	0.9528	1841	1703	2152	2049	2056	1745	2152	2484	10.85	9.593	12.4	12.29	12.38	10.31	13.59	11.58	NA
TGME49_202960	glycine cleavage H-protein	VIIa	1690	0.522	GO:0006546	GO:0005960		TRUE	-0.4162	0.2073	0.5355	1051	856	700.3	647.9	623.6	953.9	729.3	671.3	31.96	24.88	20.82	20.04	19.37	29.06	23.78	16.14	NA
TGME49_202970	hypothetical protein	VIIa	8200	0.55				TRUE	3.134	9.524e-06	0.0002532	4.568	123.9	209.2	362.7	586.4	534.8	757	1919	0.02864	0.7421	1.282	2.312	3.755	3.358	5.086	9.512	orange
TGME49_202975	hypothetical protein	VIIa	3520	0.497				TRUE	1.559	0.01649	0.08833	73.09	343.9	194	374	284.5	766	259.1	871.2	1.067	4.799	2.77	5.555	4.243	11.21	4.056	10.06	NA
TGME49_202980	hypothetical protein	VIIa	6600	0.562			GO:0005488	TRUE	-0.4455	0.111	0.3753	6135	3995	4941	4070	4148	4193	3578	2148	47.79	29.74	37.62	32.24	32.99	32.71	29.87	13.22	NA
TGME49_202990	hypothetical protein	VIIa	1320	0.5				TRUE	1.522	0.08471	0.3106	0	22.19	18.19	35.89	50.33	57.81	49.65	157	0	0.8257	0.6924	1.421	2.002	2.255	2.072	4.833	NA
TGME49_203000	hypothetical protein	VIIa	2510	0.546				TRUE	1.695	0.04758	0.2052	0	18.49	36.38	86.89	61.27	74.07	79.72	248.9	0	0.3619	0.7282	1.81	1.281	1.52	1.75	4.029	NA
TGME49_203010	aurora kinase	VIIa	10200	0.537	GO:0006468		GO:0005524; GO:0004687, GO:0004672; GO:0004672, GO:0004713	TRUE	0.8481	0.02333	0.117	434	765.4	830.6	942.5	632.4	646.8	741.6	447.7	2.187	3.687	4.092	4.831	3.255	3.265	4.006	1.784	NA
TGME49_203020	ribosome biogenesis GTPase Der protein	VIIa	5240	0.529	GO:0015684; GO:0007264	GO:0016021; GO:0005622	GO:0005525; GO:0015093	TRUE	-0.6789	0.06033	0.2463	2175	1553	1109	1475	1219	1660	1240	875.4	21.33	14.56	10.64	14.72	12.21	16.32	13.04	6.789	NA
TGME49_203030	N-methyl-D-aspartate receptor-associated protein	VIIa	2380	0.522				TRUE	-0.1197	0.7252	0.9047	4568	4692	3686	3596	3535	4992	3437	4143	98.67	96.86	77.83	79	77.98	108	79.56	70.73	NA
TGME49_203040	hypothetical protein	VIIa	2350	0.549				TRUE	0.3054	0.4377	0.759	191.9	218.2	266.8	307.9	265.9	283.7	325.1	455.8	4.197	4.561	5.704	6.849	5.939	6.215	7.622	7.882	NA
TGME49_203050	AP2 domain transcription factor AP2VIIa-6	VIIa	12100	0.539	GO:0006355		GO:0003700	TRUE	-0.6122	0.03	0.1433	890.8	573.1	579	557.2	531.7	482.4	479.9	265.8	3.785	2.327	2.404	2.408	2.307	2.053	2.185	0.8927	NA
TGME49_203060	hypothetical protein	VIIa	2520	0.517	GO:0006396		GO:0003723; GO:0008173	TRUE	-0.2927	0.3815	0.7204	1667	1216	1479	1067	1253	1256	935.2	499	34.02	23.72	29.5	22.14	26.1	25.66	20.45	8.047	NA
TGME49_203070	hypothetical protein	VIIa	937	0.498				FALSE	1.389	0.1677	NA	0	11.09	6.063	5.667	4.376	0	4.705	2.117	0	0.5816	0.3251	0.3162	0.2452	0	0.2767	0.0918	NA
TGME49_203080	RNA recognition motif-containing protein	VIIa	2900	0.512			GO:0003676	TRUE	-0.078	0.8148	0.9425	2394	2442	2077	1904	1717	2622	1836	1857	42.43	41.37	35.98	34.32	31.08	46.55	34.88	26.02	NA
TGME49_203090	hypothetical protein	VIIa	2700	0.506				FALSE	1.488	0.1243	NA	0	18.49	9.094	9.444	6.565	19.87	19.96	35.1	0	0.3364	0.1692	0.1829	0.1276	0.379	0.4072	0.5283	NA
TGME49_203100	hypothetical protein	VIIa	493	0.507				FALSE	0	1	NA	0	0	0	1.889	1.094	0	4.272	5.644	0	0	0	0.2003	0.1165	0	0.4775	0.4653	NA
TGME49_203110	citrate synthase, putative	VIIa	3020	0.489	GO:0044262		GO:0004108; GO:0046912	TRUE	2.149	1.173e-05	0.0002939	233	1656	730.6	1583	1654	2164	1780	7147	3.966	26.95	12.16	27.4	28.76	36.9	32.48	96.18	red
TGME49_203120	hypothetical protein	VIIa	2210	0.525				TRUE	-0.2148	0.551	0.8211	991.3	839.3	851.8	581.8	671.8	861.8	575.8	423.1	23.06	18.66	19.37	13.76	15.96	20.08	14.36	7.781	NA
TGME49_203135	dynein heavy chain family protein	VIIa	13700	0.526	GO:0007018	GO:0030286	GO:0005524; GO:0016887, GO:0003777; GO:0016887, GO:0003777, GO:0017111, GO:0000166	TRUE	2.81	1.781e-12	1.597e-09	132.5	1176	939.7	2301	1705	2325	2068	4651	0.4971	4.217	3.447	8.779	6.532	8.739	8.317	13.79	orange
TGME49_203150	hypothetical protein	VIIa	7540	0.583				TRUE	-0.1322	0.6521	0.8697	1709	1675	1437	1738	1508	1472	1744	2328	11.65	10.91	9.576	12.05	10.5	10.06	12.74	12.54	NA
TGME49_203160	hypothetical protein	VIIa	4440	0.528				TRUE	1.367	0.006355	0.04027	109.6	238.5	372.9	364.5	291	260.2	382.8	140.6	1.269	2.639	4.22	4.292	3.441	3.017	4.75	1.287	yellow
TGME49_203170	OB-fold nucleic acid binding domain-containing protein	VIIa	3130	0.54			GO:0003676	TRUE	-0.1765	0.4677	0.7762	3467	2956	3165	2185	2394	2768	2680	2827	56.95	46.4	50.81	36.5	40.15	45.53	47.18	36.7	NA
TGME49_203175	hypothetical protein	VIIa	813	0.556				TRUE	0.951	0.2535	0.5984	13.71	48.07	21.22	52.89	24.07	41.55	50.84	47.8	0.8666	2.905	1.312	3.401	1.554	2.632	3.445	2.389	NA
TGME49_203180	leucine rich repeat-containing protein	VIIa	13300	0.597			GO:0005515	TRUE	0.3522	0.3541	0.6995	411.2	554.6	512.3	714	632.4	570.9	859.2	1154	1.589	2.049	1.936	2.807	2.496	2.21	3.559	3.527	NA
TGME49_203200	hypothetical protein	VIIa	4760	0.578				TRUE	2.777	8.169e-06	0.0002296	13.71	147.9	209.2	498.7	455.2	466.1	592.8	1576	0.148	1.527	2.208	5.477	5.02	5.042	6.862	13.46	orange
TGME49_203220	DEAD/DEAH box helicase domain-containing protein	VIIa	5480	0.571			GO:0005524; GO:0008026, GO:0004386, GO:0003676	TRUE	-0.1716	0.5562	0.8227	1608	1324	1522	1179	1382	1122	1288	962.5	15.09	11.87	13.95	11.24	13.24	10.54	12.95	7.138	NA
TGME49_203230	hypothetical protein	VIIa	1990	0.521				TRUE	-0.07843	0.9025	0.9764	59.39	64.71	51.53	54.78	63.46	74.07	165.1	371.1	1.534	1.597	1.301	1.439	1.674	1.917	4.57	7.579	NA
TGME49_203240	hypothetical protein	VIIa	5080	0.549				TRUE	-0.1802	0.5496	0.8206	1635	1629	1246	1519	1385	1422	1543	1793	16.55	15.75	12.32	15.63	14.31	14.41	16.73	14.34	NA
TGME49_203250	hypothetical protein	VIIa	3280	0.55				TRUE	0.5337	0.2812	0.6287	150.8	306.9	148.5	287.1	295.4	334.2	411.1	1149	2.363	4.597	2.276	4.576	4.728	5.247	6.905	14.24	NA
TGME49_203260	hypothetical protein	VIIa	7580	0.585				TRUE	-0.3947	0.3054	0.6552	635	495.5	463.8	661.1	587.5	442.6	698.1	966.4	4.307	3.211	3.075	4.56	4.069	3.007	5.074	5.181	NA
TGME49_203270	ATP-dependent Clp endopeptidase, proteolytic subunit ClpP domain-containing protein	VIIa	4120	0.532	GO:0006508		GO:0004252	TRUE	-0.3691	0.2558	0.6007	694.4	610.1	454.7	572.3	559.1	601.6	599.8	933.1	8.664	7.275	5.546	7.262	7.124	7.519	8.022	9.203	NA
TGME49_203280	hypothetical protein	VIIa	2920	0.526				TRUE	0.01265	0.9692	0.9936	730.9	752.4	727.5	574.2	726.5	742.5	913.2	2064	12.87	12.66	12.52	10.28	13.06	13.09	17.23	28.73	NA
TGME49_203290	hypothetical protein	VIIa	3430	0.536				TRUE	-0.4497	0.4637	0.7761	73.09	48.07	54.57	41.55	29.54	54.2	61.55	34.4	1.095	0.6885	0.7994	0.6334	0.4521	0.8137	0.9887	0.4075	NA
TGME49_203300	hypothetical protein	VIIa	4990	0.607				TRUE	0.3839	0.3864	0.7257	740.1	767.2	1203	1137	1085	677.5	1172	1362	7.624	7.554	12.12	11.91	11.42	6.991	12.94	11.09	NA
TGME49_203310	dense granule protein GRA7	VIIa	5210	0.525		GO:0045177; GO:0020003		TRUE	1.903	2.333e-05	0.0004867	1485	3810	8109	5600	5225	5751	4781	1744	14.65	35.93	78.21	56.2	52.65	56.83	50.57	13.61	yellow
TGME49_203320	zinc finger in N-recognin protein	VIIa	18300	0.613			GO:0004842; GO:0008270	TRUE	-0.02348	0.9523	0.9889	1361	1144	1549	1947	1656	1239	1964	2264	3.824	3.072	4.253	5.563	4.752	3.487	5.914	5.027	NA
TGME49_203330	hypothetical protein	VIIa	2360	0.486				TRUE	2.149	0.002753	0.02011	4.568	57.31	78.82	238	303.1	379.4	334	848.9	0.09951	1.193	1.678	5.272	6.742	8.278	7.797	14.62	orange
TGME49_203340	metallo-beta-lactamase domain-containing protein	VIIa	2930	0.496			GO:0016787; GO:0032934	TRUE	2.716	8.416e-06	0.0002357	246.7	3428	1143	2574	4456	4343	7389	29660	4.328	57.47	19.6	45.94	79.85	76.33	139	411.3	blue
TGME49_203350	hypothetical protein	VIIa	2830	0.541	GO:0015693	GO:0016020	GO:0015095	TRUE	0.896	0.006373	0.04032	392.9	695.1	794.2	674.3	770.3	679.3	798.4	372	7.137	12.07	14.1	12.46	14.29	12.36	15.54	5.342	yellow
TGME49_203358	hypothetical protein	VIIa	1610	0.568				TRUE	-0.03798	0.9004	0.9756	580.2	534.3	597.2	547.8	543.8	471.5	512.5	619.6	18.53	16.3	18.64	17.79	17.73	15.08	17.54	15.64	NA
TGME49_203362	hypothetical protein	VIIa	2240	0.531	GO:0006457	GO:0016272	GO:0051082	TRUE	-0.3906	0.173	0.4845	1307	942.9	1037	840.5	983.6	988.3	898	552.4	29.98	20.68	23.26	19.62	23.05	22.72	22.09	10.02	NA
TGME49_203370	hypothetical protein	VIIa	3710	0.577				TRUE	-0.426	0.1215	0.3993	4413	3161	3356	2790	3279	2977	2512	1654	61.15	41.86	45.45	39.31	46.4	41.32	37.3	18.12	NA
TGME49_203375	cpw-wpc domain-containing protein	VIIa	1320	0.525				FALSE	0	1	NA	0	0	0	0	0	0	5.408	1.058	0	0	0	0	0	0	0.2257	0.03258	NA
TGME49_203380	DnaJ domain-containing protein	VIIa	3330	0.566			GO:0003677; GO:0031072; GO:0003682, GO:0031072	TRUE	-0.2799	0.3361	0.6848	2846	2091	2568	1895	2082	1906	1616	1212	43.94	30.85	38.74	29.74	32.82	29.47	26.73	14.79	NA
TGME49_203390	CRAL/TRIO domain-containing protein	VIIa	2500	0.562				TRUE	1.662	0.0002443	0.003049	415.7	941	1879	1647	1405	1003	1176	788.1	8.548	18.49	37.78	34.44	29.5	20.65	25.93	12.81	yellow
TGME49_203400	hypothetical protein	VIIa	2760	0.562				TRUE	-0.1757	0.5185	0.8041	2106	1958	1764	1804	1897	2154	1814	3086	39.23	34.85	32.12	34.17	36.09	40.18	36.21	45.44	NA
TGME49_203420	4'-phosphopantetheinyl transferase domain-containing protein	VIIa	3870	0.58	GO:0009059; GO:0006633		GO:0008897; GO:0000287, GO:0046872	TRUE	-0.2344	0.4829	0.7871	498	445.5	397.1	494.9	498.9	392.1	489.5	711	6.615	5.656	5.156	6.685	6.768	5.216	6.97	7.466	NA
TGME49_203430	hypothetical protein	VIIa	363	0.546				TRUE	-0.7693	0.2159	0.5474	132.5	48.07	100	71.78	73.31	45.17	79.72	72.85	18.76	6.506	13.85	10.34	10.6	6.407	12.1	8.155	NA
TGME49_203440	anaphase-promoting complex subunit APC10	VIIa	1810	0.603				TRUE	-0.2702	0.5461	0.8194	296.9	201.5	288	253.1	258.2	146.3	225.3	246.9	8.434	5.47	7.995	7.311	7.489	4.163	6.859	5.544	NA
TGME49_203450	DUF3228 domain-containing protein	VIIa	2180	0.561				TRUE	-0.3568	0.1995	0.5265	3152	2431	2455	1862	1960	2217	1757	1488	74.33	54.79	56.6	44.66	47.19	52.36	44.4	27.73	NA
TGME49_203460	hypothetical protein	VIIa	360	0.567				TRUE	-0.0748	0.8571	0.9596	223.9	188.6	239.5	209.7	281.2	195.1	206.2	338	31.97	25.73	33.43	30.45	41	27.91	31.56	38.15	NA
TGME49_203470	hypothetical protein	VIIa	576	0.568				FALSE	0.4253	0.5833	NA	0	3.698	0	1.889	0	0	1.298	1.411	0	0.3154	0	0.1714	0	0	0.1242	0.09955	NA
TGME49_203480	hypothetical protein	VIIa	5590	0.641				TRUE	0.4909	0.3577	0.7026	667	623	1313	1054	1210	475.2	949	1068	6.134	5.476	11.8	9.857	11.36	4.377	9.354	7.762	NA
TGME49_203490	GNL3L/Grn1 GTPase	VIIa	2790	0.592	GO:0015684	GO:0016021	GO:0005525; GO:0015093	TRUE	0.04839	0.894	0.9734	2015	1620	2540	1721	1966	1324	1553	1178	37.12	28.52	45.75	32.24	37	24.44	30.67	17.16	NA
TGME49_203500	alanine dehydrogenase/pyridine nucleotide transhydrogenase domain-containing protein	VIIa	1860	0.533			GO:0000286	TRUE	0.6358	0.09727	0.3431	35710	72990	41370	82560	83990	99140	84040	277300	987	1928	1118	2321	2371	2745	2490	6058	NA
TGME49_203505	hypothetical protein	VIIa	2730	0.49				TRUE	2.069	0.0001202	0.001781	205.6	1303	733.6	1351	1107	2544	1169	3139	3.871	23.46	13.5	25.86	21.29	47.98	23.6	46.72	red
TGME49_203510	zinc finger, C3HC4 type (RING finger) domain-containing protein	VIIa	4110	0.567			GO:0005515; GO:0008270	TRUE	0.01505	0.9559	0.9898	1873	1860	1928	1879	1955	1518	1843	2287	23.43	22.23	23.57	23.91	24.97	19.01	24.71	22.61	NA
TGME49_203520	hypothetical protein	VIIa	7110	0.579				TRUE	0.3373	0.3413	0.6879	507.1	619.3	682.1	895.3	805.3	623.3	883.5	1564	3.666	4.28	4.82	6.583	5.946	4.514	6.847	8.939	NA
TGME49_203540	RNA binding protein, putative	VIIa	3380	0.58			GO:0003676	TRUE	0.3157	0.5339	0.8132	502.5	920.7	378.9	1250	1178	813	1128	3382	7.643	13.38	5.633	19.34	18.3	12.39	18.39	40.67	NA
TGME49_203560	hypothetical protein	VIIa	441	0.506				TRUE	0.4086	0.5371	0.8144	164.5	380.8	87.91	341.9	284.5	424.6	307.2	808.4	19.17	42.43	10.02	40.53	33.86	49.57	38.39	74.49	NA
TGME49_203570	acyltransferase domain-containing protein	VIIa	2290	0.503	GO:0008152		GO:0004366; GO:0016746	TRUE	1.346	0.002693	0.01979	548.2	2045	964	2216	2179	2717	2668	8599	12.31	43.87	21.15	50.58	49.96	61.1	64.21	152.6	red
TGME49_203580	NAD-binding domain 4 domain-containing protein	VIIa	1800	0.493	GO:0044237; GO:0055114, GO:0006694		GO:0003854; GO:0003824, GO:0050662, GO:0016616, GO:0016620; GO:0080019	TRUE	1.483	0.001183	0.01043	507.1	2091	994.3	2259	1811	2479	2523	7942	14.48	57.07	27.76	65.61	52.81	70.91	77.23	179.3	red
TGME49_203590	hypothetical protein	VIIa	1360	0.511				TRUE	2.373	0.001427	0.01208	4.568	68.4	97	153	274.6	258.4	332.4	805.7	0.1727	2.471	3.584	5.881	10.6	9.782	13.47	24.08	orange
TGME49_203600	hypothetical protein	VIIa	5850	0.505				TRUE	-0.5273	0.2267	0.5618	27940	22930	14870	12940	14780	23840	13060	10120	245.5	192.6	127.7	115.7	132.7	209.8	123	70.31	NA
TGME49_203610	3'-5' exoribonuclease csl4, putative	VIIa	2350	0.504				TRUE	0.04928	0.8697	0.9662	1498	1475	1622	1277	1396	1592	1242	758.1	32.78	30.84	34.68	28.41	31.19	34.88	29.13	13.11	NA
TGME49_203620	hypothetical protein	VIIa	2820	0.554				TRUE	-0.3122	0.2958	0.6441	1521	1141	1294	1014	1146	1160	949	759.9	27.73	19.87	23.06	18.8	21.33	21.18	18.54	10.95	NA
TGME49_203630	ribosomal protein RPL44	VIIa	318	0.513	GO:0006412	GO:0005622; GO:0005840	GO:0003735	TRUE	-0.1789	0.6771	0.8825	39750	40790	28610	28300	24240	40900	21910	20220	6425	6301	4520	4653	4002	6623	3796	2584	NA
TGME49_203665	hypothetical protein	VIIa	29500	0.558				TRUE	-0.3712	0.4619	0.7756	822.3	883.7	360.7	681.9	523	807.6	828.3	669.9	1.433	1.472	0.6145	1.208	0.9307	1.41	1.547	0.9228	NA
TGME49_203682	hypothetical protein	VIIa	2200	0.522				FALSE	0.04152	0.9618	NA	0	1.849	0	0	1.094	0	3.191	7.761	0	0.04129	0	0	0.02611	0	0.07991	0.1434	NA
TGME49_203685	hypothetical protein	VIIa	378	0.558				TRUE	1.314	0.1554	0.4602	0	20.34	12.13	30.22	26.26	21.68	51.16	137.6	0	2.643	1.612	4.18	3.647	2.953	7.458	14.79	NA
TGME49_203688	hypothetical protein	VIIa	264	0.591				FALSE	0.7195	0.4394	NA	4.568	16.64	15.16	22.67	35.01	10.84	40.35	93.84	0.8896	3.096	2.885	4.489	6.962	2.114	8.42	14.44	NA
TGME49_203690	AP2 domain transcription factor AP2VIIa-5	VIIa	9050	0.564	GO:0006355		GO:0003700	TRUE	-0.4747	0.1018	0.3531	2472	1897	1643	2010	2070	1787	2253	5503	14.04	10.3	9.123	11.61	12.01	10.17	13.72	24.71	NA
TGME49_203700	SFT2 family protein	VIIa	1760	0.505	GO:0016192			TRUE	-0.2392	0.5308	0.8118	2362	2296	1661	1239	1473	2412	1597	1332	68.99	64.1	47.43	36.81	43.93	70.56	49.99	30.75	NA
TGME49_203705	hypothetical protein	VIIa	429	0.557				TRUE	-0.5072	0.4605	0.7752	73.09	59.16	36.38	71.78	39.39	46.97	79.5	29.1	8.759	6.775	4.261	8.747	4.82	5.638	10.21	2.757	NA
TGME49_203710	AP2 domain transcription factor AP2VIIa-4	VIIa	12800	0.56	GO:0006355	GO:0005634	GO:0003700	TRUE	-0.5941	0.07668	0.292	6062	4714	3195	3659	3275	3613	4239	2734	24.35	18.09	12.54	14.94	13.43	14.54	18.25	8.679	NA
TGME49_203720	vitamin k epoxide reductase family protein	VIIa	2340	0.484				TRUE	1.034	0.02595	0.1271	584.8	1769	791.2	1568	1670	2392	2535	7889	12.85	37.15	16.99	35.03	37.46	52.64	59.68	137	NA
TGME49_203730	hypothetical protein	VIIa	3860	0.567				TRUE	-0.3147	0.3377	0.686	1311	878.2	1216	884	1031	849.1	862.7	575	17.46	11.18	15.82	11.97	14.02	11.33	12.31	6.054	NA
TGME49_203735	hypothetical protein	VIIa	890	0.543				TRUE	-0.268	0.5972	0.846	155.3	114.6	139.4	149.2	90.81	113.8	132	72.49	8.972	6.327	7.873	8.765	5.357	6.585	8.17	3.31	NA
TGME49_203740	hypothetical protein	VIIa	1900	0.518				TRUE	0.405	0.5173	0.8033	50.25	70.25	69.72	62.33	76.59	207.8	117.4	50.62	1.36	1.817	1.844	1.715	2.116	5.631	3.403	1.083	NA
TGME49_203750	hypothetical protein	VIIa	5860	0.571				TRUE	-0.1576	0.6343	0.8617	1891	1416	1958	1511	1502	1180	1470	939.4	16.59	11.87	16.79	13.48	13.46	10.37	13.82	6.515	NA
TGME49_203760	hypothetical protein	VIIa	5840	0.561				TRUE	-0.1348	0.6615	0.8753	2704	2128	2780	2229	2720	2126	2214	1219	23.81	17.9	23.92	19.95	24.45	18.75	20.89	8.48	NA
TGME49_203770	hypothetical protein	VIIa	2330	0.517				TRUE	1.505	0.000148	0.00204	488.8	1163	1737	1647	1367	1500	1098	527.6	10.78	24.52	37.46	36.96	30.79	33.14	25.97	9.201	yellow
TGME49_203780	hypothetical protein	VIIa	5950	0.572				TRUE	-0.3995	0.1032	0.3572	4838	3542	3759	3390	3827	3458	3306	3197	41.8	29.25	31.75	29.79	33.77	29.93	30.62	21.83	NA
TGME49_203790	hypothetical protein	VIIa	3020	0.506				FALSE	0.01519	0.9882	NA	9.137	5.546	6.063	0	1.094	0	0.649	0.8819	0.1555	0.09023	0.1009	0	0.01902	0	0.01184	0.01187	NA
TGME49_203800	hypothetical protein	VIIa	5150	0.538				TRUE	1.083	0.0271	0.1314	735.5	968.7	2301	1983	1699	1167	1336	614.5	7.342	9.242	22.45	20.13	17.32	11.67	14.29	4.849	NA
TGME49_203810	kelch repeat-containing protein	VIIa	1940	0.517			GO:0005515	TRUE	0.3959	0.1423	0.4344	1544	2098	1995	2410	2318	2728	2276	3284	40.92	53.14	51.66	64.95	62.74	72.41	64.65	68.78	NA
TGME49_203815	hypothetical protein	VIIa	342	0.48				FALSE	0	1	NA	0	0	0	0	0	0	0.5408	1.058	0	0	0	0	0	0	0.08713	0.1258	NA
TGME49_203820	hypothetical protein	VIIa	6170	0.525				TRUE	0.9906	0.01186	0.06713	644.1	1069	1579	1902	1333	1662	1423	1034	5.367	8.509	12.86	16.12	11.34	13.87	12.7	6.812	NA
TGME49_203830	FHA domain-containing protein	VIIa	8530	0.586			GO:0005515; GO:0008270	TRUE	0.01948	0.9664	0.9932	2207	2677	1876	3347	3626	2063	4317	13230	13.3	15.42	11.05	20.51	22.32	12.45	27.89	63.03	NA
TGME49_203840	DEAD/DEAH box helicase domain-containing protein	VIIa	6230	0.593			GO:0005524; GO:0008026, GO:0004386, GO:0003676	TRUE	-0.1016	0.7844	0.9304	968.5	750.6	1055	908.5	1019	706.4	975.6	1008	7.992	5.919	8.509	7.624	8.584	5.839	8.629	6.575	NA
TGME49_203860	hypothetical protein	VIIa	2860	0.561				TRUE	-0.182	0.6468	0.8674	552.8	379	591.1	409.9	521.9	386.6	401.2	287.7	9.936	6.51	10.39	7.492	9.58	6.961	7.729	4.088	NA
TGME49_203870	RAB43, member RAS oncogene family protein	VIIa	2060	0.535				TRUE	-0.0008928	0.9978	0.9997	1768	1736	1789	1184	1450	1781	1355	1111	44.12	41.4	43.63	30.06	36.94	44.53	36.24	21.92	NA
TGME49_203875	hypothetical protein	VIIa	1780	0.489				FALSE	0	1	NA	0	0	0	0	1.094	0	2.217	0.5292	0	0	0	0	0.03227	0	0.06864	0.01208	NA
TGME49_203880	hypothetical protein	VIIa	6350	0.52				TRUE	0.5438	0.4874	0.7892	13.71	25.88	27.28	30.22	61.27	79.49	82.69	103.5	0.111	0.2003	0.2159	0.2488	0.5065	0.6446	0.7175	0.6626	NA
TGME49_203890	hypothetical protein	VIIa	1270	0.496				TRUE	2.028	0.02082	0.1067	0	57.31	15.16	52.89	78.78	113.8	71.44	218.5	0	2.217	0.5997	2.177	3.256	4.615	3.1	6.993	NA
TGME49_203900	hypothetical protein	VIIa	2860	0.473				TRUE	3.519	3.661e-08	3.456e-06	9.137	255.1	227.4	392.9	368.7	594.4	493.8	1060	0.1642	4.383	3.995	7.182	6.768	10.7	9.514	15.06	orange
TGME49_203910	TBC domain-containing protein	VIIa	8710	0.562	GO:0032313	GO:0005622	GO:0005097	TRUE	0.1075	0.7346	0.9074	1092	1216	1149	1373	1172	1279	1684	2679	6.444	6.862	6.628	8.242	7.063	7.562	10.65	12.5	NA
TGME49_203930	hypothetical protein	VIIa	3260	0.517				TRUE	0.6129	0.3924	0.7315	146.2	323.5	151.6	300.3	125.8	341.5	114	132.1	2.305	4.876	2.336	4.816	2.026	5.393	1.927	1.647	NA
TGME49_203940	ABC1 protein	VIIa	5750	0.555				TRUE	-0.666	0.0203	0.1045	1521	889.2	1009	969	1068	1014	875.6	622.8	13.6	7.598	8.822	8.81	9.75	9.076	8.391	4.402	NA
TGME49_203950	Myb family DNA-binding domain-containing protein	VIIa	8910	0.617			GO:0005515; GO:0003677; GO:0003682, GO:0005515	TRUE	-0.1202	0.7894	0.9324	1197	857.8	1349	1398	1341	834.7	1523	1847	6.906	4.73	7.608	8.201	7.903	4.824	9.421	8.423	NA
TGME49_203960	hypothetical protein	VIIa	4220	0.568				TRUE	-0.2964	0.2966	0.645	1311	1004	1125	1131	1027	916	1054	1215	15.97	11.69	13.39	14.02	12.78	11.18	13.76	11.7	NA
TGME49_203970	dolichyl-diphosphooligosaccharide--protein glycosyltransferase	VIIa	2390	0.58	GO:0018279	GO:0005789	GO:0004579	TRUE	-0.2964	0.3315	0.6802	1416	1017	1279	942.5	1106	1006	932.6	1041	30.46	20.9	26.9	20.62	24.3	21.68	21.5	17.71	NA
TGME49_203980	hypothetical protein	VIIa	7020	0.621				TRUE	0.229	0.5827	0.8383	3047	2967	4220	4023	3474	2114	3690	2819	22.31	20.77	30.2	29.96	25.98	15.5	28.96	16.32	NA
TGME49_203985	hypothetical protein	VIIa	372	0.511				FALSE	0.3067	0.6227	NA	0	1.849	0	0	1.094	0	0.4867	0.1764	0	0.2442	0	0	0.1544	0	0.07209	0.01927	NA
TGME49_203990	rhoptry protein ROP12	VIIa	1630	0.526		GO:0045177		TRUE	1.698	4.437e-05	0.0007931	356.3	978	1467	1313	1115	1061	729.7	492.6	11.24	29.48	45.23	42.1	35.91	33.5	24.67	12.28	yellow
TGME49_204000	hypothetical protein	VIIa	759	0.56				TRUE	-0.3866	0.1668	0.4744	927.4	687.7	721.5	619.5	608.3	594.4	557.6	498.5	62.81	44.52	47.76	42.67	42.08	40.32	40.48	26.69	NA
TGME49_204010	hypothetical protein	VIIa	2160	0.506				TRUE	-0.5206	0.1113	0.376	1919	1438	1200	1090	1045	1424	1036	1013	45.66	32.72	27.93	26.38	25.4	33.94	26.42	19.06	NA
TGME49_204020	ribosomal protein RPL8	VIIa	1540	0.557	GO:0006412	GO:0005622; GO:0005840	GO:0003735	TRUE	0.04419	0.8652	0.9641	48660	48340	51820	38960	41120	37570	30540	26320	1624	1542	1691	1322	1402	1256	1093	694.4	NA
TGME49_204040	hypothetical protein	VIIa	2390	0.594		GO:0016021	GO:0004190	TRUE	-0.2293	0.5542	0.8219	438.6	417.8	324.4	349.4	330.4	332.4	470.6	661.3	9.433	8.589	6.82	7.644	7.258	7.162	10.85	11.24	NA
TGME49_204045	hypothetical protein	VIIa	546	0.511				TRUE	0.3919	0.5808	0.8372	31.98	46.22	39.41	22.67	20.79	34.33	33.1	42.86	3.011	4.159	3.627	2.17	1.999	3.237	3.34	3.19	NA
TGME49_204050	subtilisin SUB1	VIIa	3390	0.514	GO:0006508	GO:0045177	GO:0004252	FALSE	-0.3258	0.7306	NA	22.84	16.64	15.16	5.667	19.69	5.42	14.33	15.35	0.3464	0.2411	0.2247	0.08739	0.305	0.08233	0.2329	0.184	NA
TGME49_204055	hypothetical protein	VIIa	711	0.536				TRUE	0.6892	0.1502	0.4489	86.8	140.5	148.5	115.2	131.3	119.2	110.8	126.1	6.276	9.709	10.5	8.472	9.694	8.636	8.588	7.208	NA
TGME49_204060	SNARE domain-containing protein	VIIa	1520	0.613	GO:0016192	GO:0016020	GO:0005515	TRUE	0.5142	0.2708	0.6169	251.3	319.8	418.3	425	389.5	207.8	377.7	474.3	8.498	10.34	13.83	14.62	13.45	7.038	13.69	12.68	NA
TGME49_204070	YT521-B family protein	VIIa	3470	0.565				TRUE	-0.2907	0.3444	0.6905	1448	1167	1185	1249	1027	1290	1036	711.4	21.45	16.52	17.16	18.81	15.54	19.14	16.46	8.331	NA
TGME49_204080	histidine acid phosphatase superfamily protein	VIIa	5430	0.58			GO:0003993	TRUE	-0.2075	0.609	0.8515	1119	1211	718.4	1313	1030	1030	1265	1692	10.6	10.96	6.648	12.64	9.954	9.765	12.83	12.66	NA
TGME49_204090	eIF2 kinase IF2K-C	VIIa	444	0.536				TRUE	0.2837	0.733	0.9072	18.27	35.13	12.13	20.78	19.69	37.94	31.37	45.51	2.116	3.887	1.372	2.446	2.329	4.4	3.893	4.165	NA
TGME49_204100	eIF2 kinase IF2K-C	VIIa	9820	0.634	GO:0006468		GO:0005524; GO:0004672; GO:0004672, GO:0004713	TRUE	0.2085	0.7212	0.9021	603	488.1	948.8	1011	876.4	402.9	1109	1472	3.157	2.442	4.855	5.38	4.685	2.113	6.22	6.093	NA
TGME49_204110	eIF2 kinase IF2K-C	VIIa	1490	0.525				TRUE	0.08989	0.8552	0.9585	127.9	162.7	109.1	111.4	130.2	207.8	156.5	186.1	4.413	5.364	3.68	3.91	4.587	7.18	5.788	5.075	NA
TGME49_204120	hypothetical protein	VIIa	2180	0.6				TRUE	0.1337	0.7598	0.9174	625.9	539.8	848.8	800.9	799.8	446.3	734.1	1111	14.76	12.17	19.56	19.21	19.26	10.54	18.55	20.7	NA
TGME49_204130	perforin-like protein PLP1	VIIa	6490	0.504		GO:0045177		TRUE	1.066	0.1716	0.4826	13.71	57.31	27.28	41.55	50.33	72.27	163.7	257.5	0.1086	0.4339	0.2112	0.3347	0.4071	0.5734	1.389	1.613	NA
TGME49_204140	PHD-finger domain-containing protein	VIIa	8430	0.607			GO:0005515; GO:0008270	TRUE	0.00866	0.983	0.9973	470.5	434.5	518.4	570.4	505.5	399.3	647.1	780	2.869	2.532	3.09	3.538	3.148	2.439	4.229	3.76	NA
TGME49_204150	hypothetical protein	VIIa	2140	0.553				TRUE	-0.4388	0.3379	0.6861	589.3	406.7	454.7	664.9	491.3	325.2	616.5	1017	14.16	9.338	10.68	16.24	12.05	7.825	15.87	19.3	NA
TGME49_204160	GYF domain-containing protein	VIIa	5960	0.641			GO:0005515	TRUE	0.1535	0.7925	0.9332	1430	972.4	2271	1800	1882	749.8	1892	3119	12.33	8.016	19.14	15.79	16.58	6.478	17.49	21.27	NA
TGME49_204270	hypothetical protein	VIIa	3520	0.589				TRUE	0.48	0.2767	0.6239	543.6	648.9	906.4	885.9	960.6	486	876.7	1327	7.939	9.057	12.94	13.16	14.33	7.109	13.72	15.32	NA
TGME49_204280	cell-cycle-associated protein kinase DYRK, putative	VIIa	6890	0.589	GO:0006468		GO:0005524; GO:0004707, GO:0004672, GO:0004712; GO:0004672	TRUE	0.04855	0.8672	0.9654	1375	1438	1410	1606	1501	1180	1489	1754	10.26	10.26	10.28	12.18	11.44	8.817	11.91	10.34	NA
TGME49_204290	hypothetical protein	VIIa	2460	0.631				TRUE	2.175	0.008039	0.0487	13.71	44.37	184.9	241.8	131.3	59.62	106.2	68.79	0.2864	0.8861	3.777	5.138	2.802	1.248	2.379	1.136	yellow
TGME49_204300	hypothetical protein	VIIa	2240	0.641				TRUE	2.431	0.001923	0.01531	13.71	70.25	200.1	202.1	175.1	46.97	114.3	112	0.3145	1.541	4.488	4.717	4.103	1.08	2.812	2.032	yellow
TGME49_204310	hypothetical protein	VIIa	7050	0.594				TRUE	0.4198	0.4253	0.7485	2759	2581	5026	4169	4346	1998	4503	6501	20.12	17.99	35.82	30.91	32.36	14.59	35.19	37.47	NA
TGME49_204315	hypothetical protein	VIIa	1060	0.508				TRUE	-0.5222	0.1879	0.5091	548.2	393.8	357.7	394.8	353.4	294.5	463.1	550.5	26.59	18.25	16.96	19.47	17.5	14.31	24.07	21.1	NA
TGME49_204320	hypothetical protein	VIIa	2040	0.552				TRUE	1.453	0.009117	0.05375	173.6	310.6	727.5	676.2	412.5	345.1	334.6	152	4.375	7.48	17.92	17.33	10.61	8.71	9.036	3.029	yellow
TGME49_204325	hypothetical protein	VIIa	1210	0.5	GO:0006457		GO:0003755	TRUE	1.699	0.05389	0.2261	0	24.03	48.5	62.33	141.1	83.11	271	426.1	0	0.9759	2.014	2.693	6.124	3.537	12.34	14.31	NA
TGME49_204330	hypothetical protein	VIIa	1210	0.535				TRUE	1.954	0.02256	0.114	0	31.43	63.66	86.89	195.8	128.3	369.1	598.5	0	1.276	2.644	3.754	8.497	5.459	16.81	20.1	NA
TGME49_204340	hypothetical protein	VIIa	5350	0.512				FALSE	-0.4153	0.6913	NA	13.71	5.546	9.094	1.889	4.376	0	3.84	7.055	0.1317	0.05093	0.08542	0.01846	0.04294	0	0.03955	0.05359	NA
TGME49_204350	hypothetical protein	VIIa	4770	0.58			GO:0005525	TRUE	-0.2262	0.5412	0.8163	909.1	769.1	773	768.8	723.2	563.7	889.2	552.3	9.798	7.921	8.143	8.426	7.96	6.085	10.27	4.705	NA
TGME49_204360	subtilisin SUB4	VIIa	4910	0.528	GO:0006508		GO:0004252	TRUE	1.246	0.02297	0.1156	2248	9070	2898	9225	9758	8244	9598	41360	23.53	90.76	29.66	98.23	104.3	86.45	107.7	342.3	NA
TGME49_204370	WD-40 repeat protein	VIIa	1990	0.538				TRUE	0.006379	0.9862	0.9973	4162	4871	3489	3564	3513	5187	3444	5225	107.5	120.3	88.1	93.64	92.68	134.2	95.37	106.7	NA
TGME49_204380	hypothetical protein	VIIa	10600	0.61				TRUE	0.003441	0.9942	0.9989	1275	1050	1522	1719	1358	878.1	1814	2087	6.181	4.867	7.214	8.477	6.725	4.265	9.429	8.002	NA
TGME49_204390	hypothetical protein	VIIa	1110	0.585				TRUE	-0.1112	0.8203	0.9446	310.7	214.5	357.7	243.7	263.7	164.4	275.3	194	14.39	9.492	16.19	11.48	12.47	7.627	13.66	7.103	NA
TGME49_204395	hypothetical protein	VIIa	2730	0.565				FALSE	1.577	0.1189	NA	0	18.49	6.063	1.889	5.471	5.42	8.058	12.35	0	0.3327	0.1116	0.03617	0.1052	0.1022	0.1626	0.1838	NA
TGME49_204400	ATPase synthase subunit alpha, putative	VIIa	2560	0.566	GO:0015991; GO:0046034, GO:0015992; GO:0046034, GO:0015986, GO:0015992	GO:0016469; GO:0033178	GO:0005524; GO:0046933, GO:0016820, GO:0046961	TRUE	0.0968	0.7723	0.924	18750	16950	23140	17820	18560	11830	16140	15170	376.5	325.3	454.2	363.9	380.6	238	347.3	240.8	NA
TGME49_204410	endonuclease/exonuclease/phosphatase family protein	VIIa	6680	0.596			GO:0004535	TRUE	0.02771	0.9495	0.9877	799.5	604.5	1034	1011	984.7	608.9	939	837.5	6.152	4.446	7.776	7.909	7.739	4.693	7.745	5.095	NA
TGME49_204420	oocyst wall protein OWP1	VIIa	5850	0.522				TRUE	1.478	0.05313	0.2234	4.568	31.43	42.44	141.7	146.6	135.5	176.1	467.4	0.04014	0.2639	0.3645	1.266	1.316	1.193	1.659	3.247	NA
TGME49_204440	cyclic nucleotide-binding domain-containing protein	VIIa	7540	0.562				TRUE	-0.7322	0.1522	0.4533	1366	966.9	627.5	1014	1106	621.5	1466	1684	9.313	6.3	4.182	7.033	7.702	4.244	10.72	9.075	NA
TGME49_204460	hydroxymethylglutaryl-CoA lyase, putative	VIIa	1360	0.526			GO:0003824; GO:0004419	TRUE	1.741	0.007335	0.04531	41.12	286.6	84.88	277.7	304.2	355.9	442.2	1630	1.554	10.35	3.136	10.67	11.74	13.48	17.92	48.69	red
TGME49_204468	hypothetical protein	VIIa	1940	0.495				TRUE	2.972	0.0001807	0.002385	0	92.44	118.2	122.8	299.8	269.2	450.7	1093	0	2.341	3.062	3.309	8.112	7.145	12.8	22.9	cyan
TGME49_204472	cyclic nucleotide-binding domain-containing protein	VIIa	698	0.506		GO:0019013		TRUE	2.157	0.009504	0.05572	0	36.98	48.5	56.67	103.9	121	171.7	352.8	0	2.603	3.492	4.244	7.818	8.93	13.55	20.54	orange
TGME49_204480	thioredoxin domain-containing protein	VIIa	5680	0.527	GO:0045454		GO:0031072	TRUE	-0.1208	0.6891	0.8868	5647	6045	4323	4567	4595	5429	5250	8214	51.1	52.29	38.24	42.04	42.47	49.22	50.93	58.77	NA
TGME49_204490	hypothetical protein	VIIa	1230	0.514				TRUE	-0.2968	0.3135	0.6649	1836	1649	1319	1056	1004	1505	1303	1584	76.75	65.87	53.87	44.88	42.87	63	58.39	52.33	NA
TGME49_204500	hypothetical protein	VIIa	2750	0.501				TRUE	-0.4551	0.2922	0.6406	6862	5509	4271	3392	3878	5967	3044	2418	128.3	98.43	78.05	64.49	74.02	111.7	60.99	35.72	NA
TGME49_204505	hypothetical protein	VIIa	314	0.503				FALSE	0.8267	0.4135	NA	0	12.94	3.031	15.11	3.282	30.71	18.17	30.87	0	2.025	0.4851	2.516	0.5488	5.037	3.189	3.995	NA
TGME49_204510	WD domain, G-beta repeat-containing protein	VIIa	3940	0.514			GO:0005515	TRUE	2.81	3.783e-06	0.0001307	31.98	445.5	251.6	421.2	606.1	688.3	1276	3808	0.4172	5.556	3.209	5.589	8.076	8.996	17.84	39.28	blue
TGME49_204520	hypothetical protein	VIIa	2220	0.497				FALSE	1.072	0.2886	NA	0	9.244	6.063	1.889	4.376	10.84	10.22	17.11	0	0.2046	0.1372	0.04448	0.1035	0.2514	0.2537	0.3132	NA
TGME49_204530	microneme protein MIC11	VIIa	2610	0.482		GO:0045177		TRUE	0.5639	0.4182	0.745	27.41	35.13	57.6	30.22	44.86	81.3	80.42	89.07	0.5399	0.6612	1.109	0.6054	0.9023	1.604	1.698	1.387	NA
TGME49_204540	DUF367 domain-containing protein	VIIa	2280	0.529				TRUE	-0.3326	0.2995	0.6474	1179	863.4	991.3	685.6	773.5	903.3	700.1	397.2	26.57	18.6	21.85	15.72	17.81	20.4	16.92	7.08	NA
TGME49_204550	hypothetical protein	VIIa	4100	0.525				TRUE	-0.3088	0.2358	0.5763	3024	2535	2319	1896	1908	2275	1952	1644	37.92	30.37	28.42	24.18	24.43	28.57	26.23	16.29	NA
TGME49_204560	type I fatty acid synthase, putative	VIIa	16100	0.525	GO:0008152		GO:0048037; GO:0047879, GO:0050111, GO:0016491; GO:0003824; GO:0031177, GO:0005515	TRUE	2.636	5.23e-05	0.0008999	59.39	896.6	224.3	861.3	749.5	1203	1165	4211	0.1896	2.736	0.7001	2.797	2.444	3.848	3.987	10.63	blue
TGME49_204870	hypothetical protein	VIIa	1930	0.503				TRUE	1.72	0.005274	0.0344	242.1	1409	512.3	1403	816.2	1919	987	2398	6.449	35.86	13.34	38.02	22.2	51.19	28.18	50.49	red
TGME49_204880	hypothetical protein	VIIa	4170	0.542				TRUE	1.104	0.0002925	0.003472	580.2	1298	1246	1335	1058	1171	1134	1233	7.152	15.29	15.01	16.74	13.32	14.46	14.98	12.02	green
TGME49_205000	phosphoglycerate mutase family protein	VIIa	2760	0.535				TRUE	-0.06925	0.801	0.9376	2376	2429	2095	2134	2208	2481	2100	3269	44.25	43.24	38.14	40.43	42	46.28	41.93	48.13	NA
TGME49_205010	U2 small nuclear ribonucleoprotein family protein, putative	VIIa	6350	0.549			GO:0005488	TRUE	-0.2506	0.3333	0.6815	6780	5304	6045	4951	4816	5483	4704	3767	54.88	41.04	47.83	40.76	39.82	44.46	40.82	24.11	NA
TGME49_205020	hypothetical protein	VIIa	2790	0.482				FALSE	-2.303	0.03009	NA	22.84	1.849	0	0	1.094	3.613	2.271	2.822	0.4209	0.03256	0	0	0.02059	0.06669	0.04486	0.04111	NA
TGME49_205030	hypothetical protein	VIIa	2050	0.496			GO:0005515	TRUE	0.1186	0.7293	0.9058	1736	2268	1504	1413	1480	1951	1722	2282	43.53	54.36	36.86	36.03	37.91	49.01	46.3	45.25	NA
TGME49_205040	PGAP1 family protein	VIIa	7070	0.568	GO:0006505; GO:0006886	GO:0031227	GO:0016788	TRUE	-0.2386	0.4494	0.7653	2526	2048	2219	2119	2065	1747	2461	2766	18.37	14.23	15.77	15.67	15.33	12.72	19.18	15.9	NA
TGME49_205050	hypothetical protein	VIIa	7030	0.543				TRUE	0.8039	0.05928	0.2433	849.7	2065	1040	2316	2182	2607	2806	8971	6.214	14.43	7.432	17.22	16.29	19.1	22	51.86	NA
TGME49_205060	hypothetical protein	VIIa	4290	0.499				TRUE	-0.07572	0.8127	0.9421	1106	1117	970	955.8	798.7	1131	906.6	558.6	13.25	12.79	11.36	11.65	9.774	13.57	11.64	5.292	NA
TGME49_205070	hypothetical protein	VIIa	763	0.477				FALSE	0.2204	0.818	NA	0	5.546	6.063	26.44	35.01	57.81	39.8	124.2	0	0.3571	0.3993	1.812	2.409	3.902	2.874	6.614	NA
TGME49_205080	hypothetical protein	VIIa	844	0.475				TRUE	2.945	0.0001704	0.002283	0	70.25	109.1	122.8	206.8	278.2	341.9	587.5	0	4.089	6.497	7.605	12.86	16.97	22.32	28.29	cyan
TGME49_205090	Toxoplasma gondii family D protein	VIIa	2030	0.505				FALSE	0	1	NA	0	0	0	0	2.188	0	7.193	1.764	0	0	0	0	0.05659	0	0.1952	0.03531	NA
TGME49_205100	hypothetical protein	VIIa	2510	0.58				TRUE	-0.3262	0.2744	0.6215	831.4	650.8	669.9	738.5	682.7	619.7	734.4	799.9	17.03	12.74	13.41	15.38	14.28	12.71	16.12	12.95	NA
TGME49_205110	hypothetical protein	VIIa	639	0.535				TRUE	-0.1065	0.776	0.9262	287.8	255.1	278.9	222.9	267	278.2	247	272.3	23.15	19.62	21.93	18.24	21.93	22.42	21.3	17.32	NA
TGME49_205120	hypothetical protein	VIIa	5540	0.603				TRUE	-0.5756	0.1832	0.5027	479.7	268.1	363.8	411.8	302	249.3	364.9	220.1	4.451	2.377	3.299	3.886	2.862	2.317	3.629	1.615	NA
TGME49_205130	hypothetical protein	VIIa	16300	0.611				TRUE	0.175	0.6807	0.8838	1106	1239	1307	2265	1938	1223	2359	4575	3.487	3.733	4.028	7.264	6.241	3.864	7.973	11.41	NA
TGME49_205140	hypothetical protein	VIIa	4820	0.515				TRUE	2.967	0.0001566	0.002135	0	96.14	109.1	190.8	354.5	229.4	448.7	1017	0	0.9799	1.138	2.069	3.861	2.451	5.129	8.576	cyan
TGME49_205150	ACR, YagE family COG1723 domain-containing protein	VIIa	4360	0.599				TRUE	-0.254	0.4675	0.7762	776.6	626.7	669.9	804.6	681.6	462.5	646.4	815.8	9.157	7.062	7.721	9.648	8.207	5.462	8.169	7.604	NA
TGME49_205160	hypothetical protein	VIIa	6420	0.57				TRUE	-0.1688	0.685	0.8864	2239	2230	1701	2682	1484	982.8	1090	996.4	17.92	17.06	13.31	21.84	12.13	7.883	9.358	6.307	NA
TGME49_205170	hypothetical protein	VIIa	726	0.563				TRUE	1.395	0.003183	0.02271	383.7	752.4	1382	952	938.7	605.2	974.7	343.8	27.17	50.92	95.68	68.55	67.88	42.93	73.97	19.24	yellow
TGME49_205180	RNA recognition motif-containing protein	VIIa	3690	0.529			GO:0003676	TRUE	0.011	0.9682	0.9936	5647	5372	5981	4036	4622	4537	3763	3211	78.66	71.53	81.45	57.19	65.75	63.3	56.19	35.36	NA
TGME49_205190	hypothetical protein	VIIa	6540	0.584				TRUE	-0.3421	0.3428	0.689	735.5	488.1	663.9	598.8	625.8	433.6	565.6	351.5	5.781	3.666	5.101	4.786	5.024	3.414	4.766	2.184	NA
TGME49_205200	hypothetical protein	VIIa	7080	0.546				TRUE	0.5513	0.5372	0.8144	9.137	7.395	33.35	37.78	44.86	32.52	45.7	32.81	0.06634	0.05132	0.2367	0.279	0.3326	0.2365	0.3556	0.1883	NA
TGME49_205210	hypothetical protein	VIIa	2700	0.522				TRUE	1.287	0.00137	0.01175	3924	7539	12340	8528	10550	12170	8643	4045	74.72	137.2	229.7	165.1	205.2	232.1	176.4	60.87	yellow
TGME49_205220	U5 snRNP-associated subunit, putative	VIIa	5110	0.575	GO:0000398; GO:0006396	GO:0005634; GO:0005622		TRUE	-0.07169	0.8182	0.9437	2545	2060	2783	2420	2487	2029	2412	2756	25.6	19.8	27.36	24.75	25.55	20.44	26.01	21.92	NA
TGME49_205230	hypothetical protein	VIIa	1020	0.506				FALSE	1.591	0.1154	NA	0	12.94	9.094	9.444	2.188	0	3.353	3.528	0	0.6233	0.448	0.4841	0.1126	0	0.1811	0.1405	NA
TGME49_205240	cleft lip and palate transmembrane protein 1 (clptm1) protein	VIIa	3670	0.55				TRUE	-0.3346	0.171	0.4822	5107	3771	4299	3604	3767	3644	3509	3811	71.54	50.49	58.85	51.34	53.89	51.13	52.67	42.2	NA
TGME49_205250	rhoptry protein ROP18	VIIa	2730	0.492	GO:0006468	GO:0045177; GO:0020003	GO:0005524; GO:0004687, GO:0004672; GO:0004672	TRUE	-0.7016	0.3179	0.6699	100.5	55.46	57.6	58.55	43.76	79.49	28.28	41.1	1.893	0.9981	1.06	1.121	0.8416	1.499	0.5709	0.6118	NA
TGME49_205265	transporter, cation channel family protein	VIIa	7230	0.509	GO:0006811; GO:0055085	GO:0016020	GO:0005216	TRUE	2.685	2.229e-07	1.335e-05	31.98	277.3	278.9	549.7	481.4	784.1	666.9	1504	0.2274	1.884	1.938	3.975	3.496	5.584	5.082	8.451	orange
TGME49_205280	hypothetical protein	VIIa	4230	0.512				TRUE	0.3851	0.5179	0.8035	1247	2723	724.5	2484	2078	2305	2520	7745	15.16	31.63	8.607	30.7	25.79	28.06	32.83	74.41	NA
TGME49_205290	serine/threonine specific protein phosphatase	VIIa	5510	0.545	GO:0006470; GO:0016311		GO:0004721; GO:0008138; GO:0030246; GO:0016791, GO:0008138	TRUE	0.4481	0.1884	0.5099	2033	3298	2322	3511	2756	3579	3257	5782	18.97	29.41	21.18	33.32	26.26	33.45	32.57	42.64	NA
TGME49_205300	hypothetical protein	VIIa	4760	0.524		GO:0016021		TRUE	-0.129	0.6145	0.8533	2490	2198	2343	1862	2081	1960	2133	1396	26.89	22.69	24.74	20.46	22.95	21.2	24.69	11.92	NA
TGME49_205320	hypothetical protein	VIIa	4030	0.526				TRUE	0.2627	0.3692	0.7113	3029	3932	3359	3878	3153	4065	3533	2858	38.64	47.94	41.88	50.31	41.08	51.94	48.3	28.82	NA
TGME49_205330	hypothetical protein	VIIa	1720	0.504				TRUE	1.279	6.495e-05	0.00107	2709	6925	6508	6545	4903	6058	4756	2749	80.97	197.8	190.1	198.9	149.6	181.4	152.4	64.95	yellow
TGME49_205340	ribosomal protein RPS12	VIIa	1500	0.521				TRUE	-0.0105	0.9689	0.9936	46570	46530	45680	35630	39170	36210	28660	23720	1596	1524	1530	1242	1371	1243	1053	642.5	NA
TGME49_205350	integral membrane protein, GNS1/SUR4 family protein, putative	VIIa	4880	0.5		GO:0016021		TRUE	-0.158	0.6359	0.8619	4148	4173	3225	2873	3079	4132	2976	3491	43.7	42.01	33.21	30.78	33.12	43.6	33.6	29.07	NA
TGME49_205360	hypothetical protein	VIIa	9690	0.531				TRUE	0.7519	0.06687	0.2657	214.7	382.7	357.7	502.4	342.5	386.6	334	241.3	1.139	1.94	1.855	2.711	1.855	2.054	1.899	1.012	NA
TGME49_205370	hypothetical protein	VIIa	4710	0.52				TRUE	1.277	2.3e-05	0.0004812	772.1	1891	1925	1989	1743	1621	1296	886.3	8.427	19.73	20.54	22.08	19.43	17.72	15.16	7.647	yellow
TGME49_205380	fructose-bisphospatase I	VIIa	3240	0.504	GO:0005975	GO:0005737	GO:0042132; GO:0042578	TRUE	-0.3671	0.3972	0.7331	18810	18070	10610	10290	12550	16930	10460	11150	298.5	274	164.6	166.1	203.3	269	178	139.8	NA
TGME49_205390	hypothetical protein	VIIa	3100	0.506				TRUE	0.03169	0.9253	0.983	1704	1780	1707	2038	1749	2925	2005	1273	28.26	28.22	27.66	34.37	29.63	48.58	35.63	16.69	NA
TGME49_205398	DNA repair and recombination protein RAD54, putative	VIIa	1240	0.477			GO:0005524; GO:0004386, GO:0003676	FALSE	0.5935	0.5677	NA	0	0	15.16	9.444	6.565	3.613	22.61	35.98	0	0	0.6142	0.3982	0.2779	0.15	1.005	1.179	NA
TGME49_205402	SNF2 family N-terminal domain-containing protein	VIIa	1470	0.503			GO:0005524; GO:0008026, GO:0003677, GO:0003676; GO:0003677	FALSE	0	1	NA	0	0	0	5.667	1.094	5.42	16.06	13.76	0	0	0	0.2015	0.03907	0.1899	0.6021	0.3803	NA
TGME49_205410	RNA pseudouridine synthase superfamily protein	VIIa	2480	0.529	GO:0009451; GO:0001522		GO:0003723; GO:0009982	TRUE	-0.3054	0.4813	0.7867	1060	1069	618.4	708.3	639	946.7	635.1	785.3	21.97	21.17	12.53	14.93	13.53	19.66	14.11	12.87	NA
TGME49_205420	aspartate-semialdehyde dehydrogenase	VIIa	1500	0.533	GO:0008652; GO:0006520, GO:0055114; GO:0006531; GO:0008652, GO:0006520, GO:0009097, GO:0009089, GO:0009086, GO:0055114, GO:0009088	GO:0005737	GO:0003942; GO:0051287, GO:0004073, GO:0016620, GO:0046983; GO:0051287, GO:0050661, GO:0004073, GO:0046983	TRUE	-0.1797	0.6792	0.8833	644.1	708.1	424.4	530.8	657.6	939.5	650	1122	22.08	23.19	14.22	18.5	23.01	32.25	23.88	30.39	NA
TGME49_205425	hypothetical protein	VIIa	628	0.513				FALSE	0	1	NA	0	0	0	0	0	0	0.3245	0.3528	0	0	0	0	0	0	0.02847	0.02283	NA
TGME49_205430	isovaleryl-CoA dehydrogenase	VIIa	1430	0.502	GO:0055114; GO:0008152		GO:0003995; GO:0008470, GO:0016491, GO:0016627	TRUE	1.745	0.04361	0.1926	0	31.43	18.19	41.55	30.64	79.49	85.29	214.7	0	1.08	0.6391	1.519	1.125	2.862	3.286	6.1	NA
TGME49_205440	CCT chaperonin gamma subunit	VIIa	2480	0.524	GO:0044267; GO:0006457		GO:0000285; GO:0005524; GO:0051082	TRUE	-0.3169	0.3109	0.6614	17400	15070	12630	9977	10140	13470	9662	9999	360.7	298.6	255.9	210.3	214.7	279.6	214.7	163.9	NA
TGME49_205450	hypothetical protein	VIIa	1300	0.476				FALSE	0.7463	0.464	NA	0	1.849	9.094	5.667	8.753	9.033	16.17	2.293	0	0.06987	0.3515	0.2279	0.3535	0.3578	0.6854	0.07168	NA
TGME49_205460	AN1 family Zinc finger domain-containing protein	VIIa	2780	0.504			GO:0008270	TRUE	0.3828	0.189	0.5102	959.4	1150	1370	1154	1033	1109	1215	1287	17.74	20.32	24.77	21.7	19.5	20.55	24.07	18.82	NA
TGME49_205470	translation elongation factor 2 family protein, putative	VIIa	3550	0.567			GO:0005525; GO:0003924	TRUE	-0.337	0.2491	0.5932	77300	52180	69290	52920	57250	42750	48660	39460	1119	722.2	980.8	779.3	846.6	620	755.2	451.8	NA
TGME49_205480	IMC subcompartment protein ISP4	VIIa	2220	0.515				TRUE	1.098	0.006599	0.0415	388.3	652.6	1064	840.5	682.7	753.4	717.9	291.2	8.992	14.44	24.08	19.79	16.14	17.47	17.82	5.331	yellow
TGME49_205490	integral membrane protein, putative	VIIa	6870	0.529				TRUE	1.111	0.002371	0.01787	790.3	1499	2010	2544	1763	1463	1536	774.9	5.914	10.72	14.7	19.36	13.47	10.97	12.32	4.584	yellow
TGME49_205500	hypothetical protein	VIIa	4650	0.582	GO:0006364	GO:0032040		TRUE	-0.05304	0.9014	0.9758	2577	1705	3241	2831	2949	1655	2231	1407	28.48	18.01	35.02	31.83	33.29	18.33	26.44	12.3	NA
TGME49_205510	nucleolar protein 5, putative	VIIa	3460	0.551				TRUE	-0.08273	0.8034	0.9388	7488	5705	8358	5776	7017	5151	5036	3053	111.2	81.01	121.4	87.28	106.5	76.65	80.2	35.86	NA
TGME49_205520	hypothetical protein	VIIa	5560	0.538	GO:0055085	GO:0016021		TRUE	3.12	1.361e-06	6.003e-05	118.8	2455	1022	2773	4834	2994	8252	36620	1.098	21.69	9.233	26.07	45.64	27.72	81.77	267.6	blue
TGME49_205530	hypothetical protein	VIIa	1560	0.517				FALSE	0.5772	0.5135	NA	9.137	16.64	21.22	13.22	29.54	27.1	28.88	48.33	0.3011	0.524	0.6835	0.4431	0.9941	0.8945	1.02	1.259	NA
TGME49_205540	DEAD/DEAH box helicase domain-containing protein	VIIa	3970	0.595			GO:0005524; GO:0008026, GO:0004386, GO:0003676	TRUE	0.4023	0.3897	0.7291	1115	1052	1940	1556	1829	867.2	1447	920	14.43	13.02	24.56	20.5	24.19	11.25	20.08	9.418	NA
TGME49_205550	AGC kinase	VIIa	5360	0.575	GO:0006468		GO:0005524; GO:0004691, GO:0004672; GO:0004672	TRUE	-0.1384	0.7279	0.9052	886.3	641.5	964	717.8	1000	648.6	785.3	617.5	8.5	5.88	9.037	7.001	9.795	6.231	8.072	4.682	NA
TGME49_205558	NAC domain-containing protein	VIIa	1730	0.584				TRUE	-0.1031	0.6784	0.8831	19330	16320	19570	16870	16550	12200	12440	11990	574.4	463.5	568.5	510	502.3	363.2	396.3	281.6	NA
TGME49_205562	hypothetical protein	VIIa	19400	0.602				TRUE	-0.2428	0.6057	0.85	580.2	427.1	551.7	664.9	547.1	442.6	885	777.2	1.537	1.082	1.429	1.792	1.48	1.175	2.514	1.628	NA
TGME49_205570	hypothetical protein	VIIa	3600	0.592		GO:0019867		TRUE	-0.1173	0.6673	0.878	2193	2065	1970	1794	2078	1595	1842	2508	31.31	28.18	27.5	26.06	30.3	22.82	28.19	28.31	NA
TGME49_205580	nuclear factor NF4	VIIa	3430	0.557		GO:0005634		TRUE	0.3226	0.2939	0.6429	2609	2886	3653	2514	2972	2045	2421	1312	39.1	41.34	53.51	38.32	45.48	30.7	38.88	15.55	NA
TGME49_205590	hypothetical protein	VIIa	1640	0.515				TRUE	2.618	0.0007193	0.00711	0	53.61	87.91	175.7	249.5	316.2	341.5	728.8	0	1.606	2.694	5.6	7.985	9.927	11.47	18.06	cyan
TGME49_205600	zinc finger, C3HC4 type (RING finger) domain-containing protein	VIIa	3670	0.563			GO:0005515; GO:0008270	TRUE	-0.3424	0.2126	0.5419	1759	1501	1255	1239	1256	1454	1334	1419	24.64	20.1	17.18	17.65	17.97	20.41	20.02	15.72	NA
TGME49_205615	hypothetical protein	VIIa	10500	0.58				TRUE	-0.5705	0.05173	0.2192	813.2	567.6	515.3	644.1	585.4	596.2	619	430.2	3.981	2.656	2.466	3.207	2.927	2.924	3.248	1.665	NA
TGME49_205625	hypothetical protein	VIIa	4310	0.567				TRUE	0.4849	0.2864	0.6355	210.1	358.7	251.6	544	494.5	365	600.3	1261	2.506	4.088	2.933	6.599	6.024	4.36	7.674	11.89	NA
TGME49_205630	hypothetical protein	VIIa	562	0.48				FALSE	0	1	NA	0	0	0	0	5.471	7.227	2.001	1.764	0	0	0	0	0.511	0.6621	0.1962	0.1275	NA
TGME49_205640	hypothetical protein	VIIa	6790	0.588				TRUE	0.166	0.6704	0.8797	1512	1636	1798	2357	2094	1429	2480	4416	11.45	11.84	13.3	18.15	16.19	10.84	20.12	26.43	NA
TGME49_205650	AP2 domain transcription factor AP2VIIa-3	VIIa	8510	0.525	GO:0006355		GO:0003700	TRUE	-0.3586	0.3823	0.7212	1905	1296	1628	936.9	1537	1492	1080	739.1	11.51	7.482	9.612	5.756	9.483	9.03	6.995	3.529	NA
TGME49_205658	F5/8 type C domain-containing protein	VIIa	4170	0.521	GO:0007155			TRUE	1.291	0.04738	0.2045	18.27	72.1	48.5	92.55	106.1	182.5	190.5	375.9	0.2253	0.8495	0.5845	1.16	1.336	2.253	2.518	3.663	NA
TGME49_205662	LCCL domain-containing protein	VIIa	2040	0.477	GO:0007155			TRUE	0.5519	0.4405	0.7612	18.27	42.52	24.25	60.44	93	117.4	99.46	232.1	0.4605	1.024	0.5974	1.549	2.393	2.964	2.686	4.624	NA
TGME49_205670	SF-assemblin/beta giardin protein	VIIa	2180	0.518				TRUE	1.421	4.024e-06	0.0001362	520.8	1562	1319	1708	1628	1758	2126	4393	12.28	35.21	30.4	40.95	39.21	41.52	53.74	81.9	green
TGME49_205680	hypothetical protein	VIIa	4000	0.554				TRUE	1.356	0.002999	0.02172	689.8	1292	2480	2999	2063	1879	2258	2284	8.865	15.87	31.15	39.2	27.08	24.19	31.1	23.21	green
TGME49_205690	hypothetical protein	VIIa	2820	0.511				TRUE	0.8525	0.001939	0.01542	909.1	1695	1631	1698	1484	1841	1664	2124	16.57	29.54	29.06	31.48	27.62	33.62	32.51	30.6	green
TGME49_205700	cyclophilin precursor	VIIa	3480	0.518	GO:0006457		GO:0003755	TRUE	-0.3511	0.4157	0.7439	100100	90810	62620	46210	48430	78420	41370	30810	1478	1282	904.2	694.2	730.6	1160	655	359.7	NA
TGME49_205710	lysine-tRNA ligase	VIIa	2780	0.543	GO:0043039; GO:0006418; GO:0006430	GO:0005737	GO:0005524; GO:0004812, GO:0004824, GO:0003676, GO:0000166, GO:0000049; GO:0004812, GO:0004824, GO:0003676, GO:0000166	TRUE	-0.3923	0.1705	0.4816	11010	8597	8030	5455	6220	7471	5797	4672	203.6	151.9	145.1	102.6	117.5	138.4	114.9	68.29	NA
TGME49_205720	Adenosine/AMP deaminase domain-containing protein	VIIa	1990	0.488	GO:0009168		GO:0004000; GO:0019239	TRUE	-0.5446	0.1922	0.5147	1229	1009	633.6	561	622.6	1037	685.5	554.6	31.75	24.92	16	14.74	16.42	26.83	18.98	11.32	NA
TGME49_205730	hypothetical protein	VIIa	2660	0.511				TRUE	1.85	9.685e-06	0.0002566	191.9	624.9	848.8	749.9	626.9	717.3	516.3	250.5	3.708	11.54	16.03	14.74	12.37	13.88	10.7	3.826	yellow
TGME49_205740	hypothetical protein	VIIa	5860	0.563				TRUE	-0.2937	0.2116	0.5406	4038	3228	3344	2994	2979	2855	3062	4515	35.43	27.06	28.67	26.71	26.69	25.08	28.79	31.31	NA
TGME49_205750	histone deacetylase complex subunit Sin3	VIIa	3190	0.518				TRUE	-0.0006459	0.9985	0.9997	2010	2196	1807	1551	1539	2157	1525	1182	32.39	33.83	28.46	25.41	25.33	34.82	26.33	15.06	NA
TGME49_205760	membrane protein	VIIa	1470	0.499				FALSE	0	1	NA	0	0	0	0	2.188	1.807	19.04	1.411	0	0	0	0	0.07815	0.06328	0.7135	0.03901	NA
TGME49_205770	hypothetical protein	VIIa	572	0.546				FALSE	0.9019	0.3766	NA	0	3.698	9.094	9.444	2.188	5.42	6.814	7.232	0	0.3176	0.7989	0.8632	0.2008	0.4879	0.6564	0.5138	NA
TGME49_206290	hypothetical protein	VIIa	1860	0.556				TRUE	0.3057	0.559	0.8251	388.3	526.9	442.6	672.4	273.5	294.5	308.8	390.5	10.73	13.92	11.96	18.9	7.72	8.152	9.146	8.532	NA
TGME49_206300	hypothetical protein	VIIa	3200	0.556				TRUE	-0.07372	0.7887	0.9323	845.2	820.8	779.1	770.6	800.9	769.6	739.9	401.3	13.58	12.6	12.23	12.59	13.14	12.38	12.74	5.096	NA
TGME49_206310	prenyltransferase, UbiA family protein	VIIa	4120	0.534		GO:0016021	GO:0004659	TRUE	-0.1311	0.6356	0.8619	1900	1754	1704	1551	1456	1845	1511	1088	23.71	20.92	20.78	19.68	18.56	23.05	20.21	10.73	NA
TGME49_206320	hypothetical protein	VIIa	3050	0.518				TRUE	-0.1579	0.6164	0.8546	4797	5036	3516	3118	2951	3866	3564	3998	80.85	81.12	57.93	53.45	50.79	65.27	64.38	53.27	NA
TGME49_206330	PHD-finger domain-containing protein	VIIa	4200	0.548			GO:0005515; GO:0008270	TRUE	0.06238	0.8259	0.9461	945.7	996.5	982.2	1130	1164	863.6	1026	1337	11.57	11.66	11.75	14.06	14.55	10.59	13.46	12.93	NA
TGME49_206340	hypothetical protein	VIIa	2690	0.501				TRUE	0.7988	0.03977	0.1781	1823	3827	2674	3266	2860	4275	2796	3985	34.83	69.89	49.94	63.47	55.82	81.82	57.27	60.2	NA
TGME49_206350	ER-retrevial receptor Ter1p, putative	VIIa	2510	0.502	GO:0006621	GO:0016021	GO:0046923	TRUE	0.8546	0.07908	0.2982	6250	16950	6902	13030	14580	15000	12330	37680	128	331.9	138.2	271.5	305	307.6	270.6	610	NA
TGME49_206360	peptidyl-tRNA hydrolase domain-containing protein	VIIa	3070	0.514	GO:0006415		GO:0003747	TRUE	-0.378	0.2263	0.5617	1594	1363	1061	982.2	876.4	1124	960.2	601.6	26.7	21.8	17.37	16.73	14.99	18.85	17.23	7.964	NA
TGME49_206380	hypothetical protein	VIIa	8610	0.562				TRUE	-0.06902	0.8974	0.975	173.6	240.3	97	294.7	315.1	345.1	469.1	1225	1.036	1.371	0.5661	1.789	1.921	2.064	3.002	5.782	NA
TGME49_206390	hypothetical protein	VIIa	2220	0.512				TRUE	0.1194	0.666	0.8777	1398	1621	1422	1360	1362	1454	1693	2681	32.37	35.88	32.18	32.03	32.21	33.73	42.03	49.08	NA
TGME49_206400	FAD binding domain of DNA photolyase domain-containing protein	VIIa	2110	0.512	GO:0006281		GO:0003913; GO:0003904	TRUE	2.132	0.001584	0.01321	31.98	327.2	100	245.5	345.7	399.3	604.6	1949	0.7791	7.619	2.382	6.084	8.602	9.744	15.79	37.53	blue
TGME49_206415	myosin K	VIIa	8060	0.578		GO:0016459	GO:0005524; GO:0003774, GO:0005515	TRUE	-0.2544	0.4428	0.7619	1229	994.6	1058	1080	1125	854.6	1220	1294	7.838	6.063	6.596	7.008	7.326	5.459	8.339	6.527	NA
TGME49_206430	formin FRM1	VIIa	17400	0.563	GO:0030036; GO:0016043	GO:0045177; GO:0070258, GO:0005886	GO:0003779	TRUE	0.5159	0.27	0.6157	589.3	990.9	730.6	1173	628	832.9	1173	612.4	1.741	2.798	2.11	3.524	1.895	2.465	3.716	1.43	NA
TGME49_206440	cpw-wpc domain-containing protein	VIIa	1990	0.516				FALSE	0	1	NA	0	0	0	0	0	0	4.976	0.8819	0	0	0	0	0	0	0.1378	0.01801	NA
TGME49_206450	autophagy-related cysteine peptidase atg4, putative	VIIa	12900	0.605				TRUE	-0.1767	0.7108	0.8973	447.7	380.8	424.4	755.5	666.3	462.5	994.6	2646	1.784	1.45	1.653	3.062	2.712	1.846	4.248	8.337	NA
TGME49_206460	hypothetical protein	VIIa	2860	0.5				TRUE	0.7189	0.2744	0.6215	31.98	38.82	87.91	73.66	87.53	99.37	114.9	297.7	0.5748	0.6669	1.545	1.347	1.607	1.789	2.214	4.231	NA
TGME49_206470	pyruvate dehydrogenase complex subunit PDH-E3II	VIIa	3590	0.571	GO:0045454; GO:0055114, GO:0008033; GO:0055114	GO:0005737; GO:0005739	GO:0004148; GO:0009055, GO:0050660, GO:0016491; GO:0050660, GO:0016491	TRUE	-0.08277	0.7363	0.908	12340	10910	12360	11370	10740	9487	10480	11570	176.7	149.3	173	165.6	157	136.1	160.8	130.9	NA
TGME49_206480	hypothetical protein	VIIa	2160	0.555				TRUE	-0.09049	0.7388	0.908	5587	4727	5757	4885	5464	4706	4322	5537	133	107.5	133.9	118.2	132.8	112.2	110.2	104.2	NA
TGME49_206490	ICE family protease (caspase) p20 domain-containing protein	VIIa	3880	0.55	GO:0006508		GO:0004197; GO:0005515	TRUE	-0.1262	0.6884	0.8868	1334	1043	1397	1113	1266	1003	1051	909.1	17.67	13.2	18.1	14.99	17.13	13.31	14.93	9.522	NA
TGME49_206500	hypothetical protein	VIIa	5470	0.563				TRUE	-0.3368	0.4001	0.7344	735.5	452.9	700.3	515.7	692.6	426.4	488.7	353.3	6.912	4.068	6.433	4.928	6.647	4.014	4.923	2.625	NA
TGME49_206510	toxolysin TLN4	VIIa	8790	0.583	GO:0006508	GO:0045177	GO:0004222; GO:0008270; GO:0003824; GO:0046872, GO:0004222, GO:0008270	TRUE	1.036	0.06539	0.2611	1037	1220	3347	3645	2799	1790	3051	1163	6.065	6.82	19.13	21.68	16.72	10.49	19.12	5.379	NA
TGME49_206520	hypothetical protein	VIIa	784	0.578				FALSE	0	1	NA	0	0	0	1.889	0	1.807	2.596	0.3528	0	0	0	0.126	0	0.1187	0.1824	0.01829	NA
TGME49_206540	hypothetical protein	VIIa	6440	0.578				TRUE	-0.2524	0.5243	0.8078	1055	665.6	1094	878.3	1140	758.8	831.2	560.7	8.424	5.077	8.539	7.13	9.294	6.067	7.112	3.538	NA
TGME49_206550	hypothetical protein	VIIa	15100	0.565			GO:0005198	TRUE	3.091	4.175e-08	3.763e-06	18.27	244	278.9	719.6	712.3	735.3	834.1	2030	0.06221	0.794	0.9281	2.492	2.476	2.507	3.044	5.463	orange
TGME49_206560	EF hand domain-containing protein	VIIa	1390	0.504			GO:0005509	TRUE	3.089	5.54e-12	2.4e-09	50.25	562	503.2	791.4	913.6	1212	1224	2495	1.858	19.86	18.19	29.77	34.5	44.91	48.54	72.93	orange
TGME49_206570	kinesin, putative	VIIa	2420	0.492	GO:0007018		GO:0005524; GO:0003777	TRUE	3.381	2.57e-06	9.757e-05	9.137	430.8	142.5	381.5	468.3	509.5	905.7	3145	0.1941	8.745	2.958	8.243	10.16	10.84	20.62	52.81	blue
TGME49_206580	formin FRM2	VIIa	15700	0.598	GO:0030036; GO:0016043	GO:0070258	GO:0003779	TRUE	-0.0771	0.8385	0.9516	904.5	970.6	742.7	1037	928.9	773.3	1164	1299	2.962	3.037	2.377	3.453	3.106	2.536	4.084	3.363	NA
TGME49_206590	calcium-dependent protein kinase CDPK2A	VIIa	6250	0.552	GO:0006468		GO:0005524; GO:0004683, GO:0004672; GO:0005509, GO:0004672, GO:0004713	TRUE	0.2245	0.4969	0.7916	3787	3585	5284	4384	4760	3908	3450	1936	31.15	28.18	42.48	36.67	39.99	32.2	30.41	12.59	NA
TGME49_206600	sigma-70, region 3 protein	VIIa	4660	0.582	GO:0006352; GO:0006355		GO:0003677; GO:0003700, GO:0016987	TRUE	-0.4346	0.1236	0.4023	1252	904	936.7	1105	947.5	979.2	889.1	788.3	13.81	9.531	10.1	12.4	10.67	10.82	10.51	6.874	NA
TGME49_206605	hypothetical protein	VIIa	354	0.556				TRUE	-0.3522	0.4106	0.7403	374.6	364.2	209.2	268.2	245.1	289.1	286.5	262.1	54.4	50.55	29.69	39.61	36.35	42.05	44.6	30.09	NA
TGME49_206610	pyruvate dehydrogenase complex subunit PDH-E2	VIIa	3030	0.579	GO:0008152	GO:0020011	GO:0004742; GO:0016746	TRUE	-0.432	0.1474	0.4435	2252	1653	1661	1700	1753	1220	1627	1763	38.21	26.8	27.55	29.33	30.37	20.72	29.58	23.64	NA
TGME49_206620	hypothetical protein	VIIa	2830	0.5				TRUE	3.451	5.06e-08	4.305e-06	109.6	3037	915.5	2278	3739	3451	5719	23680	1.992	52.73	16.26	42.08	69.35	62.79	111.3	340	blue
TGME49_206630	hypothetical protein	VIIa	5630	0.517		GO:0016020		TRUE	-0.3106	0.3914	0.7303	2047	2039	1237	1859	1817	1915	1913	2334	18.69	17.79	11.04	17.26	16.95	17.52	18.72	16.84	NA
TGME49_206640	hypothetical protein	VIIa	5590	0.558				TRUE	-0.6507	0.06943	0.2725	8113	5903	4299	8062	5482	6748	6206	7592	74.61	51.88	38.64	75.4	51.48	62.16	61.17	55.2	NA
TGME49_206650	zinc finger, c2h2 type domain-containing protein	VIIa	7380	0.556		GO:0005622	GO:0018024; GO:0008270	TRUE	0.6407	0.1007	0.3515	785.8	931.8	1567	1864	1586	1068	1160	627.4	5.473	6.203	10.67	13.21	11.29	7.45	8.659	3.455	NA
TGME49_206660	hypothetical protein	VIIa	3770	0.491				TRUE	2.576	0.0002105	0.0027	41.12	669.2	197	481.7	920.1	865.4	1697	6313	0.5606	8.722	2.626	6.679	12.81	11.82	24.81	68.05	blue
TGME49_206670	hypothetical protein	VIIa	7880	0.622			GO:0003676	TRUE	-0.1291	0.7025	0.8942	5139	3997	5393	5769	4833	4172	5469	6006	33.53	24.92	34.39	38.27	32.2	27.26	38.24	30.97	NA
TGME49_206680	hypothetical protein	VIIa	1840	0.512				TRUE	-0.2171	0.5029	0.7962	1759	1671	1325	982.2	1141	1474	1170	634.3	49.14	44.62	36.18	27.91	32.56	41.26	35.02	14.01	NA
TGME49_206690	glideosome-associated protein with multiple-membrane spans GAPM2B	VIIa	1740	0.525		GO:0070258		TRUE	1.655	1.716e-05	0.0003886	397.5	1080	1537	1356	1172	1005	749.6	463.9	11.74	30.49	44.38	40.75	35.35	29.73	23.74	10.83	yellow
TGME49_206695	hypothetical protein	VIIa	441	0.524				TRUE	1.384	0.003908	0.02677	127.9	362.4	345.6	377.8	280.1	408.3	252.3	120.5	14.91	40.37	39.38	44.78	33.34	47.67	31.53	11.1	yellow
TGME49_206700	hypothetical protein	VIIa	1770	0.539				TRUE	0.1563	0.5961	0.8457	735.5	815.3	827.6	670.5	656.5	614.3	704.5	1003	21.36	22.63	23.49	19.81	19.47	17.87	21.93	23.02	NA
TGME49_206710	hypothetical protein	VIIa	3520	0.555				TRUE	1.118	0.02016	0.1039	73.09	153.4	184.9	149.2	158.6	146.3	153.9	150.5	1.067	2.142	2.64	2.216	2.366	2.141	2.409	1.737	NA
TGME49_206910	hypothetical protein	IV	297	0.539				FALSE	NA	1	NA	0	0	0	0	0	0	0	0	0	0	0	0	0	0	0	0	NA
TGME49_207005	SAG-related sequence SRS48Q	X	1400	0.504		GO:0016020		TRUE	1.132	0.00563	0.03637	2234	5657	4435	3712	3165	5734	3215	1898	82.03	198.5	159.2	138.6	118.7	210.9	126.5	55.09	yellow
TGME49_207010	SAG-related sequence SRS48K	X	1110	0.524		GO:0016020		TRUE	1.359	9.343e-06	0.0002518	4207	10550	11500	8651	7942	10640	7666	5095	194.9	466.7	520.5	407.4	375.6	493.4	380.5	186.5	yellow
TGME49_207015	hypothetical protein	X	1720	0.512		GO:0016020		TRUE	1.332	7.536e-06	0.0002168	1937	4938	5002	3700	3480	5223	3885	2038	57.89	141	146.1	112.5	106.2	156.4	124.5	48.14	yellow
TGME49_207020	hypothetical protein	X	426	0.559				TRUE	-0.325	0.3422	0.6879	616.7	449.2	527.5	375.9	465	442.6	379.8	287	74.42	51.81	62.22	46.13	57.3	53.5	49.13	27.38	NA
TGME49_207030	hypothetical protein	X	706	0.551				TRUE	0.08653	0.8922	0.9734	77.66	110.9	51.53	94.44	56.89	74.07	85.88	67.56	5.655	7.719	3.668	6.994	4.231	5.402	6.703	3.889	NA
TGME49_207040	hypothetical protein	X	4740	0.572				TRUE	-0.5056	0.0818	0.3044	982.2	641.5	733.6	783.9	724.3	639.6	698.4	617.9	10.65	6.649	7.777	8.646	8.022	6.948	8.119	5.297	NA
TGME49_207050	hypothetical protein	X	2310	0.606				TRUE	-0.1325	0.7267	0.905	3038	2259	3247	2059	3088	1919	2129	1697	67.61	48.05	70.62	46.6	70.17	42.77	50.79	29.85	NA
TGME49_207060	ribonucleoside-diphosphate reductase small subunit	X	2060	0.544	GO:0009186; GO:0055114	GO:0005971	GO:0004748; GO:0016491; GO:0046914	TRUE	-0.1474	0.6151	0.8534	6277	6362	4938	3955	4701	5145	4885	7793	156.6	151.7	120.5	100.4	119.8	128.6	130.7	153.7	NA
TGME49_207065	hypothetical protein	X	665	0.552				TRUE	-0.01958	0.9542	0.9894	708.1	739.5	657.8	721.5	618.2	565.5	758	1260	54.74	54.63	49.71	56.72	48.8	43.79	62.81	76.99	NA
TGME49_207070	glycosyl transferase, putative	X	1540	0.589				TRUE	-0.2079	0.5948	0.8445	466	364.2	439.6	443.9	489.1	292.7	435.4	355.4	15.55	11.62	14.34	15.07	16.67	9.786	15.58	9.379	NA
TGME49_207080	histone lysine acetyltransferase MYST-B	X	7080	0.559	GO:0006355	GO:0005737; GO:0005634	GO:0004402; GO:0016747	TRUE	-0.2535	0.4832	0.7872	1197	1139	854.9	1135	825	1180	987.9	1279	8.691	7.903	6.067	8.382	6.117	8.58	7.688	7.342	NA
TGME49_207100	hypothetical protein	X	6280	0.572				TRUE	-0.4551	0.1098	0.3726	1265	831.9	1003	850	877.5	791.3	833.1	699.9	10.36	6.508	8.029	7.076	7.335	6.488	7.309	4.529	NA
TGME49_207110	hypothetical protein	X	858	0.526				FALSE	-0.1798	0.8608	NA	0	0	3.031	1.889	4.376	7.227	7.031	15.35	0	0	0.1775	0.1151	0.2678	0.4337	0.4515	0.7268	NA
TGME49_207120	Sad1/UNC family protein	X	12700	0.578				TRUE	-0.5229	0.09815	0.3448	1174	737.7	885.2	867	800.9	845.5	1065	944	4.752	2.854	3.502	3.569	3.311	3.428	4.619	3.021	NA
TGME49_207130	SAG-related sequence SRS49A	X	1100	0.522		GO:0016020; GO:0005886		TRUE	-0.1737	0.8314	0.9488	31.98	40.67	12.13	15.11	17.51	52.39	35.69	29.99	1.494	1.817	0.5539	0.7182	0.8355	2.453	1.788	1.108	NA
TGME49_207140	SAG-related sequence SRS49B	X	1100	0.504		GO:0016020		TRUE	0.308	0.4277	0.7506	516.2	769.1	512.3	500.5	506.6	746.2	570.4	445	24.13	34.35	23.4	23.79	24.18	34.93	28.57	16.44	NA
TGME49_207150	SAG-related sequence SRS49C	X	591	0.489		GO:0016020		TRUE	0.876	0.00404	0.02752	420.3	785.7	773	494.9	435.5	719.1	705.9	294.7	36.56	65.32	65.72	43.78	38.68	62.65	65.81	20.27	yellow
TGME49_207160	SAG-related sequence SRS49D	X	2140	0.496		GO:0016020		FALSE	0.7436	0.4581	NA	4.568	16.64	6.063	3.778	6.565	21.68	11.79	9.172	0.1097	0.382	0.1424	0.09229	0.161	0.5217	0.3036	0.1742	NA
TGME49_207170	hypothetical protein	X	1660	0.546				TRUE	0.08704	0.7746	0.9256	6524	6837	7015	4862	6496	5957	4965	5078	202	202.3	212.3	153.1	205.4	184.8	164.8	124.3	NA
TGME49_207180	indole-3-glycerol phosphate synthase domain-containing protein	X	6340	0.569	GO:0008152		GO:0004425; GO:0003824	TRUE	-0.3714	0.2471	0.5912	1042	867.1	730.6	889.6	754.9	809.4	994.7	1047	8.446	6.719	5.79	7.336	6.251	6.574	8.645	6.713	NA
TGME49_207200	hypothetical protein	X	5880	0.55				TRUE	-0.4489	0.1417	0.4341	982.2	637.8	791.2	591.2	641.1	729.9	671.5	430.9	8.587	5.329	6.761	5.257	5.724	6.392	6.293	2.978	NA
TGME49_207210	hypothetical protein	X	846	0.493				TRUE	0.8039	0.3946	0.7321	4.568	22.19	6.063	15.11	15.32	28.91	20.82	33.51	0.2776	1.288	0.3601	0.9338	0.9505	1.759	1.356	1.61	NA
TGME49_207230	hypothetical protein	X	5100	0.541				TRUE	-0.06441	0.8318	0.9488	1174	1257	985.2	1196	1036	1185	1198	1978	11.83	12.11	9.707	12.26	10.67	11.97	12.94	15.76	NA
TGME49_207240	hypothetical protein	X	3500	0.482				TRUE	0.7744	0.0375	0.1705	1855	3723	2759	2671	2740	4201	2724	4133	27.24	52.27	39.6	39.89	41.09	61.8	42.88	47.98	NA
TGME49_207250	electron-transfer-flavoprotein, alpha polypeptide	X	2600	0.504				TRUE	2.159	9.497e-05	0.001475	283.2	2318	770	2221	2334	2622	3076	11970	5.6	43.81	14.88	44.66	47.12	51.92	65.18	187	red
TGME49_207350	hypothetical protein	Ib	600	0.49				TRUE	2.421	0.0026	0.01928	0	51.77	51.53	109.6	143.3	160.8	130.9	371.5	0	4.239	4.316	9.546	12.54	13.8	12.02	25.16	cyan
TGME49_207360	hypothetical protein	Ib	491	0.493				FALSE	0.7741	0.4298	NA	0	11.09	6.063	22.67	18.6	45.17	16.39	46.74	0	1.11	0.6205	2.413	1.989	4.737	1.839	3.869	NA
TGME49_207370	hypothetical protein	Ib	9680	0.544				TRUE	-0.06154	0.8218	0.9447	3486	3557	3122	3672	3671	3308	4027	4674	18.51	18.05	16.21	19.83	19.91	17.6	22.92	19.62	NA
TGME49_207390	coatomer protein complex, gamma sub-unit, putative	Ib	3110	0.548	GO:0006886; GO:0016192; GO:0006810, GO:0016192	GO:0030131	GO:0005515	TRUE	-0.06678	0.8025	0.9388	1622	1655	1434	1332	1408	1400	1308	1537	26.81	26.14	23.17	22.39	23.77	23.18	23.18	20.09	NA
TGME49_207400	hypothetical protein	Ib	4300	0.53				TRUE	0.006466	0.9833	0.9973	717.2	663.7	782.1	789.5	730.9	804	685.5	912.6	8.575	7.583	9.139	9.599	8.923	9.627	8.784	8.625	NA
TGME49_207403	hypothetical protein	Ib	477	0.507				FALSE	-0.09002	0.928	NA	0	3.698	3.031	22.67	24.07	25.29	34.07	67.38	0	0.3808	0.3193	2.484	2.649	2.73	3.936	5.74	NA
TGME49_207407	hypothetical protein	Ib	621	0.552				FALSE	1.492	0.09113	NA	0	16.64	30.31	49.11	103.9	57.81	80.1	202.5	0	1.316	2.453	4.134	8.787	4.794	7.107	13.25	NA
TGME49_207410	tetratricopeptide repeat-containing protein	Ib	1970	0.555			GO:0005515	TRUE	2.005	0.01905	0.09916	0	14.79	81.85	153	192.6	140.9	192	527	0	0.3688	2.088	4.06	5.132	3.683	5.37	10.87	NA
TGME49_207420	hypothetical protein	Ib	965	0.52				TRUE	-0.1889	0.5065	0.7989	4715	4165	4068	2937	3397	4251	3368	2921	251.2	212.1	211.8	159.1	184.8	226.8	192.3	123	NA
TGME49_207430	ATP-dependent RNA helicase DDX1, putative	Ib	2540	0.574			GO:0005524; GO:0008026, GO:0004386, GO:0003676, GO:0005515	TRUE	-0.2639	0.3165	0.6677	1608	1316	1352	1267	1235	1035	1163	1333	32.55	25.46	26.75	26.09	25.53	20.99	25.23	21.32	NA
TGME49_207440	ribosomal protein RPS4	Ib	1850	0.556			GO:0003723	TRUE	0.1092	0.6938	0.8881	52640	49480	64010	49390	53960	36940	38860	35900	1463	1314	1739	1396	1531	1028	1157	788.6	NA
TGME49_207450	DNA segment, Chr 10, Wayne State University 52, expressed family protein	Ib	2770	0.565				TRUE	-0.3748	0.127	0.4076	3052	2326	2358	2404	2181	2182	2054	1811	56.63	41.25	42.78	45.38	41.33	40.57	40.86	26.57	NA
TGME49_207460	Rab5B protein	Ib	2200	0.537	GO:0007264; GO:0006184; GO:0015031, GO:0007165, GO:0007264	GO:0005737; GO:0005622, GO:0005634; GO:0005622; GO:0016020	GO:0005525; GO:0003924	TRUE	0.2943	0.3728	0.7138	1000	1074	1401	1105	1309	957.5	1146	1624	23.38	23.99	31.99	26.26	31.23	22.41	28.71	29.99	NA
TGME49_207470	hypothetical protein	Ib	2000	0.576				TRUE	1.309	0.02545	0.1252	36.55	135	78.82	215.3	170.7	198.7	170.2	371.6	0.9394	3.315	1.98	5.629	4.48	5.117	4.689	7.551	NA
TGME49_207480	GCC2 and GCC3 domain-containing protein	Ib	15200	0.609	GO:0006030	GO:0005576	GO:0008061; GO:0005515	TRUE	2.073	4.413e-09	7.222e-07	214.7	894.8	1055	2125	1667	1594	1742	4492	0.7262	2.892	3.487	7.309	5.759	5.398	6.314	12.01	red
TGME49_207590	protein phosphatase 2C domain-containing protein	Ib	2930	0.522			GO:0003824; GO:0004721	TRUE	1.606	0.0009909	0.00904	109.6	273.6	451.7	389.1	311.8	346.9	274.6	154.3	1.924	4.588	7.746	6.943	5.587	6.096	5.164	2.141	yellow
TGME49_207600	tubulin/FtsZ family, GTPase domain-containing protein	Ib	3350	0.534	GO:0051258	GO:0043234		TRUE	0.8247	0.146	0.4407	246.7	639.7	288	443.9	271.3	636	379.8	734.1	3.786	9.381	4.32	6.927	4.252	9.775	6.247	8.905	NA
TGME49_207610	rhoptry kinase family protein ROP36 (incomplete catalytic triad)	Ib	1880	0.538	GO:0006468		GO:0005524; GO:0004672	TRUE	2.097	1.99e-05	0.0004335	164.5	948.4	669.9	1267	946.4	1816	975	2559	4.497	24.78	17.91	35.24	26.43	49.73	28.58	55.32	red
TGME49_207620	pyridine nucleotide-disulfide oxidoreductase domain-containing protein	Ib	3460	0.559	GO:0055114		GO:0051537; GO:0008860, GO:0050660, GO:0016491; GO:0050660; GO:0016491	TRUE	-0.212	0.4568	0.7732	4587	3424	4459	3283	3548	3042	2913	2589	68.15	48.62	64.76	49.6	53.84	45.28	46.39	30.41	NA
TGME49_207630	peptidyl-tRNA hydrolase domain-containing protein	Ib	2260	0.576	GO:0006415	GO:0005737	GO:0003747; GO:0016149	TRUE	-0.1283	0.6977	0.891	561.9	547.2	472.9	445.8	364.3	449.9	421.6	370.8	12.78	11.9	10.51	10.31	8.463	10.25	10.28	6.667	NA
TGME49_207640	isoleucyl-tRNA synthetase family protein	Ib	4820	0.549	GO:0006418; GO:0006428	GO:0005737	GO:0005524; GO:0004812, GO:0004822, GO:0000166; GO:0002161, GO:0004812, GO:0004822, GO:0000166	TRUE	-0.5595	0.04914	0.2105	4610	2679	3519	2911	3023	2800	2783	1910	49.16	27.31	36.69	31.57	32.93	29.92	31.81	16.11	NA
TGME49_207650	OTU family cysteine protease	Ib	1970	0.54				FALSE	0.5167	0.5551	NA	9.137	14.79	24.25	32.11	9.847	70.46	69.77	67.56	0.2384	0.3688	0.6186	0.8521	0.2624	1.842	1.951	1.394	NA
TGME49_207665	kinesin motor domain-containing protein	Ib	2480	0.524	GO:0007018		GO:0005524; GO:0003777	TRUE	2.305	1.772e-05	0.0003985	54.82	408.6	257.7	460.9	368.7	605.2	396.8	1059	1.136	8.094	5.221	9.716	7.805	12.57	8.816	17.35	red
TGME49_207680	suppressor of kinetochore protein 1, putative	Ib	2180	0.498	GO:0006511			TRUE	-0.3071	0.4947	0.7916	7661	7683	4514	4354	4771	7814	4381	5568	180.7	173.2	104	104.4	114.9	184.6	110.7	103.8	NA
TGME49_207690	programmed cell death 5 protein	Ib	1040	0.526		GO:0045177; GO:0005737, GO:0005886		TRUE	-0.1829	0.6319	0.8604	2289	2470	1534	1706	1469	2338	1822	2205	113.1	116.7	74.11	85.74	74.17	115.7	96.54	86.15	NA
TGME49_207700	rhoptry kinase family protein ROP22 (incomplete catalytic triad)	Ib	1840	0.557	GO:0006468		GO:0005524; GO:0004672	TRUE	2.954	1.834e-05	0.000408	9.137	136.8	187.9	296.5	268.1	437.2	248.7	622.8	0.2553	3.653	5.133	8.426	7.648	12.24	7.448	13.76	orange
TGME49_207710	phosphatidylinositol synthase, putative	Ib	1950	0.524	GO:0008654	GO:0016020	GO:0003881; GO:0016780	TRUE	0.05736	0.8661	0.9648	2248	2745	1931	1904	1827	2640	2066	2616	59.25	69.17	49.76	51.05	49.19	69.7	58.38	54.53	NA
TGME49_207720	hypothetical protein	Ib	5640	0.584				TRUE	-0.07735	0.8379	0.9512	1864	1363	2155	1573	1977	1225	1446	983.9	16.99	11.87	19.2	14.58	18.4	11.18	14.13	7.089	NA
TGME49_207730	hypothetical protein	Ib	5160	0.497				TRUE	3.511	1.342e-07	9.32e-06	77.66	2536	797.3	1912	3642	2983	6214	24880	0.7737	24.15	7.764	19.37	37.06	29.77	66.36	196	blue
TGME49_207740	hypothetical protein	Ib	2570	0.51				FALSE	-0.81	0.4386	NA	9.137	3.698	3.031	1.889	2.188	14.45	6.76	8.114	0.1828	0.07068	0.05927	0.03842	0.0447	0.2896	0.1449	0.1283	NA
TGME49_207750	hypothetical protein	Ib	3940	0.546	GO:0006487	GO:0016020		TRUE	-0.5515	0.04605	0.2009	2229	1621	1391	1456	1554	1557	1357	1224	29.09	20.22	17.75	19.32	20.7	20.35	18.98	12.63	NA
TGME49_207760	DnaJ C terminal region domain-containing protein	Ib	6140	0.586	GO:0006457		GO:0031072; GO:0051082	TRUE	-0.02744	0.9345	0.9844	3413	2718	3971	3228	3884	2753	2835	2451	28.57	21.75	32.5	27.49	33.21	23.09	25.44	16.22	NA
TGME49_207770	PCI domain-containing protein	Ib	2820	0.543			GO:0005515	TRUE	-0.06008	0.8224	0.9447	5802	6079	5029	4395	4507	5510	4846	5182	105.8	105.9	89.61	81.49	83.9	100.6	94.69	74.68	NA
TGME49_207780	hypothetical protein	Ib	815	0.507				FALSE	0	1	NA	0	0	0	0	1.094	3.613	8.653	1.587	0	0	0	0	0.07048	0.2283	0.585	0.07915	NA
TGME49_207790	enkurin, putative	Ib	1330	0.483				TRUE	3.508	4.832e-06	0.000154	0	160.8	178.9	211.5	444.2	462.5	866.3	1325	0	5.941	6.757	8.316	17.53	17.91	35.89	40.49	cyan
TGME49_207800	hypothetical protein	Ib	2570	0.505				TRUE	-0.1674	0.6171	0.8553	1878	1697	1622	1031	1097	1839	1249	1001	37.56	32.44	31.71	20.98	22.42	36.85	26.77	15.82	NA
TGME49_207820	cell-cycle-associated protein kinase MAPK, putative	Ib	3030	0.507	GO:0006468		GO:0005524; GO:0004707, GO:0004672; GO:0004672, GO:0004713	TRUE	0.4325	0.3018	0.6499	6007	10890	5705	8664	9636	11890	9391	25790	101.9	176.6	94.61	149.5	167	202	170.8	346	NA
TGME49_207830	MORN repeat-containing protein	Ib	3380	0.51				TRUE	0.05402	0.8746	0.9679	2284	2673	2089	2803	2478	3727	2653	4240	34.74	38.86	31.05	43.36	38.49	56.78	43.25	50.97	NA
TGME49_207840	ribosomal protein RPS17	Ib	1370	0.514	GO:0006412	GO:0005622; GO:0005840	GO:0003735	TRUE	0.03897	0.8928	0.9734	38100	38410	39680	30660	31280	34150	25070	19930	1429	1377	1456	1170	1199	1283	1008	591.2	NA
TGME49_207865	GCC2 and GCC3 domain-containing protein	Ib	8740	0.563	GO:0006030	GO:0005576	GO:0008061	TRUE	1.242	0.003883	0.02667	196.4	582.4	406.2	819.8	599.6	861.8	661.6	1401	1.155	3.274	2.335	4.904	3.601	5.077	4.171	6.516	green
TGME49_207875	GCC2 and GCC3 domain-containing protein	Ib	3800	0.582	GO:0006030	GO:0005576	GO:0008061	TRUE	1.071	0.01846	0.0968	100.5	257	197	455.2	330.4	433.6	377.2	910.1	1.36	3.322	2.606	6.263	4.565	5.875	5.469	9.733	NA
TGME49_207880	hypothetical protein	Ib	7270	0.545				TRUE	1.57	0.001198	0.01056	219.3	863.4	585.1	1330	884	1805	1056	2738	1.551	5.835	4.044	9.562	6.384	12.78	8.003	15.3	red
TGME49_207900	transcription initiation factor TFIIIB	Ib	4590	0.539	GO:0045893; GO:0006355, GO:0006413	GO:0005634	GO:0003743; GO:0008270; GO:0017025	TRUE	-0.195	0.4757	0.7819	1279	1046	1182	1173	1065	1100	1051	644.7	14.33	11.2	12.94	13.36	12.18	12.34	12.62	5.708	NA
TGME49_207910	manganese resistance 1 protein, putative	Ib	3950	0.544	GO:0055085; GO:0006816; GO:0006812, GO:0055085	GO:0016021	GO:0015369; GO:0008324	TRUE	-0.3142	0.315	0.6661	1233	889.2	1088	1232	1208	863.6	1086	1027	16.05	11.06	13.84	16.3	16.05	11.26	15.15	10.56	NA
TGME49_207920	hypothetical protein	Ib	3570	0.562				TRUE	-0.2249	0.4886	0.7899	621.3	515.8	545.7	712.1	667.4	527.6	674.5	633.2	8.947	7.098	7.68	10.43	9.814	7.609	10.41	7.208	NA
TGME49_207930	phosphatidylethanolamine-binding protein	Ib	3210	0.515				TRUE	0.6903	0.02742	0.1325	543.6	820.8	961	819.8	872	758.8	903.4	1031	8.706	12.56	15.04	13.35	14.26	12.17	15.51	13.05	NA
TGME49_207940	ribosomal protein S9, putative	Ib	2410	0.564	GO:0006412	GO:0005622; GO:0005840	GO:0003735	TRUE	-0.02781	0.9353	0.9844	680.7	582.4	754.8	589.3	747.3	617.9	590.1	560.4	14.52	11.87	15.74	12.78	16.28	13.2	13.49	9.449	NA
TGME49_207950	hypothetical protein	Ib	1230	0.501				TRUE	1.111	0.02372	0.1187	274.1	900.3	385	901	804.2	1164	1124	4067	11.46	35.96	15.73	38.3	34.32	48.71	50.35	134.4	NA
TGME49_207955	hypothetical protein	Ib	672	0.53				FALSE	0	1	NA	0	0	0	0	5.471	0	4.543	3.175	0	0	0	0	0.4274	0	0.3725	0.192	NA
TGME49_207960	hypothetical protein	Ib	3780	0.564				TRUE	0.006696	0.9856	0.9973	963.9	904	1037	952	958.4	682.9	1084	1330	13.11	11.75	13.78	13.17	13.31	9.303	15.79	14.29	NA
TGME49_207965	hypothetical protein	Ib	4590	0.516				TRUE	-0.03958	0.9414	0.9863	4774	7042	2513	6626	8090	7485	10870	40000	53.47	75.37	27.51	75.47	92.53	83.97	130.5	354.2	NA
TGME49_207970	HEAT repeat-containing protein	Ib	4350	0.579			GO:0005488	TRUE	1.331	0.002273	0.01735	164.5	495.5	397.1	838.6	614.9	930.4	643.7	1787	1.944	5.596	4.587	10.08	7.421	11.01	8.153	16.69	red
TGME49_207980	PIG-P protein	Ib	2030	0.571				TRUE	0.1909	0.6187	0.8559	287.8	338.3	321.3	247.4	345.7	316.2	302.6	337.4	7.288	8.188	7.954	6.372	8.941	8.02	8.214	6.755	NA
TGME49_207990	ribosomal RNA large subunit methyltransferase J protein	Ib	4010	0.579	GO:0032259; GO:0006364	GO:0005634	GO:0008168; GO:0003676	TRUE	-0.1266	0.7103	0.897	2316	1690	2534	2083	2156	1485	1718	1163	29.69	20.7	31.76	27.16	28.23	19.07	23.61	11.79	NA
TGME49_208010	hypothetical protein	Ib	3530	0.545				TRUE	0.02605	0.9299	0.9834	776.6	776.5	806.4	661.1	690.4	663.1	789.7	952.8	11.31	10.81	11.48	9.791	10.27	9.672	12.33	10.97	NA
TGME49_208020	AP2 domain transcription factor AP2Ib-1	Ib	12000	0.591	GO:0006355		GO:0003700	TRUE	-0.2827	0.4919	0.791	3399	2143	3371	2744	3506	1509	2264	1410	14.56	8.773	14.12	11.96	15.34	6.473	10.4	4.774	NA
TGME49_208030	microneme protein MIC4	Ib	3120	0.501	GO:0007596; GO:0006508	GO:0045177; GO:0005576	GO:0005515	FALSE	0.03251	0.9712	NA	13.71	16.64	12.13	17	12.04	12.65	15.09	27.87	0.2258	0.262	0.1953	0.2849	0.2025	0.2087	0.2665	0.363	NA
TGME49_208040	aldo-keto reductase	Ib	5600	0.577				TRUE	-0.4689	0.1953	0.5201	758.4	458.5	627.5	621.4	646.6	421	551.6	410.8	6.962	4.022	5.631	5.801	6.062	3.871	5.427	2.981	NA
TGME49_208050	ABC transporter, putative	Ib	12700	0.594	GO:0055085; GO:0006810	GO:0016021	GO:0005524; GO:0016887, GO:0042626, GO:0008559; GO:0016887, GO:0017111, GO:0000166	TRUE	-0.572	0.1265	0.4073	1311	709.9	1031	1150	921.2	719.1	927.3	718.1	5.307	2.746	4.078	4.735	3.808	2.915	4.023	2.298	NA
TGME49_208070	inositol polyphosphate kinase	Ib	12300	0.606			GO:0052723; GO:0052724, GO:0000832, GO:0008440	TRUE	-0.2727	0.4561	0.7728	1421	1115	1231	1811	1278	1200	1656	1813	5.938	4.453	5.028	7.699	5.454	5.022	7.418	5.988	NA
TGME49_208080	hypothetical protein	Ib	430	0.535				FALSE	0	1	NA	0	0	0	0	0	0	0.3245	0.1764	0	0	0	0	0	0	0.04158	0.01667	NA
TGME49_208090	5-formyltetrahydrofolate cyclo-ligase	Ib	2190	0.538	GO:0009396		GO:0030272; GO:0005524	TRUE	-0.14	0.7009	0.893	306.1	288.4	263.7	232.3	280.1	280	262	298.4	7.185	6.47	6.051	5.546	6.714	6.584	6.591	5.538	NA
TGME49_208200	PHD-finger domain-containing protein	Ib	3350	0.597			GO:0005515; GO:0008270	TRUE	-0.003397	0.9908	0.9983	1389	1274	1494	1131	1357	1032	1120	902.7	21.31	18.68	22.42	17.66	21.26	15.86	18.42	10.95	NA
TGME49_208300	hypothetical protein	Ib	1840	0.487				TRUE	-0.06462	0.8343	0.9501	1412	1483	1200	904.8	947.5	1359	1102	687.9	39.44	39.59	32.78	25.71	27.03	38.02	32.99	15.19	NA
TGME49_208310	hypothetical protein	Ib	2540	0.553			GO:0005515	TRUE	-0.2623	0.3283	0.6781	1439	1141	1249	970.9	1051	1104	1024	797.6	29.12	22.06	24.71	19.98	21.73	22.38	22.2	12.76	NA
TGME49_208320	polynucleotide kinase 3 phosphatase	Ib	3060	0.528			GO:0046403	TRUE	-0.4015	0.1705	0.4816	1343	1115	891.2	632.8	621.5	726.3	706.3	389.5	22.56	17.9	14.64	10.81	10.66	12.22	12.72	5.172	NA
TGME49_208330	hypothetical protein	Ib	1150	0.505				FALSE	0.05583	0.9564	NA	0	3.698	0	3.778	2.188	1.807	10.33	16.23	0	0.158	0	0.1717	0.09989	0.08089	0.4949	0.5734	NA
TGME49_208340	hypothetical protein	Ib	5250	0.541			GO:0005543; GO:0005515	TRUE	0.8842	0.01388	0.07664	488.8	865.2	979.1	923.6	784.5	751.6	1055	613.6	4.786	8.097	9.372	9.198	7.844	7.371	11.08	4.75	NA
TGME49_208350	hypothetical protein	Ib	3090	0.51			GO:0003676	TRUE	0.04941	0.8595	0.961	1736	1963	1628	1458	1639	1693	1619	2277	28.88	31.22	26.47	24.67	27.85	28.21	28.87	29.95	NA
TGME49_208360	hypothetical protein	Ib	3960	0.529				TRUE	-0.2923	0.3485	0.6942	904.5	809.8	654.8	689.4	710.1	816.6	695	651	11.74	10.05	8.309	9.102	9.414	10.62	9.67	6.681	NA
TGME49_208370	myosin heavy chain, putative	Ib	7410	0.499				TRUE	0.2655	0.4905	0.7904	214.7	295.8	224.3	213.4	226.5	346.9	315.5	707.8	1.49	1.961	1.521	1.506	1.605	2.41	2.346	3.882	NA
TGME49_208380	hypothetical protein	Ib	1330	0.516				FALSE	0	1	NA	0	0	0	3.778	2.188	16.26	8.599	18.17	0	0	0	0.1485	0.08637	0.6295	0.3562	0.5551	NA
TGME49_208390	hypothetical protein	Ib	4310	0.502	GO:0030036	GO:0008290	GO:0003779	TRUE	0.152	0.5702	0.8316	1000	1069	1161	961.4	1002	1120	1068	1161	11.93	12.18	13.54	11.66	12.21	13.38	13.66	10.95	NA
TGME49_208400	hypothetical protein	Ib	9780	0.556				TRUE	0.7011	0.1308	0.4162	91.37	164.5	142.5	162.4	142.2	182.5	198.3	167	0.4803	0.8266	0.732	0.8683	0.7635	0.9607	1.117	0.6941	NA
TGME49_208410	hypothetical protein	Ib	4960	0.557	GO:0006836	GO:0016021	GO:0005328	TRUE	0.8844	0.01854	0.09716	347.2	538	779.1	821.6	691.5	654	714.4	334.2	3.598	5.329	7.893	8.66	7.319	6.79	7.936	2.739	NA
TGME49_208420	Sodium:neurotransmitter symporter family protein	Ib	6090	0.554	GO:0006836	GO:0016021	GO:0005328	TRUE	0.1391	0.68	0.8835	1983	2235	2161	2210	2537	1767	2618	5921	16.74	18.03	17.83	18.97	21.87	14.94	23.69	39.51	NA
TGME49_208430	serine proteinase inhibitor PI-2, putative	Ib	2590	0.521			GO:0005515	TRUE	1.803	0.0009323	0.008636	374.6	758	2161	1662	1520	1512	1275	454	7.435	14.38	41.93	33.55	30.8	30.06	27.12	7.124	yellow
TGME49_208440	hypothetical protein	Ib	1510	0.542				TRUE	-0.2661	0.4623	0.7756	9246	8427	6790	5330	5703	8289	5205	4832	314.8	274.2	226	184.5	198.3	282.7	189.9	130.1	NA
TGME49_208450	protease inhibitor PI2	Ib	1590	0.51			GO:0005515	TRUE	0.1075	0.8997	0.9754	18.27	27.73	12.13	17	15.32	25.29	19.2	40.04	0.5908	0.8569	0.3832	0.559	0.5057	0.8191	0.6653	1.023	NA
TGME49_208490	hypothetical protein	Ib	4060	0.566			GO:0005525	TRUE	-0.547	0.03316	0.1539	1923	1268	1349	1377	1510	1389	1329	1308	24.35	15.35	16.7	17.73	19.52	17.62	18.03	13.09	NA
TGME49_208500	protein phosphatase 2C domain-containing protein	Ib	4320	0.548			GO:0003824; GO:0004721	TRUE	-0.4792	0.08411	0.3094	2476	1821	1704	1896	1588	1872	1654	1508	29.46	20.71	19.82	22.95	19.29	22.31	21.09	14.19	NA
TGME49_208510	hypothetical protein	Ib	5480	0.591				TRUE	0.02646	0.9412	0.9862	808.6	728.4	918.5	753.6	822.8	527.6	741.6	570.1	7.585	6.53	8.422	7.19	7.882	4.957	7.456	4.228	NA
TGME49_208530	nicotinate phosphoribosyltransferase	Ib	3780	0.548	GO:0009435; GO:0019358	GO:0005737	GO:0004516; GO:0004514	TRUE	-0.1209	0.6204	0.8564	1768	1607	1646	1681	1760	1839	1802	2918	24.04	20.88	21.88	23.25	24.45	25.05	26.27	31.38	NA
TGME49_208540	DEAD/DEAH box helicase domain-containing protein	Ib	3870	0.561		GO:0005634	GO:0005524; GO:0008026, GO:0004386, GO:0003676; GO:0008026, GO:0003723, GO:0004386, GO:0003676	TRUE	-0.2524	0.4247	0.748	1197	861.5	1140	969	1123	827.5	825.3	653.2	15.9	10.94	14.8	13.09	15.23	11.01	11.75	6.859	NA
TGME49_208550	hypothetical protein	Ib	2680	0.518				TRUE	1.809	0.001645	0.01358	91.37	214.5	518.4	453.3	339.2	352.3	301.6	113.8	1.753	3.931	9.719	8.843	6.644	6.769	6.201	1.725	yellow
TGME49_208560	carrier superfamily protein	Ib	3280	0.557				TRUE	-0.6288	0.02285	0.1151	4605	3196	2695	2576	2511	2921	2451	2269	72.17	47.88	41.29	41.07	40.19	45.86	41.17	28.12	NA
TGME49_208570	ubiquitin conjugating enzyme E2, putative	Ib	4530	0.506			GO:0016881; GO:0004842	TRUE	0.3265	0.6523	0.8697	36.55	77.65	21.22	86.89	64.55	99.37	82.8	150.1	0.4147	0.8421	0.2354	1.003	0.7481	1.129	1.007	1.347	NA
TGME49_208580	DNA ligase 1, putative	Ib	4480	0.574	GO:0006310; GO:0006281; GO:0006281, GO:0006260		GO:0005524; GO:0003677, GO:0003910	TRUE	-0.04309	0.8781	0.969	1859	1880	1725	1876	1604	1552	1796	2046	21.34	20.62	19.35	21.89	18.8	17.84	22.08	18.55	NA
TGME49_208590	vacuolar ATP synthase subunit 54kD, putative	Ib	2880	0.554	GO:0015991	GO:0000221	GO:0016820; GO:0046961; GO:0005488	TRUE	0.1128	0.626	0.8583	3504	3709	3874	3511	3363	3254	3253	3228	62.54	63.27	67.59	63.74	61.31	58.17	62.23	45.55	NA
TGME49_208710	DNA/RNA non-specific endonuclease	Ib	3990	0.585			GO:0016787; GO:0046872, GO:0003676	TRUE	0.2996	0.5189	0.8042	342.6	319.8	533.5	338.1	395	289.1	443.5	237.1	4.414	3.938	6.719	4.43	5.197	3.73	6.124	2.414	NA
TGME49_208718	protein tyrosine phosphatase type IVA A, putative	Ib	1760	0.593	GO:0006470; GO:0016311		GO:0004721; GO:0004725, GO:0008138; GO:0016791; GO:0008138	TRUE	0.1942	0.6476	0.868	1320	1350	1710	2119	1820	1111	2061	2554	38.56	37.67	48.81	62.95	54.27	32.51	64.54	58.96	NA
TGME49_208722	hypothetical protein	Ib	666	0.56				TRUE	0.01233	0.9738	0.9953	639.6	641.5	654.8	910.4	727.6	617.9	923.6	1040	49.37	47.32	49.4	71.47	57.35	47.77	76.41	63.46	NA
TGME49_208730	microneme protein, putative	Ib	5780	0.534				TRUE	2.021	0.01142	0.06514	4.568	62.86	54.57	54.78	83.15	162.6	402	336.2	0.04063	0.5343	0.4744	0.4955	0.7552	1.449	3.833	2.364	NA
TGME49_208740	microneme protein, putative	Ib	2560	0.53				TRUE	1.154	0.1842	0.5037	9.137	31.43	24.25	17	9.847	27.1	26.61	29.63	0.1835	0.6032	0.476	0.3472	0.2019	0.5451	0.5727	0.4704	NA
TGME49_208750	RWD domain-containing protein	Ib	2410	0.498			GO:0005515	TRUE	-0.2822	0.4999	0.7928	3499	3365	2301	1834	1966	3418	1961	1679	74.64	68.59	47.97	39.79	42.83	73.03	44.84	28.31	NA
TGME49_208760	hypothetical protein	Ib	1920	0.507				FALSE	-0.8479	0.1825	NA	4.568	0	0	0	0	0	0.7031	0.1764	0.1223	0	0	0	0	0	0.02018	0.003733	NA
TGME49_208770	hypothetical protein	Ib	743	0.482				FALSE	0	1	NA	0	0	0	0	1.094	0	0.649	0.7055	0	0	0	0	0.07731	0	0.04813	0.03859	NA
TGME49_208780	ubiquitin-conjugating enzyme subfamily protein	Ib	2350	0.522			GO:0016881; GO:0004842	TRUE	-0.2019	0.4939	0.7916	2709	2494	2183	1462	1701	2085	1693	1275	59.26	52.14	46.67	32.52	38.01	45.68	39.68	22.04	NA
TGME49_208790	MC family transporter, putative	Ib	2250	0.519				TRUE	-0.09964	0.7394	0.9082	4532	4729	3720	3982	4002	5449	4379	5686	103.5	103.3	83.07	92.52	93.38	124.7	107.2	102.7	NA
TGME49_208800	mediator complex subunit MED18	Ib	2280	0.528				TRUE	-0.1953	0.5169	0.8033	2161	2117	1637	1504	1541	1859	1578	1968	48.72	45.61	36.08	34.48	35.47	41.99	38.14	35.09	NA
TGME49_208810	hypothetical protein	Ib	3110	0.526				TRUE	3.029	3.049e-05	0.0005972	18.27	565.7	154.6	476	700.2	626.9	1383	5205	0.3021	8.937	2.498	8.002	11.82	10.38	24.5	68.01	blue
TGME49_208820	1-deoxy-D-xylulose-5-phosphate synthase	Ib	6310	0.553	GO:0008152		GO:0008661; GO:0003824	TRUE	-0.6582	0.05338	0.2241	2663	1810	1504	1445	1611	1687	1171	906.4	21.7	14.09	11.97	11.97	13.4	13.77	10.22	5.838	NA
TGME49_208830	hypothetical protein	Ib	3280	0.517				FALSE	0.2365	0.7907	NA	13.71	16.64	21.22	18.89	21.88	43.36	19.85	37.75	0.2148	0.2492	0.3251	0.3011	0.3502	0.6807	0.3334	0.4677	NA
TGME49_208842	DEAD/DEAH box helicase domain-containing protein	Ib	7380	0.531			GO:0005524; GO:0008026, GO:0003677, GO:0004386, GO:0016787, GO:0003676; GO:0008026, GO:0004386, GO:0003676	TRUE	-0.3675	0.3562	0.7013	1617	1560	909.4	1326	1027	1196	1236	1042	11.26	10.39	6.192	9.393	7.308	8.345	9.23	5.74	NA
TGME49_208850	SAG-related sequence SRS11	Ib	1340	0.511		GO:0016020		TRUE	1.913	8.589e-06	0.0002387	4326	21160	14440	29200	20760	41130	24530	64840	166	775.8	541.3	1139	813.3	1580	1009	1967	red
TGME49_208910	hypothetical protein	Ib	11500	0.531				TRUE	0.478	0.315	0.6661	246.7	436.3	260.7	470.3	296.5	346.9	331.7	228.1	1.103	1.864	1.139	2.138	1.354	1.553	1.589	0.8059	NA
TGME49_208970	RNA recognition motif-containing protein	Ib	3580	0.556			GO:0003676	TRUE	0.05886	0.8457	0.9541	4413	5247	3950	3559	3836	4903	4181	5589	63.37	72	55.44	51.97	56.25	70.52	64.36	63.45	NA
TGME49_208980	hypothetical protein	Ib	2960	0.529				TRUE	0.2747	0.439	0.7601	708.1	974.3	745.7	687.5	682.7	975.6	718	944.5	12.3	16.17	12.66	12.14	12.11	16.97	13.37	12.97	NA
TGME49_208990	hypothetical protein	Ib	3320	0.541				TRUE	-0.2916	0.3309	0.6801	963.9	820.8	742.7	708.3	791	796.8	675	622.6	14.93	12.15	11.24	11.15	12.51	12.36	11.2	7.621	NA
TGME49_209000	HECT-domain (ubiquitin-transferase) domain-containing protein	Ib	37400	0.616	GO:0006464	GO:0005622	GO:0016881; GO:0005515	TRUE	1.618	0.004461	0.02986	137.1	425.2	560.8	740.4	655.4	328.8	893.1	1811	0.1884	0.5586	0.7535	1.035	0.9199	0.4527	1.316	1.968	green
TGME49_209005	hypothetical protein	Ib	222	0.5				FALSE	0	1	NA	0	0	0	0	0	0	0.05408	0.1764	0	0	0	0	0	0	0.01342	0.03229	NA
TGME49_209010	elongation factor TS protein	Ib	1970	0.587	GO:0006414	GO:0005622	GO:0005515; GO:0003746	TRUE	-0.02354	0.9556	0.9898	886.3	684	1058	736.6	918	498.6	755	804.5	23.13	17.06	26.99	19.55	24.46	13.03	21.12	16.6	NA
TGME49_209020	hypothetical protein	Ib	3700	0.56				TRUE	-0.2878	0.4187	0.7453	703.5	569.4	572.9	396.7	556.9	583.6	487.2	462.8	9.775	7.561	7.781	5.605	7.902	8.121	7.256	5.083	NA
TGME49_209030	actin ACT1	Ib	6640	0.519		GO:0005737		TRUE	1.075	0.001103	0.009882	55300	94840	143100	118300	104500	95580	92840	86800	428.1	701.7	1083	931.7	826.4	741.2	770.4	531.2	yellow
TGME49_209040	hypothetical protein	Ib	1490	0.519				TRUE	2.627	7.635e-06	0.0002179	18.27	175.6	181.9	343.8	381.8	545.6	462.3	1055	0.6305	5.791	6.134	12.06	13.45	18.86	17.1	28.78	orange
TGME49_209045	hypothetical protein	Ib	930	0.485				TRUE	1.849	0.002075	0.01618	27.41	160.8	93.97	183.2	152.1	242.1	217.7	498.1	1.515	8.497	5.077	10.3	8.585	13.4	12.9	21.77	red
TGME49_209050	Tyrosine kinase-like (TKL) protein	Ib	6260	0.556	GO:0006468		GO:0005524; GO:0004709, GO:0004672; GO:0004672, GO:0004713	TRUE	0.1799	0.4678	0.7762	2280	2527	2637	2114	1995	1969	1807	1311	18.72	19.83	21.17	17.65	16.73	16.2	15.9	8.511	NA
TGME49_209060	thrombospondin type 1 domain-containing protein	Ib	4710	0.578				TRUE	0.529	0.2257	0.5615	1083	1298	1895	1553	1762	1019	1835	1643	11.82	13.54	20.21	17.23	19.63	11.14	21.46	14.18	NA
TGME49_209070	hypothetical protein	Ib	2000	0.539				TRUE	-0.4292	0.3562	0.7013	1005	990.9	472.9	683.8	560.2	1005	793.8	1117	25.83	24.34	11.88	17.87	14.7	25.86	21.87	22.7	NA
TGME49_209080	transport protein particle (trapp) component, bet3 protein	Ib	2290	0.585				TRUE	-0.3313	0.3188	0.6706	945.7	837.5	654.8	833	726.5	722.7	890	1337	21.23	17.97	14.37	19.02	16.65	16.25	21.41	23.72	NA
TGME49_209090	proteasome maturation factor ump1 protein	Ib	507	0.671				TRUE	0.517	0.3514	0.6964	1115	1133	2167	1530	1823	630.5	1573	2065	113	109.8	214.8	157.8	188.7	64.04	170.9	165.5	NA
TGME49_209095	hypothetical protein	Ib	936	0.543				TRUE	-0.2102	0.5741	0.8342	2115	2185	1443	1560	1344	2072	1547	1946	116.2	114.7	77.46	87.14	75.36	114	91.09	84.51	NA
TGME49_209100	PUB domain-containing protein	Ib	3090	0.54				TRUE	-0.221	0.4345	0.757	2138	2026	1625	1615	1652	1921	1729	1968	35.57	32.22	26.42	27.32	28.07	32	30.83	25.89	NA
TGME49_209108	hypothetical protein	Ib	2330	0.609				TRUE	-0.1545	0.652	0.8697	630.4	473.3	660.8	589.3	597.4	486	531.3	618.4	13.91	9.98	14.25	13.22	13.46	10.74	12.56	10.79	NA
TGME49_209112	hypothetical protein	Ib	489	0.632				TRUE	0.1603	0.7783	0.9271	187.3	142.4	285	251.2	250.6	122.9	243.3	217.1	19.69	14.3	29.28	26.86	26.9	12.94	27.41	18.04	NA
TGME49_209120	hypothetical protein	Ib	1250	0.563				TRUE	-0.1956	0.4973	0.7916	1576	1292	1452	1167	1325	1315	1114	1258	64.82	50.79	58.37	48.82	55.65	54.18	49.1	40.9	NA
TGME49_209130	regulator of chromosome condensation (RCC1) repeat-containing protein	Ib	4370	0.61				TRUE	0.1202	0.7857	0.9311	365.5	349.4	454.7	489.2	462.8	294.5	514.3	614.7	4.299	3.928	5.229	5.853	5.56	3.47	6.485	5.716	NA
TGME49_209140	anti-silencing protein, ASF1 family protein	Ib	3430	0.532	GO:0006333	GO:0005634		TRUE	-0.01339	0.9571	0.9903	2220	2109	2286	1840	1821	1720	1852	1603	33.28	30.21	33.48	28.04	27.87	25.82	29.75	18.99	NA
TGME49_209150	non-proton pumping type-II NADH dehydrogenase I	Ib	3710	0.581	GO:0055114	GO:0005739	GO:0008137; GO:0050660, GO:0016491; GO:0016491	TRUE	0.5475	0.1335	0.4213	2129	2572	3738	3220	2913	1995	2770	3082	29.5	34.05	50.62	45.38	41.21	27.68	41.14	33.76	NA
TGME49_209160	myristoyl CoA:protein N-myristoyltransferase	Ib	3470	0.525	GO:0006499		GO:0004379	TRUE	-0.206	0.5022	0.7957	3148	2766	2668	2178	2342	3201	2317	2629	46.63	39.16	38.63	32.81	35.44	47.51	36.79	30.79	NA
TGME49_209170	hypothetical protein	Ib	2830	0.543				TRUE	1.145	0.000126	0.001825	689.8	1549	1552	1545	1315	1252	1058	681.6	12.53	26.9	27.56	28.54	24.4	22.78	20.61	9.787	yellow
TGME49_209180	PAN domain-containing protein	Ib	3160	0.571	GO:0007596; GO:0006508	GO:0005576	GO:0005515	TRUE	1.712	0.0003718	0.004186	740.1	1601	3647	3470	2840	1818	2152	1261	12.04	24.89	57.99	57.41	47.19	29.62	37.52	16.22	yellow
TGME49_209190	ABC transporter transmembrane region domain-containing protein	Ib	4290	0.569	GO:0055085; GO:0006810	GO:0016021	GO:0005524; GO:0016887, GO:0042626, GO:0008559; GO:0016887, GO:0017111, GO:0000166	TRUE	-0.3388	0.2521	0.5961	2074	1440	1819	1313	1532	1547	1485	890.7	24.85	16.49	21.3	16	18.74	18.56	19.07	8.438	NA
TGME49_209200	hypothetical protein	Ib	3420	0.584				TRUE	0.8981	0.0223	0.113	324.4	488.1	751.8	572.3	601.8	327	372.1	307.3	4.875	7.011	11.05	8.749	9.237	4.923	5.995	3.651	NA
TGME49_209210	hypothetical protein	Ib	8960	0.59			GO:0003723	TRUE	0.04286	0.9211	0.9822	2129	1597	2810	2967	2488	1640	2473	2693	12.21	8.759	15.76	17.31	14.58	9.427	15.21	12.22	NA
TGME49_209240	RNA methyltransferase	Ib	3220	0.532	GO:0006364		GO:0008168	TRUE	-0.6389	0.08199	0.3048	1635	972.4	1088	901	1071	1256	812.9	501.6	26.11	14.84	16.98	14.63	17.46	20.08	13.91	6.331	NA
TGME49_209250	hypothetical protein	Ib	5140	0.578				TRUE	1.19	0.001212	0.01066	1329	2725	3519	3729	2872	1906	2702	1612	13.3	26.05	34.41	37.92	29.33	19.09	28.96	12.75	yellow
TGME49_209260	cytochrome c oxidase subunit, putative	Ib	1610	0.554		GO:0005740	GO:0004129	TRUE	0.1599	0.5778	0.8362	13820	15450	15440	10580	12350	13200	10200	9412	441.4	471.4	481.8	343.7	402.8	422.2	349	237.6	NA
TGME49_209270	hypothetical protein	Ib	5420	0.561				TRUE	-0.5827	0.0569	0.2357	1083	798.7	627.5	666.8	602.9	852.8	829.7	681.2	10.27	7.24	5.818	6.431	5.839	8.101	8.435	5.107	NA
TGME49_209280	hypothetical protein	Ib	6310	0.593				TRUE	-0.2411	0.4377	0.759	2024	1558	1852	2131	1639	1639	1818	1268	16.49	12.13	14.75	17.65	13.64	13.37	15.88	8.164	NA
TGME49_209290	ribosomal protein RPS28	Ib	2130	0.539	GO:0006412	GO:0005622; GO:0005840	GO:0003735	TRUE	-0.2521	0.4133	0.7416	49560	45130	37470	32680	31840	37610	27450	23940	1196	1041	884.1	802	784.8	909.2	710	456.7	NA
TGME49_209300	WD domain, G-beta repeat-containing protein	Ib	1900	0.531			GO:0004402; GO:0005515	TRUE	1.612	0.002227	0.01708	228.4	954	627.5	1196	816.2	1678	792.6	2599	6.18	24.67	16.6	32.9	22.55	45.49	22.99	55.58	red
TGME49_209410	hypothetical protein	Ib	577	0.506				FALSE	1.8	0.07191	NA	0	18.49	9.094	3.778	3.282	5.42	8.383	8.29	0	1.574	0.792	0.3423	0.2986	0.4837	0.8005	0.5839	NA
TGME49_209420	hypothetical protein	Ib	2190	0.527				TRUE	-0.1398	0.6465	0.8673	6336	5840	5608	4048	4756	5738	4250	3945	148.7	131	128.7	96.63	114	134.9	106.9	73.21	NA
TGME49_209430	40S ribosomal protein S4, putative	Ib	1790	0.488		GO:0005622	GO:0003723; GO:0019843	TRUE	-0.4387	0.2883	0.6376	2709	2074	1834	1107	1670	1953	1197	810.8	77.8	56.93	51.48	32.33	48.97	56.18	36.86	18.41	NA
TGME49_209440	hypothetical protein	Ib	11000	0.608				TRUE	-0.504	0.09664	0.3415	1878	1497	1128	1681	1491	1622	1592	2050	8.775	6.688	5.151	7.99	7.117	7.594	7.972	7.574	NA
TGME49_209450	TLD protein	Ib	7950	0.557				TRUE	0.2178	0.4359	0.7583	1585	2004	1701	2302	1965	2152	2097	3701	10.25	12.38	10.75	15.14	12.98	13.94	14.53	18.92	NA
TGME49_209460	hypothetical protein	Ib	3280	0.524				TRUE	-0.5264	0.1013	0.3526	959.4	660	657.8	596.9	626.9	840.1	633.6	580.3	15.04	9.886	10.08	9.514	10.03	13.19	10.64	7.19	NA
TGME49_209470	hypothetical protein	Ib	2990	0.484				TRUE	2.423	4.296e-06	0.0001428	726.4	6728	2780	5642	8513	9494	13790	49090	12.49	110.5	46.72	98.65	149.5	163.5	254.1	667.3	blue
TGME49_209480	hypothetical protein	Ib	1310	0.49				TRUE	1.747	0.003143	0.0225	164.5	1019	306.2	742.3	833.7	979.2	842.7	3312	6.454	38.2	11.74	29.62	33.41	38.49	35.44	102.7	red
TGME49_209485	hypothetical protein	Ib	2890	0.488				TRUE	2.128	3.003e-05	0.0005914	210.1	1525	618.4	1385	1528	1521	1497	5637	3.738	25.93	10.75	25.05	27.77	27.1	28.54	79.27	red
TGME49_209490	hypothetical protein	Ib	3130	0.498				TRUE	1.495	0.0002072	0.002668	223.9	636	700.3	867	698	1006	683.4	734.6	3.677	9.983	11.24	14.48	11.71	16.55	12.03	9.538	green
TGME49_209500	hypothetical protein	Ib	11800	0.581				TRUE	-0.5543	0.1133	0.3804	1649	1348	873	1468	1291	1382	1420	2416	7.185	5.611	3.718	6.502	5.744	6.031	6.629	8.322	NA
TGME49_209510	hypothetical protein	Ib	2230	0.53				TRUE	0.8743	0.1078	0.3674	5679	16830	5641	16330	14070	15970	12090	41740	130.9	370.7	127.1	382.9	331.1	368.8	298.7	760.7	NA
TGME49_209515	hypothetical protein	Ib	570	0.495				TRUE	0.3798	0.4201	0.7456	689.8	1231	606.3	935	1134	1377	967.5	1964	62.21	106.1	53.45	85.76	104.4	124.4	93.52	140	NA
TGME49_209520	WD domain, G-beta repeat-containing protein	Ib	9490	0.551			GO:0005515	TRUE	-0.4395	0.1556	0.4606	886.3	624.9	673	632.8	609.4	607	759.2	643.1	4.801	3.235	3.563	3.486	3.371	3.294	4.408	2.754	NA
TGME49_209530	hypothetical protein	Ib	2470	0.512				TRUE	-0.2324	0.5286	0.8107	296.9	240.3	263.7	256.9	218.8	346.9	311.1	248	6.18	4.78	5.365	5.437	4.651	7.231	6.939	4.08	NA
TGME49_209540	hypothetical protein	Ib	5300	0.559				TRUE	-0.1271	0.7139	0.899	466	379	475.9	508.1	438.7	413.7	472.8	439	4.52	3.513	4.512	5.012	4.346	4.02	4.915	3.366	NA
TGME49_209550	hypothetical protein	Ib	4500	0.562				TRUE	-0.1191	0.7578	0.9165	580.2	425.2	645.7	553.4	646.6	440.8	536.7	653.7	6.628	4.642	7.21	6.43	7.544	5.044	6.572	5.903	NA
TGME49_209560	hypothetical protein	Ib	1440	0.526				TRUE	1.524	0.06938	0.2725	0	18.49	33.35	88.78	107.2	164.4	116.9	355.1	0	0.6308	1.164	3.223	3.909	5.879	4.472	10.02	NA
TGME49_209570	suppressor of mitotic defects protein	Ib	1970	0.523		GO:0005634; GO:0005622	GO:0008859; GO:0004527; GO:0003676	TRUE	0.1913	0.5454	0.8189	1211	1313	1449	865.1	1111	1091	918	494.4	31.59	32.74	36.96	22.96	29.59	28.52	25.68	10.2	NA
TGME49_209580	RNA methylase family UPF0020 protein	Ib	4390	0.518			GO:0008990	TRUE	-0.2073	0.4683	0.7762	1096	905.9	988.2	783.9	932.2	923.2	914.3	891.8	12.84	10.14	11.31	9.335	11.15	10.83	11.48	8.255	NA
TGME49_209583	hypothetical protein	Ib	1180	0.483				FALSE	-1.008	0.312	NA	4.568	3.698	0	13.22	15.32	25.29	39.1	91.01	0.199	0.1539	0	0.5858	0.6815	1.104	1.826	3.134	NA
TGME49_209585	hypothetical protein	Ib	1060	0.51				FALSE	0.7032	0.4863	NA	0	9.244	3.031	3.778	3.282	14.45	27.47	38.8	0	0.4284	0.1437	0.1863	0.1626	0.7021	1.428	1.488	NA
TGME49_209590	hypothetical protein	Ib	1750	0.522				FALSE	0.7882	0.4351	NA	0	3.698	6.063	0	3.282	3.613	7.571	5.997	0	0.1038	0.1741	0	0.09847	0.1063	0.2384	0.1393	NA
TGME49_209600	hypothetical protein	Ib	2410	0.498				TRUE	1.462	0.0004932	0.005279	1389	2762	5272	3916	3545	4130	3467	1953	29.62	56.31	109.9	84.94	77.22	88.24	79.27	32.94	yellow
TGME49_209610	oocyst wall protein OWP2	Ib	2140	0.5				FALSE	0	1	NA	0	0	0	1.889	2.188	0	35.96	3.704	0	0	0	0.04614	0.05368	0	0.926	0.07034	NA
TGME49_209620	eukaryotic aspartyl protease superfamily protein	Ib	3540	0.502	GO:0006508		GO:0004190	TRUE	-0.2656	0.5517	0.8211	223.9	194.1	169.8	105.8	114.9	157.2	118.4	112.4	3.251	2.694	2.41	1.562	1.704	2.286	1.843	1.29	NA
TGME49_209630	hypothetical protein	Ib	3450	0.532				TRUE	-0.3387	0.2304	0.5682	895.4	706.2	700.3	604.4	642.2	619.7	576.6	522.6	13.34	10.06	10.2	9.159	9.773	9.249	9.209	6.156	NA
TGME49_209640	hypothetical protein	Ib	3020	0.538				TRUE	-0.1139	0.7395	0.9082	466	416	442.6	328.7	425.6	377.6	369.2	374.3	7.932	6.767	7.364	5.689	7.399	6.438	6.735	5.037	NA
TGME49_209650	RNA-directed DNA polymerase	Ib	14600	0.578			GO:0003964	TRUE	-0.8444	0.02495	0.1234	1425	920.7	636.6	1099	761.5	1122	1161	2252	5.019	3.098	2.191	3.936	2.738	3.957	4.38	6.268	NA
TGME49_209670	hypothetical protein	Ib	1560	0.552				TRUE	-0.7531	0.03975	0.1781	625.9	353.1	372.9	253.1	296.5	346.9	254.5	212	20.62	11.12	12.01	8.482	9.978	11.45	8.987	5.523	NA
TGME49_209680	hypothetical protein	Ib	2140	0.549				TRUE	-0.415	0.2373	0.5785	1380	894.8	1149	727.2	882.9	852.8	640.7	560.7	33.14	20.54	26.98	17.77	21.66	20.52	16.5	10.65	NA
TGME49_209690	small nuclear ribonucleoprotein	Ib	2080	0.512			GO:0003676	TRUE	-0.2305	0.4809	0.7864	3225	2862	2592	1900	2259	2802	1996	1590	79.71	67.6	62.61	47.76	57.02	69.37	52.88	31.07	NA
TGME49_209700	hypothetical protein	Ib	1810	0.513				TRUE	-0.13	0.7501	0.914	2234	2586	1473	1734	1613	2278	1690	2533	63.45	70.2	40.9	50.08	46.78	64.81	51.44	56.86	NA
TGME49_209705	hypothetical protein	Ib	883	0.501				FALSE	-0.387	0.654	NA	4.568	0	3.031	0	0	0	5.192	0.5292	0.266	0	0.1725	0	0	0	0.324	0.02435	NA
TGME49_209710	ribosomal protein RPL28	Ib	1800	0.53	GO:0006412	GO:0020011; GO:0005622, GO:0005840; GO:0005622; GO:0005840	GO:0003735	TRUE	-0.03593	0.8925	0.9734	1900	1934	1761	1288	1419	1518	1364	1218	54.28	52.78	49.17	37.41	41.39	43.41	41.74	27.49	NA
TGME49_209720	hypothetical protein	Ib	1250	0.534				TRUE	-0.179	0.5635	0.828	8305	8218	6387	5670	6196	7433	5816	6966	341.6	323	256.8	237.2	260.2	306.2	256.4	226.5	NA
TGME49_209730	hypothetical protein	Ib	5440	0.567			GO:0005524; GO:0003677	TRUE	0.04238	0.893	0.9734	1170	1311	1094	1122	980.3	972	1209	1130	11.05	11.84	10.11	10.78	9.46	9.2	12.25	8.438	NA
TGME49_209740	hypothetical protein	Ib	2660	0.533				TRUE	-0.2693	0.4224	0.7462	1357	1318	912.4	936.9	841.4	1044	964.2	1234	26.22	24.35	17.24	18.41	16.61	20.21	19.97	18.86	NA
TGME49_209755	hypothetical protein	Ib	5070	0.529				FALSE	-0.1908	0.8555	NA	13.71	3.698	12.13	1.889	1.094	0	0.7571	0.8819	0.139	0.03583	0.1202	0.01948	0.01133	0	0.008228	0.007069	NA
TGME49_209770	helicase, putative	Ib	4470	0.577	GO:0006139		GO:0005524; GO:0004003, GO:0008026, GO:0003677, GO:0016818, GO:0003676; GO:0004003, GO:0008026, GO:0003677, GO:0003676, GO:0005515, GO:0008270	TRUE	-0.5435	0.1096	0.3721	534.5	327.2	400.1	385.3	360	332.4	384.3	318	6.147	3.597	4.498	4.507	4.228	3.829	4.736	2.891	NA
TGME49_209780	hypothetical protein	Ib	697	0.585				FALSE	0	1	NA	0	0	0	0	0	0	0.05408	0	0	0	0	0	0	0	0.004275	0	NA
TGME49_209790	radical SAM domain-containing protein	Ib	2520	0.557			GO:0003824; GO:0051536	TRUE	-0.5203	0.06503	0.2606	1334	954	885.2	789.5	817.3	805.8	696.8	460	27.21	18.6	17.65	16.38	17.03	16.46	15.24	7.418	NA
TGME49_209800	formate/nitrite transporter protein	Ib	4760	0.555	GO:0006810	GO:0016020	GO:0005215	TRUE	-0.6532	0.02406	0.1201	9895	6990	5423	5429	4867	5218	4613	3012	106.9	72.15	57.25	59.62	53.67	56.44	53.39	25.72	NA
TGME49_209810	hypothetical protein	Ib	1010	0.569				FALSE	0.112	0.9054	NA	0	0	3.031	1.889	0	14.45	2.217	1.764	0	0	0.1508	0.09777	0	0.7369	0.121	0.07097	NA
TGME49_209820	syntaxin protein	Ib	2760	0.533	GO:0016192	GO:0016020	GO:0005515	TRUE	-0.1591	0.6245	0.8583	1092	1118	830.6	887.8	914.7	1118	935.7	2124	20.34	19.91	15.12	16.82	17.4	20.86	18.68	31.28	NA
TGME49_209830	myosin heavy chain, putative	Ib	1960	0.571				TRUE	0.8337	0.1945	0.5185	31.98	53.61	84.88	102	163	101.2	137.2	339	0.8387	1.344	2.176	2.721	4.367	2.658	3.856	7.029	NA
TGME49_209850	RNA recognition motif-containing protein	Ib	6620	0.533			GO:0003676	TRUE	-0.7406	0.05596	0.2328	9987	6927	4735	5368	4800	8276	5315	3223	77.55	51.41	35.94	42.39	38.06	64.38	44.24	19.79	NA
TGME49_209860	SRP40, C-terminal domain-containing protein	Ib	1280	0.564				TRUE	-0.2625	0.3494	0.6946	2001	1708	1607	1547	1357	1617	1360	927.3	80.36	65.57	63.07	63.18	55.64	65.05	58.55	29.44	NA
TGME49_209870	HAD hydrolase, family IIA protein	Ib	2880	0.534			GO:0003869	TRUE	-0.1356	0.625	0.8583	872.6	819	763.9	753.6	815.1	668.5	656.9	804.3	15.57	13.97	13.33	13.68	14.86	11.95	12.57	11.35	NA
TGME49_209880	glutamic acid-rcih protein, putative	Ib	15500	0.6				TRUE	0.187	0.5891	0.8404	863.4	957.7	1022	1086	977	878.1	1279	1365	2.864	3.035	3.312	3.663	3.309	2.917	4.545	3.579	NA
TGME49_209890	hypothetical protein	Ib	5710	0.518				TRUE	0.5159	0.1327	0.4197	1439	2329	1846	1704	1941	1877	2626	5292	12.96	20.04	16.25	15.6	17.85	16.93	25.34	37.66	NA
TGME49_209900	hypothetical protein	Ib	1600	0.502				TRUE	-0.09219	0.8156	0.9425	1768	1962	1337	1135	1415	1895	1286	1639	56.8	60.23	41.98	37.09	46.42	60.99	44.27	41.62	NA
TGME49_209910	histone H2Bv	Ib	1120	0.488	GO:0006334	GO:0005622; GO:0005634; GO:0000786	GO:0003677; GO:0043565; GO:0046982	TRUE	0.5215	0.2001	0.5265	19860	34830	23010	19030	19170	35830	21410	24440	911.7	1528	1032	888.3	898.4	1647	1053	886.6	NA
TGME49_209920	PAN domain-containing protein	Ib	4160	0.518	GO:0007596; GO:0006508	GO:0005576	GO:0005515	FALSE	0	1	NA	0	0	0	0	1.094	9.033	4.651	5.997	0	0	0	0	0.01381	0.1118	0.0616	0.05858	NA
TGME49_209930	hypothetical protein	Ib	2460	0.503				TRUE	-0.7866	0.2035	0.5313	187.3	135	63.66	109.6	53.61	103	129.4	48.51	3.914	2.695	1.3	2.328	1.144	2.156	2.897	0.8013	NA
TGME49_209940	transporter/permease protein	Ib	1570	0.538	GO:0008643	GO:0000139; GO:0016021	GO:0005351	TRUE	-0.1506	0.6247	0.8583	826.9	800.5	682.1	812.2	670.7	791.3	794.2	698.7	27.07	25.05	21.83	27.05	22.43	25.95	27.87	18.08	NA
TGME49_209945	hypothetical protein	Ib	177	0.514				TRUE	0.05036	0.8935	0.9734	826.9	1011	697.2	802.8	684.9	1026	779.3	748.4	240.2	280.7	197.9	237.1	203.1	298.5	242.6	171.8	NA
TGME49_209950	thioredoxin, putative	Ib	2400	0.55	GO:0045454			TRUE	-0.1137	0.7308	0.9062	10000	10070	8367	7995	8360	10330	7064	9793	214.3	206.2	175.2	174.2	182.9	221.6	162.2	165.8	NA
TGME49_209960	glycosyltransferase	Ib	8430	0.589	GO:0009058; GO:0005975		GO:0003844; GO:0003824, GO:0043169, GO:0004553, GO:0009011; GO:0003824; GO:0043169	TRUE	-0.4117	0.1956	0.5203	6181	4487	4762	6450	6389	4027	5882	8767	37.69	26.15	28.39	40	39.78	24.6	38.44	42.26	NA
TGME49_209970	Spc97 / Spc98 family protein	Ib	7110	0.578	GO:0000226	GO:0005815; GO:0000922		TRUE	-0.3187	0.2735	0.6206	1631	1226	1382	1545	1481	1230	1530	1777	11.79	8.47	9.769	11.36	10.94	8.91	11.85	10.16	NA
TGME49_209985	cAMP-dependent protein kinase	Ib	2400	0.552	GO:0006468		GO:0005524; GO:0004691, GO:0004672; GO:0004672	TRUE	1.701	5.747e-08	4.755e-06	7291	20100	28660	22490	20680	16730	15190	9553	156.2	411.5	600.1	490	452.3	358.9	348.6	161.8	yellow
TGME49_210095	hypothetical protein	Ib	1460	0.576				FALSE	0.424	0.5063	NA	0	0	3.031	0	0	1.807	0.3786	0	0	0	0.1043	0	0	0.06372	0.01429	0	NA
TGME49_210100	hypothetical protein	Ib	390	0.572				FALSE	NA	1	NA	0	0	0	0	0	0	0	0	0	0	0	0	0	0	0	0	NA
TGME49_210210	hypothetical protein	IX	7290	0.527				TRUE	1.479	0.01556	0.08451	274.1	1461	406.2	1511	1739	1715	2662	9786	1.933	9.843	2.8	10.84	12.52	12.11	20.12	54.55	NA
TGME49_210220	hypothetical protein	IX	400	0.507				TRUE	-0.269	0.5223	0.8067	402	384.5	275.9	377.8	284.5	509.5	369.8	514	51.67	47.23	34.65	49.37	37.34	65.58	50.94	52.22	NA
TGME49_210230	hypothetical protein	IX	2610	0.525	GO:0009451; GO:0001522		GO:0003723; GO:0009982	TRUE	0.2188	0.4108	0.7403	1476	1851	1595	1900	1745	1830	1848	2605	29.06	34.84	30.7	38.06	35.1	36.11	39.01	40.57	NA
TGME49_210235	hypothetical protein	IX	2460	0.543				TRUE	-0.3488	0.4584	0.7738	790.3	846.7	378.9	885.9	748.4	899.7	895.3	968.2	16.52	16.91	7.74	18.83	15.97	18.83	20.05	15.99	NA
TGME49_210245	hypothetical protein	IX	7910	0.539				TRUE	-0.6472	0.1432	0.4357	2490	2119	991.3	2014	1934	2029	2076	2243	16.18	13.16	6.297	13.31	12.84	13.21	14.46	11.52	NA
TGME49_210255	hypothetical protein	IX	2160	0.476				TRUE	-0.262	0.5154	0.8031	7958	7153	5926	4208	5367	7711	4395	2743	189.4	162.7	137.9	101.9	130.4	183.8	112.1	51.6	NA
TGME49_210260	NAD-dependent glycerol-3-phosphate dehydrogenase	IX	2130	0.493	GO:0005975; GO:0046168, GO:0055114	GO:0005737	GO:0051287; GO:0004367, GO:0016614, GO:0016616; GO:0004367, GO:0042803	TRUE	1.719	0.0002592	0.003187	1983	10090	4347	9015	8676	12640	10500	39280	47.85	232.8	102.6	221.3	213.8	305.6	271.7	749.4	red
TGME49_210270	hypothetical protein	IX	7870	0.548				TRUE	0.7097	0.03639	0.1662	374.6	597.1	648.7	806.5	620.4	646.8	657.6	395.8	2.447	3.728	4.142	5.358	4.138	4.232	4.604	2.044	NA
TGME49_210280	PEK kinase	IX	3580	0.543	GO:0006468		GO:0005524; GO:0004687, GO:0004672; GO:0004672, GO:0004713	TRUE	0.1762	0.4981	0.7917	1622	1884	1792	1471	1580	1754	1975	3311	23.29	25.85	25.15	21.49	23.17	25.23	30.4	37.59	NA
TGME49_210300	hypothetical protein	IX	11000	0.567				TRUE	-0.6127	0.04457	0.1961	2444	1753	1401	1645	1384	1294	1484	1084	11.42	7.828	6.398	7.819	6.605	6.055	7.432	4.004	NA
TGME49_210310	hypothetical protein	IX	9950	0.56			GO:0018024	TRUE	-0.6914	0.03963	0.1779	1170	837.5	585.1	870.8	773.5	897.9	864.5	657	6.042	4.135	2.955	4.575	4.081	4.647	4.787	2.683	NA
TGME49_210320	SAG-related sequence SRS37A	IX	2590	0.501		GO:0016020		TRUE	1.387	0.03594	0.1646	50.25	160.8	136.4	143.6	59.08	135.5	88.75	65.79	0.9974	3.051	2.647	2.898	1.198	2.694	1.888	1.032	NA
TGME49_210330	SAG-related sequence SRS37B	IX	1270	0.511		GO:0016020		TRUE	4.051	1.105e-10	3.389e-08	18.27	667.4	694.2	838.6	1782	2580	4484	5420	0.7397	25.82	27.47	34.52	73.68	104.6	194.5	173.4	orange
TGME49_210345	hypothetical protein	IX	11800	0.591				TRUE	0.3165	0.4941	0.7916	324.4	428.9	394.1	498.7	384	363.1	676.3	577.1	1.413	1.786	1.678	2.209	1.709	1.585	3.158	1.988	NA
TGME49_210360	DEAD (Asp-Glu-Ala-Asp) box polypeptide 41 family protein	IX	4290	0.535			GO:0005524; GO:0008026, GO:0004386, GO:0003676	TRUE	-0.1611	0.5997	0.8471	1252	1074	1158	1175	1092	935.9	1219	873.8	15	12.3	13.56	14.32	13.36	11.23	15.66	8.277	NA
TGME49_210370	hypothetical protein	IX	3810	0.526				TRUE	-0.09882	0.8619	0.9619	68.53	73.95	54.57	69.89	65.65	133.7	101.5	191	0.9246	0.9536	0.7196	0.959	0.9045	1.807	1.467	2.037	NA
TGME49_210380	hypothetical protein	IX	2160	0.582				TRUE	-0.1535	0.5445	0.8184	1818	1555	1713	1672	1642	1707	1608	1973	43.27	35.36	39.84	40.46	39.91	40.7	41.01	37.13	NA
TGME49_210390	WD domain, G-beta repeat-containing protein	IX	3050	0.538			GO:0005515	TRUE	-0.453	0.2311	0.5697	1457	831.9	1270	970.9	1260	1033	876.8	609.6	24.56	13.4	20.93	16.64	21.69	17.45	15.84	8.122	NA
TGME49_210400	hypothetical protein	IX	4820	0.547				TRUE	0.711	0.2083	0.5367	1380	3775	1119	3704	3665	3798	3783	13600	14.71	38.48	11.66	40.18	39.92	40.57	43.24	114.6	NA
TGME49_210408	HMG (high mobility group) box domain-containing protein	IX	3960	0.528			GO:0005515	TRUE	0.9965	0.0003613	0.004087	16250	33760	31960	29100	22720	24690	27810	26250	211	418.8	405.6	384.2	301.2	321	386.9	269.3	green
TGME49_210412	hypothetical protein	IX	1330	0.514				TRUE	1.259	0.007829	0.04773	123.3	329.1	288	270.1	189.3	260.2	186	118	4.768	12.16	10.88	10.62	7.471	10.07	7.705	3.606	yellow
TGME49_210420	hypothetical protein	IX	2380	0.542				TRUE	1.565	1.655e-05	0.0003803	228.4	674.8	730.6	783.9	626.9	567.3	476.4	321.2	4.934	13.93	15.42	17.22	13.83	12.27	11.03	5.484	yellow
TGME49_210430	DnaJ domain-containing protein	IX	8340	0.572			GO:0031072	TRUE	0.03912	0.924	0.9829	799.5	811.6	845.8	1016	827.1	704.6	1235	2305	4.928	4.781	5.096	6.37	5.207	4.35	8.156	11.23	NA
TGME49_210440	polynucleotide adenylyltransferase	IX	4500	0.533			GO:0004652	TRUE	0.05479	0.8546	0.9584	1508	1660	1482	1783	1733	1444	1872	4028	17.22	18.13	16.55	20.72	20.22	16.52	22.92	36.38	NA
TGME49_210450	hypothetical protein	IX	4910	0.52				TRUE	-0.1275	0.6346	0.8617	1558	1440	1397	1145	1106	1059	948.2	658.4	16.31	14.41	14.3	12.19	11.83	11.1	10.64	5.45	NA
TGME49_210460	hypothetical protein	IX	2180	0.575				FALSE	1.157	0.2042	NA	0	11.09	18.19	45.33	37.2	52.39	42.45	92.07	0	0.25	0.4192	1.087	0.8958	1.238	1.073	1.716	NA
TGME49_210470	hypothetical protein	IX	1930	0.566				TRUE	1.689	0.05965	0.2444	0	25.88	18.19	51	35.01	34.33	45.1	97.89	0	0.6589	0.4735	1.381	0.9524	0.9158	1.288	2.061	NA
TGME49_210478	hypothetical protein	IX	8330	0.615				TRUE	1.596	0.01751	0.09285	18.27	66.56	106.1	313.5	269.2	142.7	271.4	701.7	0.1128	0.3925	0.64	1.968	1.696	0.8823	1.795	3.423	NA
TGME49_210482	hypothetical protein	IX	2940	0.542				TRUE	2.158	0.004167	0.02814	4.568	53.61	66.69	151.1	123.6	106.6	128.9	369.7	0.07988	0.8959	1.14	2.687	2.208	1.867	2.415	5.11	orange
TGME49_210490	hypothetical protein	IX	3430	0.523				TRUE	-0.417	0.2042	0.5324	2193	1693	1549	1082	1327	1807	1327	702.4	32.86	24.26	22.69	16.5	20.31	27.12	21.32	8.321	NA
TGME49_210600	KRUF family protein	IX	3330	0.6				FALSE	-0.299	0.7759	NA	13.71	18.49	0	37.78	3.282	10.84	1.731	24.34	0.2116	0.2728	0	0.5931	0.05175	0.1676	0.02864	0.297	NA
TGME49_210678	OTU family cysteine protease	IV	1880	0.537				FALSE	NA	1	NA	0	0	0	0	0	0	0	0	0	0	0	0	0	0	0	0	NA
TGME49_210682	hypothetical protein	IV	888	0.499				TRUE	1.806	0.008348	0.05001	219.3	1605	421.4	1114	1058	2730	1016	3992	12.69	88.78	23.84	65.61	62.55	158.3	63.03	182.7	red
TGME49_210690	ribosomal protein RPS6	IV	2180	0.522	GO:0006412	GO:0005622; GO:0005840	GO:0003735	TRUE	-0.3033	0.3991	0.7339	85440	76400	60440	53160	52410	67460	42410	36560	2015	1722	1393	1275	1262	1593	1072	681.5	NA
TGME49_210700	hypothetical protein	IV	26100	0.593				TRUE	-0.05071	0.8993	0.9754	580.2	554.6	566.9	689.4	570	540.2	880.1	621.8	1.143	1.044	1.091	1.381	1.147	1.066	1.858	0.9681	NA
TGME49_210715	hypothetical protein	IV	676	0.528				TRUE	-0.342	0.3534	0.6993	534.5	484.4	345.6	357	367.6	523.9	427.9	296	40.65	35.2	25.69	27.61	28.55	39.91	34.88	17.79	NA
TGME49_210730	ATP-dependent hsl protease ATP-binding subunit hslU, putative	IV	2020	0.564			GO:0005524; GO:0016887; GO:0017111, GO:0000166	TRUE	-0.3783	0.1571	0.4624	1677	1250	1316	1094	1223	1299	1180	974.2	42.67	30.4	32.73	28.3	31.79	33.11	32.18	19.6	NA
TGME49_210740	hypothetical protein	IV	1530	0.513				TRUE	0.8991	0.0641	0.2579	1192	3257	1446	2595	2851	3460	2389	6956	40.06	104.6	47.49	88.68	97.83	116.4	86.03	184.7	NA
TGME49_210750	Ferredoxin-fold anticodon binding domain-containing protein	IV	4430	0.515	GO:0006432; GO:0043039, GO:0008033	GO:0005737	GO:0005524; GO:0004812, GO:0000287, GO:0004826, GO:0000049	TRUE	-0.1791	0.6719	0.8803	2220	2444	1452	1787	1594	2416	1570	2651	25.76	27.11	16.47	21.09	18.89	28.08	19.53	24.32	NA
TGME49_210760	glutamine amidotransferase-related, putative	IV	3100	0.503	GO:0006541		GO:0016787	TRUE	0.203	0.5389	0.8156	1261	1690	1225	1181	1170	1865	1525	2396	20.91	26.78	19.85	19.91	19.81	30.97	27.11	31.41	NA
TGME49_210770	hypothetical protein	IV	1130	0.488				FALSE	0.8415	0.403	NA	0	7.395	6.063	5.667	3.282	25.29	16.55	17.46	0	0.3215	0.2696	0.2622	0.1525	1.153	0.8069	0.628	NA
TGME49_210778	hemimethylated DNA binding domain-containing protein	IV	1890	0.555			GO:0003677	TRUE	-0.1987	0.493	0.7913	2750	2498	2274	1893	2293	2325	1950	2200	74.8	64.93	60.45	52.35	63.7	63.35	56.85	47.29	NA
TGME49_210781	ubiquitin carboxyl-terminal hydrolase	IV	12600	0.627	GO:0006511		GO:0004221	TRUE	0.1551	0.7767	0.9262	703.5	526.9	1064	952	1042	489.6	1096	835.4	2.87	2.054	4.243	3.95	4.34	2.001	4.792	2.694	NA
TGME49_210783	hypothetical protein	IV	455	0.543				FALSE	0	1	NA	0	0	0	0	0	0	0.2704	0.1764	0	0	0	0	0	0	0.03275	0.01575	NA
TGME49_210787	Erv1 / Alr family protein	IV	1280	0.505	GO:0055114		GO:0016972	TRUE	-0.3289	0.4467	0.7638	543.6	412.3	436.5	262.5	387.3	471.5	302	163.2	21.83	15.82	17.14	10.72	15.89	18.97	13	5.18	NA
TGME49_210790	dihydroorotate dehydrogenase reveal, putative	IV	3010	0.531	GO:0006222; GO:0055114		GO:0004152; GO:0004158	TRUE	-0.2612	0.4192	0.7456	2188	1723	1898	1154	1527	1622	1302	945.2	37.37	28.12	31.68	20.05	26.64	27.75	23.84	12.76	NA
TGME49_210800	activator of hsp90 ATPase, putative	IV	2370	0.535			GO:0001671; GO:0051087	TRUE	0.1948	0.4756	0.7819	1800	1880	2255	1938	1950	1892	1706	2323	39.04	38.98	47.82	42.75	43.19	41.1	39.66	39.84	NA
TGME49_210810	hypothetical protein	IV	2090	0.498				TRUE	0.224	0.4206	0.7459	2540	3300	2649	2437	2690	3416	3255	3406	62.48	77.57	63.7	60.95	67.58	84.17	85.81	66.23	NA
TGME49_210815	hypothetical protein	IV	486	0.498				FALSE	0	1	NA	0	0	0	0	0	0	0.8653	0.1764	0	0	0	0	0	0	0.0981	0.01475	NA
TGME49_210820	hypothetical protein	IV	5820	0.568				TRUE	1.585	0.0005621	0.005798	114.2	318	421.4	481.7	375.3	263.8	358.8	232.3	1.009	2.684	3.638	4.327	3.385	2.334	3.397	1.622	yellow
TGME49_210830	RIO1 family protein	IV	3860	0.571			GO:0005524; GO:0003824; GO:0003824, GO:0004674	TRUE	-0.5183	0.07707	0.2925	1462	889.2	1137	1037	1059	894.3	908.5	601.1	19.47	11.32	14.8	14.04	14.4	11.93	12.97	6.329	NA
TGME49_210840	arginyl-tRNA synthetase family protein	IV	2670	0.536	GO:0006420; GO:0006418	GO:0005737	GO:0005524; GO:0004814, GO:0000166; GO:0004812, GO:0004814, GO:0000166	TRUE	-0.4158	0.1463	0.4415	9575	7602	6618	4849	5446	6358	5055	3840	184.4	139.9	124.5	94.94	107.1	122.6	104.3	58.44	NA
TGME49_210950	oocyst wall protein	IV	3010	0.554				FALSE	-0.2132	0.8358	NA	0	0	3.031	1.889	6.565	3.613	7.842	21.17	0	0	0.05061	0.03281	0.1145	0.06181	0.1435	0.2858	NA
TGME49_210960	replication factor C subunit 4, putative	IV	2170	0.546	GO:0006310; GO:0006281; GO:0006260		GO:0005524; GO:0016887, GO:0003887, GO:0009378; GO:0003677, GO:0017111, GO:0000166	TRUE	-0.462	0.07219	0.2805	2915	2172	2028	1649	1787	1886	1678	1574	69.05	49.18	46.96	39.73	43.22	44.76	42.61	29.48	NA
TGME49_210970	hypothetical protein	IV	600	0.582				FALSE	0.3558	0.6216	NA	0	0	3.031	1.889	0	0	0.4867	1.058	0	0	0.2539	0.1646	0	0	0.0447	0.07168	NA
TGME49_210975	hypothetical protein	IV	1160	0.57				FALSE	-0.1777	0.8528	NA	4.568	1.849	3.031	0	1.094	0	1.46	1.764	0.2025	0.0783	0.1313	0	0.04952	0	0.06936	0.06179	NA
TGME49_210980	alternative splicing type 3 and, putative	IV	3500	0.549				TRUE	-0.3908	0.1409	0.4333	4331	3309	3259	3375	2833	3608	3206	2596	63.61	46.45	46.79	50.42	42.49	53.08	50.48	30.14	NA
TGME49_210990	hypothetical protein	IV	1290	0.544				TRUE	2.768	0.0003784	0.004248	4.568	208.9	54.57	202.1	234.1	229.4	411.6	1747	0.1821	7.956	2.125	8.191	9.529	9.159	17.58	55.04	blue
TGME49_211000	hypothetical protein	IV	2470	0.55				TRUE	2.972	1.653e-05	0.0003803	9.137	234.8	136.4	324.9	442	359.5	689.5	2825	0.1902	4.67	2.775	6.876	9.395	7.495	15.38	46.48	blue
TGME49_211010	hypothetical protein	IV	7990	0.558			GO:0003677; GO:0003682	TRUE	-0.5033	0.1434	0.4358	3586	2786	2216	3305	2299	3248	2841	2191	23.07	17.13	13.94	21.63	15.1	20.93	19.59	11.14	NA
TGME49_211015	hypothetical protein	IV	748	0.528				TRUE	-0.5687	0.1783	0.4941	2284	1834	1173	1388	1309	2103	1268	957.6	157	120.5	78.81	97.03	91.84	144.8	93.4	52.02	NA
TGME49_211020	RNA recognition motif-containing protein	IV	1030	0.562			GO:0003676	TRUE	-0.08343	0.7796	0.9276	1361	1124	1443	1131	1227	1111	1045	924.3	67.95	53.62	70.39	57.43	62.51	55.55	55.9	36.47	NA
TGME49_211030	hypothetical protein	IV	1810	0.525				TRUE	0.83	0.001598	0.0133	3312	6323	5560	4877	4286	4911	4447	4569	94.07	171.6	154.3	140.9	124.3	139.7	135.4	102.6	green
TGME49_211040	Sec61beta family protein	IV	783	0.573				TRUE	0.3424	0.1525	0.4539	6186	7513	8227	7325	7248	6215	6869	8373	406.1	471.4	528	489.1	486	408.7	483.4	434.5	NA
TGME49_211050	ATPase, AAA family protein	IV	2380	0.526			GO:0005524; GO:0016887; GO:0017111, GO:0000166, GO:0005515	TRUE	1.635	0.02522	0.1246	9.137	49.92	57.6	79.33	128	128.3	150.9	401.8	0.1973	1.03	1.216	1.743	2.824	2.775	3.493	6.861	NA
TGME49_211060	hypothetical protein	IV	321	0.564				TRUE	-0.1275	0.7445	0.9117	2147	1958	1940	1103	1894	1702	1371	1223	343.9	299.7	303.7	179.7	309.7	273	235.3	154.8	NA
TGME49_211070	hypothetical protein	IV	634	0.555				TRUE	-0.3538	0.3054	0.6552	2581	2307	1682	1315	1541	2219	1699	1215	209.3	178.8	133.3	108.4	127.6	180.2	147.6	77.85	NA
TGME49_211080	hypothetical protein	IV	969	0.541				FALSE	-1.38	0.1364	NA	22.84	9.244	3.031	20.78	7.659	18.07	21.25	52.03	1.212	0.4687	0.1572	1.121	0.4149	0.96	1.209	2.182	NA
TGME49_211090	aminotransferase, class V superfamily protein	IV	6350	0.536	GO:0019752; GO:0006520, GO:0008152; GO:0008152		GO:0016831; GO:0031071, GO:0016829, GO:0030170	TRUE	-0.3918	0.1365	0.4262	2371	1814	1789	1747	2081	2092	2020	3643	19.19	14.03	14.15	14.38	17.2	16.96	17.53	23.31	NA
TGME49_211150	hypothetical protein	IV	9980	0.605				TRUE	0.1769	0.7275	0.905	635	619.3	842.7	1033	750.6	480.6	1077	1259	3.271	3.049	4.243	5.412	3.948	2.48	5.944	5.128	NA
TGME49_211220	hypothetical protein	IV	6290	0.562				TRUE	-0.2347	0.4882	0.7896	849.7	728.4	709.3	768.8	803.1	563.7	798.7	913.1	6.945	5.689	5.667	6.39	6.703	4.614	6.996	5.9	NA
TGME49_211230	eukaryotic initiation factor-2B, alpha subunit, putative	IV	3880	0.534	GO:0044237		GO:0046523	TRUE	-0.1776	0.4959	0.7916	1654	1514	1401	1305	1462	1342	1344	1447	21.91	19.17	18.14	17.59	19.78	17.81	19.08	15.16	NA
TGME49_211240	peptidyl-tRNA hydrolase, putative	IV	1630	0.541			GO:0004045	TRUE	-0.1961	0.4822	0.7867	1215	1021	1094	870.8	1008	975.6	911.2	887	38.32	30.76	33.74	27.93	32.45	30.82	30.8	22.12	NA
TGME49_211250	hypothetical protein	IV	2370	0.562				TRUE	0.3066	0.3476	0.6935	1343	1649	1704	1555	1702	1420	2025	3496	29.13	34.19	36.12	34.29	37.71	30.85	47.08	59.94	NA
TGME49_211260	rhoptry kinase family protein ROP26 (incomplete catalytic triad)	IV	2810	0.502	GO:0006468		GO:0005524; GO:0004672	TRUE	1.483	6.192e-07	3.166e-05	534.5	1497	1555	1403	1174	1185	1084	546.1	9.778	26.18	27.81	26.11	21.93	21.72	21.25	7.897	yellow
TGME49_211270	sushi domain (scr repeat) domain-containing protein	IV	12400	0.589	GO:0030154	GO:0016020		TRUE	0.6578	0.1911	0.5136	840.6	1976	867	3041	2756	2800	4499	12180	3.485	7.83	3.513	12.82	11.67	11.63	19.99	39.93	NA
TGME49_211280	hypothetical protein	IV	4640	0.491				TRUE	4.334	3.293e-12	1.617e-09	41.12	2403	888.2	1938	3050	3227	5233	22730	0.4555	25.45	9.619	21.84	34.51	35.81	62.14	199	blue
TGME49_211290	rhoptry protein ROP15	IV	2000	0.478		GO:0045177		FALSE	-0.8479	0.405	NA	27.41	7.395	12.13	9.444	3.282	0	0.3245	0.8819	0.7045	0.1817	0.3046	0.2469	0.08616	0	0.00894	0.01792	NA
TGME49_211300	DUF74 family protein, putative	IV	2670	0.494				TRUE	-0.1923	0.5977	0.846	790.3	672.9	694.2	402.3	477	599.8	411.7	270.8	15.22	12.38	13.06	7.878	9.379	11.57	8.495	4.121	NA
TGME49_211310	hypothetical protein	IV	10000	0.57				TRUE	-0.4615	0.2003	0.5265	1293	1107	745.7	1001	913.6	943.1	1183	1093	6.646	5.441	3.747	5.234	4.796	4.856	6.518	4.441	NA
TGME49_211320	hypothetical protein	IV	1780	0.543				TRUE	-0.3761	0.6509	0.8697	31.98	35.13	15.16	24.55	38.29	32.52	132.5	260	0.9236	0.9695	0.4279	0.7212	1.129	0.9407	4.102	5.936	NA
TGME49_211330	methionine aminopeptidase	IV	2940	0.545	GO:0009987; GO:0006508		GO:0004177; GO:0008235	TRUE	-0.6683	0.02953	0.1413	1142	750.6	663.9	661.1	624.7	637.8	517.6	424.9	19.97	12.54	11.35	11.76	11.16	11.17	9.701	5.873	NA
TGME49_211340	hypothetical protein	IV	8440	0.544				TRUE	0.2905	0.625	0.8583	73.09	127.6	63.66	145.4	160.8	135.5	255.4	967.3	0.4452	0.7426	0.379	0.9009	1	0.8267	1.668	4.657	NA
TGME49_211350	CBS domain-containing protein	IV	9160	0.547			GO:0005515	TRUE	-0.231	0.4415	0.7613	1402	1120	1264	1413	1198	1189	1425	1238	7.871	6.009	6.934	8.064	6.866	6.683	8.572	5.493	NA
TGME49_211360	hypothetical protein	IV	2890	0.513				TRUE	1.397	0.005049	0.03312	443.1	1780	785.1	1606	1429	2546	1751	5004	7.882	30.27	13.65	29.04	25.96	45.36	33.39	70.36	red
TGME49_211370	tetratricopeptide repeat-containing protein	IV	3030	0.526	GO:0006886; GO:0016192	GO:0030117	GO:0005198	TRUE	0.5559	0.04946	0.2115	534.5	830.1	757.8	910.4	895	811.2	803.8	1768	9.068	13.46	12.57	15.71	15.51	13.79	14.62	23.72	NA
TGME49_211380	hypothetical protein	IV	1280	0.522			GO:0005515	TRUE	2.899	4.527e-05	0.0008052	4.568	129.4	90.94	234.2	246.2	225.8	233.1	597.9	0.1835	4.967	3.57	9.566	10.1	9.085	10.03	18.98	orange
TGME49_211385	hypothetical protein	IV	669	0.522				TRUE	1.507	0.07627	0.2909	0	25.88	21.22	60.44	99.56	101.2	128.5	317.5	0	1.901	1.594	4.723	7.813	7.787	10.58	19.29	NA
TGME49_211390	hypothetical protein	IV	1680	0.549				TRUE	-0.4624	0.1207	0.3984	1197	889.2	830.6	678.1	845.7	804	763.1	631.3	36.62	26.01	24.84	21.1	26.43	24.64	25.03	15.27	NA
TGME49_211400	DEAD/DEAH box helicase domain-containing protein	IV	3240	0.576			GO:0005524; GO:0008026, GO:0004386, GO:0003676	TRUE	-0.4572	0.1135	0.3809	1037	713.6	785.1	714	629.1	731.7	680.3	412.6	16.45	10.82	12.18	11.52	10.19	11.63	11.57	5.175	NA
TGME49_211410	translation initiation factor sui1 protein	IV	4110	0.573	GO:0006413		GO:0003743; GO:0003723	TRUE	-0.2008	0.5531	0.8219	2430	1801	2410	2036	2195	1561	2104	1796	30.4	21.52	29.46	25.9	28.03	19.56	28.21	17.76	NA
TGME49_211420	RNA recognition motif-containing protein	IV	2000	0.541			GO:0003676	TRUE	-0.183	0.5309	0.8118	7830	6476	7254	5857	6912	6293	4977	4334	201.3	159.1	182.3	153.1	181.4	162	137.1	88.06	NA
TGME49_211430	leucine rich repeat-containing protein	IV	2000	0.521			GO:0005515	TRUE	1.894	0.0009574	0.008813	31.98	177.5	130.3	313.5	217.7	426.4	334.1	791.6	0.822	4.36	3.275	8.196	5.715	10.98	9.203	16.08	red
TGME49_211440	hypothetical protein	IV	6140	0.572				TRUE	-0.2057	0.4413	0.7613	1786	1551	1537	1409	1666	1346	1393	1529	14.96	12.41	12.58	12	14.25	11.29	12.5	10.12	NA
TGME49_211450	hypothetical protein	IV	4760	0.562	GO:0009451; GO:0001522		GO:0003723; GO:0009982	TRUE	-0.446	0.1051	0.3619	1023	728.4	766.9	808.4	831.5	715.4	771.7	1023	11.05	7.518	8.096	8.879	9.171	7.739	8.933	8.737	NA
TGME49_211460	hypothetical protein	IV	5060	0.519				TRUE	-0.9619	0.1667	0.4743	392.9	295.8	60.63	154.9	135.7	247.5	152.3	130.9	3.991	2.872	0.6021	1.6	1.408	2.519	1.658	1.051	NA
TGME49_211470	Fcf2 pre-rRNA processing protein	IV	3370	0.544				TRUE	-0.1959	0.5508	0.8211	726.4	567.6	694.2	540.2	651	536.6	481.9	282.4	11.08	8.274	10.35	8.38	10.14	8.199	7.879	3.405	NA
TGME49_211480	GTP-binding protein engA, putative	IV	5060	0.547	GO:0015684	GO:0016021	GO:0005525; GO:0003924, GO:0015093	TRUE	-0.511	0.1165	0.3881	808.6	634.1	482	510	554.7	531.2	499.6	349.8	8.215	6.157	4.786	5.269	5.755	5.405	5.44	2.809	NA
TGME49_211600	hypothetical protein	IV	9820	0.571				TRUE	0.6945	0.1949	0.5193	196.4	253.3	418.3	678.1	388.4	328.8	535.4	254.5	1.028	1.267	2.141	3.61	2.076	1.724	3.004	1.053	NA
TGME49_211610	hypothetical protein	IV	5960	0.536				TRUE	1.377	0.0124	0.06959	73.09	151.6	269.8	304.1	212.3	186.1	222.7	106.2	0.6305	1.25	2.275	2.668	1.87	1.608	2.058	0.724	NA
TGME49_211630	hypothetical protein	IV	1980	0.496				TRUE	0.6204	0.4164	0.7443	31.98	81.35	30.31	64.22	27.35	92.14	62.36	162.8	0.8303	2.018	0.7693	1.696	0.7252	2.396	1.735	3.341	NA
TGME49_211640	hypothetical protein	IV	9600	0.571				TRUE	-0.3008	0.3597	0.7043	785.8	689.6	585.1	865.1	955.2	917.8	1195	2351	4.208	3.529	3.062	4.711	5.223	4.923	6.86	9.954	NA
TGME49_211650	hypothetical protein	IV	3810	0.545				TRUE	1.867	3.969e-05	0.0007252	77.66	281	336.5	360.8	298.7	224	233.7	148.9	1.048	3.624	4.438	4.95	4.116	3.028	3.38	1.588	yellow
TGME49_211660	hypothetical protein	IV	942	0.606				FALSE	0.3381	0.5985	NA	0	0	3.031	0	0	0	0.9194	1.411	0	0	0.1617	0	0	0	0.05378	0.06087	NA
TGME49_211670	S1 RNA binding domain-containing protein	IV	2700	0.527			GO:0003723; GO:0004654; GO:0003676, GO:0008270	TRUE	-0.02692	0.9206	0.9822	1928	1976	1804	1490	1603	1998	1713	2173	36.71	35.96	33.57	28.86	31.17	38.11	34.95	32.71	NA
TGME49_211675	hypothetical protein	IV	1490	0.516				TRUE	1.085	0.258	0.6037	0	20.34	3.031	11.33	16.41	32.52	47.38	85.55	0	0.6706	0.1022	0.3976	0.5782	1.124	1.752	2.333	NA
TGME49_211680	protein disulfide isomerase	IV	2500	0.544	GO:0045454; GO:0055114	GO:0005783	GO:0016209; GO:0005509, GO:0004579, GO:0016491; GO:0016853	TRUE	0.1819	0.5096	0.8005	74160	93480	75180	72400	78910	86350	75050	92520	1525	1837	1511	1514	1657	1778	1654	1504	NA
TGME49_211690	AAA family protein	IV	5770	0.583		GO:0005622	GO:0003725	TRUE	-0.207	0.5221	0.8066	3828	2721	3883	3258	3206	2405	2838	3077	34.11	23.17	33.82	29.52	29.17	21.46	27.1	21.67	NA
TGME49_211695	hypothetical protein	IV	2220	0.56				TRUE	-0.3863	0.364	0.7071	278.7	173.8	248.6	149.2	192.6	191.5	199.9	149.6	6.453	3.846	5.626	3.514	4.554	4.442	4.961	2.738	NA
TGME49_211700	hypothetical protein	IV	8320	0.588				TRUE	-0.1293	0.7091	0.8969	1562	1285	1570	1611	1489	1214	1765	1806	9.654	7.587	9.484	10.12	9.396	7.514	11.69	8.822	NA
TGME49_211710	TB2/DP1, HVA22 family protein	IV	1990	0.508				TRUE	-0.3008	0.4203	0.7457	9749	9366	6336	6558	6212	10460	7098	9611	251.8	231.2	160	172.3	163.9	270.7	196.5	196.3	NA
TGME49_211720	AP2 domain transcription factor AP2IV-5	IV	11000	0.528	GO:0006355		GO:0003700	TRUE	0.3579	0.613	0.853	1805	4339	673	3823	2697	3460	2933	9547	8.433	19.38	3.074	18.17	12.87	16.2	14.69	35.27	NA
TGME49_211730	histone lysine methyltransferase SET8	IV	8350	0.572			GO:0018024; GO:0005515	TRUE	0.14	0.6389	0.8647	3938	4407	4302	4896	3585	4388	4698	6467	24.24	25.93	25.89	30.65	22.54	27.06	31	31.48	NA
TGME49_211850	hypothetical protein	X	2420	0.507				TRUE	1.62	0.0001339	0.001893	109.6	360.5	351.6	362.7	281.2	267.4	284.9	154.2	2.329	7.319	7.302	7.835	6.1	5.689	6.487	2.589	yellow
TGME49_211860	hypothetical protein	X	3980	0.505				TRUE	-0.3665	0.3155	0.6666	6510	5848	4135	4852	3696	5706	4303	3838	84.08	72.18	52.2	63.74	48.75	73.81	59.56	39.19	NA
TGME49_211870	LSU ribosomal protein L18P, putative	X	1550	0.539	GO:0006412	GO:0005622; GO:0005840	GO:0003735	TRUE	-0.2258	0.4841	0.788	995.9	769.1	921.5	608.2	604	746.2	583.4	355.4	33.03	24.38	29.88	20.51	20.46	24.79	20.74	9.318	NA
TGME49_211880	hypothetical protein	X	573	0.529				TRUE	-0.7243	0.06832	0.2693	557.3	336.5	318.3	236.1	209	377.6	249.2	128.9	50	28.85	27.91	21.54	19.15	33.93	23.96	9.144	NA
TGME49_211890	RAP domain-containing protein	X	16200	0.543				TRUE	-0.5675	0.06172	0.2504	1489	1122	860.9	987.9	886.2	1185	1162	666.9	4.726	3.403	2.67	3.188	2.872	3.767	3.952	1.673	NA
TGME49_211910	kinesin-related protein 3A, putative	X	2440	0.504	GO:0007018		GO:0005524; GO:0003777	TRUE	3.109	7.139e-06	0.0002084	4.568	136.8	130.3	256.9	281.2	334.2	317.3	812.1	0.09625	2.755	2.684	5.504	6.05	7.053	7.165	13.53	orange
TGME49_211920	hypothetical protein	X	1510	0.514				FALSE	0	1	NA	0	0	0	0	1.094	1.807	1.244	2.469	0	0	0	0	0.03804	0.06161	0.04539	0.06646	NA
TGME49_212030	hypothetical protein	X	2140	0.537				FALSE	0.1455	0.876	NA	0	0	3.031	0	1.094	3.613	3.299	4.762	0	0	0.07118	0	0.02684	0.08694	0.08494	0.09044	NA
TGME49_212045	hypothetical protein	X	1850	0.529				TRUE	3.515	4.344e-06	0.0001428	0	170.1	112.2	304.1	228.7	384.8	247.6	712.4	0	4.517	3.046	8.594	6.489	10.71	7.376	15.65	cyan
TGME49_212060	hypothetical protein	X	492	0.518				TRUE	1.791	0.02588	0.1268	4.568	62.86	27.28	98.22	90.81	182.5	100.5	264.6	0.4773	6.277	2.786	10.44	9.69	19.1	11.25	21.85	NA
TGME49_212075	hypothetical protein	X	2900	0.494				TRUE	4.325	2.315e-15	4.262e-12	18.27	684	700.3	1583	1689	2101	2621	5102	0.3239	11.59	12.13	28.53	30.58	37.31	49.79	71.5	orange
TGME49_212090	hypothetical protein	X	4610	0.54				TRUE	0.4822	0.1497	0.4487	580.2	728.4	909.4	899.1	757.1	724.5	850.9	423.7	6.47	7.763	9.913	10.2	8.622	8.092	10.17	3.735	NA
TGME49_212100	ThiF family protein	X	5520	0.556			GO:0003824	TRUE	-0.3607	0.2439	0.5867	959.4	660	824.5	583.7	639	655.8	597	434.3	8.934	5.874	7.506	5.528	6.077	6.118	5.959	3.197	NA
TGME49_212110	histone lysine demethylase JMJD5	X	4580	0.552			GO:0005515	TRUE	-0.9875	0.002457	0.01835	808.6	428.9	366.8	419.3	347.9	415.5	389.9	252.2	9.076	4.601	4.024	4.787	3.988	4.672	4.69	2.238	yellow
TGME49_212130	phospholipase, patatin family protein	X	5300	0.574	GO:0006629; GO:0008152		GO:0050253; GO:0004806	TRUE	0.4396	0.2396	0.582	858.9	1311	1067	1449	1513	1270	1984	4822	8.33	12.15	10.12	14.29	14.99	12.34	20.62	36.97	NA
TGME49_212140	hypothetical protein	X	7030	0.579				TRUE	-0.1592	0.6112	0.8529	1681	1608	1397	1762	1405	1422	1733	2765	12.29	11.24	9.989	13.11	10.49	10.41	13.58	15.98	NA
TGME49_212145	hypothetical protein	X	417	0.552				TRUE	0.1994	0.7308	0.9062	63.96	77.65	72.75	105.8	64.55	95.75	97.94	98.07	7.885	9.148	8.767	13.26	8.127	11.82	12.94	9.557	NA
TGME49_212150	hypothetical protein	X	3870	0.58				TRUE	0.2677	0.4519	0.7683	625.9	672.9	848.8	744.2	780.1	578.1	797.3	993.6	8.314	8.543	11.02	10.05	10.58	7.692	11.35	10.43	NA
TGME49_212160	hypothetical protein	X	2340	0.488				TRUE	2.893	5.86e-07	3.039e-05	36.55	478.8	285	449.5	442	970.2	559.6	1310	0.8029	10.05	6.119	10.04	9.917	21.35	13.18	22.75	orange
TGME49_212170	GIY-YIG catalytic domain-containing protein	X	5770	0.572	GO:0006281	GO:0005622	GO:0004518	TRUE	-0.1493	0.7052	0.8946	854.3	917	618.4	942.5	736.3	699.2	944.1	1493	7.611	7.808	5.385	8.54	6.7	6.24	9.016	10.52	NA
TGME49_212180	hypothetical protein	X	1430	0.52				TRUE	1.595	0.003358	0.02379	114.2	497.3	288	440.1	374.2	762.4	391.4	999.4	4.106	17.09	10.12	16.09	13.74	27.45	15.08	28.4	red
TGME49_212190	RNA recognition motif-containing protein	X	7030	0.53			GO:0003676	TRUE	-0.2603	0.3598	0.7043	6903	6443	4981	3666	3615	3836	3420	2190	50.48	45.03	35.6	27.26	27	28.09	26.81	12.66	NA
TGME49_212200	hypothetical protein	X	4170	0.503	GO:0015693	GO:0016020	GO:0015095	TRUE	0.1375	0.7512	0.9147	196.4	201.5	236.4	309.8	280.1	280	413.9	175.7	2.422	2.374	2.849	3.884	3.526	3.458	5.469	1.712	NA
TGME49_212210	hypothetical protein	X	1360	0.537				TRUE	0.5257	0.1217	0.3993	2768	3257	4784	4121	3536	3752	3248	1695	104.6	117.7	176.7	158.4	136.5	142.1	131.6	50.63	NA
TGME49_212220	hypothetical protein	X	6340	0.551			GO:0003676; GO:0008270	TRUE	-0.3638	0.2968	0.6453	7634	7108	4677	7261	5891	6916	6251	9069	61.9	55.08	37.07	59.87	48.78	56.17	54.33	58.13	NA
TGME49_212240	beta-1 tubulin, putative	X	3730	0.49	GO:0006184; GO:0051258	GO:0043234	GO:0005525; GO:0003924	TRUE	4.297	2.811e-17	1.035e-13	27.41	754.3	970	1736	1675	2416	2140	5610	0.3778	9.935	13.07	24.33	23.58	33.35	31.61	61.12	orange
TGME49_212250	XPG N-terminal domain-containing protein	X	4080	0.541	GO:0006281		GO:0004518	TRUE	-0.203	0.4348	0.7571	5071	4321	4459	3570	4189	4143	3692	3415	63.89	52.03	54.92	45.74	53.91	52.28	49.86	34.01	NA
TGME49_212260	Sjogren's syndrome/scleroderma autoantigen 1 (Autoantigen p27) protein	X	2110	0.547				TRUE	-0.06473	0.8033	0.9388	2727	2594	2610	1883	2245	2099	2106	2079	66.45	60.39	62.16	46.66	55.86	51.23	54.99	40.03	NA
TGME49_212270	hypothetical protein	X	2750	0.512				FALSE	-0.9416	0.3315	NA	18.27	11.09	3.031	5.667	9.847	36.13	12.82	28.93	0.3416	0.1982	0.05539	0.1077	0.188	0.6766	0.2568	0.4275	NA
TGME49_212275	hypothetical protein	X	732	0.51				FALSE	0.8252	0.4175	NA	0	9.244	3.031	3.778	7.659	9.033	10.6	15.87	0	0.6204	0.2081	0.2698	0.5493	0.6354	0.7979	0.8813	NA
TGME49_212280	hypothetical protein	X	2290	0.508				TRUE	0.9646	0.103	0.3566	41.12	97.98	75.78	83.11	68.93	97.56	91.78	95.07	0.923	2.102	1.663	1.897	1.58	2.194	2.208	1.687	NA
TGME49_212290	ribosomal protein RPS19	X	2360	0.527	GO:0006412	GO:0005622; GO:0005840	GO:0003735	TRUE	-0.1132	0.6662	0.8777	48370	45750	43400	37500	36450	39290	31420	27070	1054	952.4	924	830.7	810.7	857.3	733.7	466.1	NA
TGME49_212300	hypothetical protein	X	5790	0.516				TRUE	-0.07422	0.7692	0.9221	3901	3703	3695	3625	3112	3590	3346	2773	34.64	31.42	32.07	32.73	28.21	31.93	31.84	19.46	NA
TGME49_212310	vacuolar ATP synthetase	X	2180	0.509	GO:0015991	GO:0033177	GO:0015078	TRUE	0.1933	0.4385	0.7599	14690	17600	16030	14350	13590	16410	14130	13030	346.3	396.6	369.4	344.2	327.3	387.5	357	243	NA
TGME49_212410	dense granule protein GRA11	IV	2690	0.601				TRUE	0.6278	0.1972	0.5225	2764	2744	6042	5784	5751	3243	5121	2156	52.82	50.11	112.9	112.4	112.2	62.08	104.9	32.58	NA
TGME49_212420	hypothetical protein	IV	940	0.552				TRUE	0.1925	0.5664	0.8295	858.9	848.6	1122	1009	945.3	1254	1002	397.6	46.97	44.35	59.96	56.1	52.79	68.68	58.74	17.19	NA
TGME49_212710	phenylalanine-4-hydroxylase	Not Assigned	2010	0.533	GO:0008152; GO:0055114		GO:0016597; GO:0016714, GO:0004510	TRUE	-0.01521	0.9827	0.9973	31.98	42.52	24.25	32.11	45.95	56.01	92.37	277.3	0.8179	1.039	0.6063	0.8352	1.2	1.435	2.532	5.606	NA
TGME49_212725	hypothetical protein	Not Assigned	2510	0.511				TRUE	-0.3202	0.3194	0.6706	2435	2082	1789	1530	1781	2145	1590	1853	49.87	40.75	35.81	31.87	37.26	43.99	34.91	30.01	NA
TGME49_212735	hypothetical protein	Not Assigned	3370	0.563				TRUE	-0.4929	0.165	0.4736	1325	1135	721.5	933.1	963.9	981	1002	1231	20.21	16.55	10.76	14.48	15.02	14.99	16.39	14.84	NA
TGME49_212740	aromatic amino acid hydrolase AAH2	V	1700	0.543	GO:0055114; GO:0008152		GO:0016714; GO:0004511; GO:0016597	TRUE	0.7958	0.2889	0.6377	18.27	57.31	21.22	66.11	48.14	97.56	85.18	116.9	0.5526	1.656	0.6272	2.033	1.487	2.955	2.761	2.795	NA
TGME49_212760	hypothetical protein	V	1020	0.47				TRUE	-0.5858	0.1714	0.4825	1768	1422	867	831.1	752.7	1425	897.8	596.5	89.1	68.48	42.71	42.6	38.74	71.96	48.5	23.77	NA
TGME49_212770	hypothetical protein	V	3910	0.551				TRUE	1.573	0.0001322	0.001886	1133	2503	4577	3968	3177	2593	2667	1561	14.9	31.45	58.83	53.06	42.66	34.14	37.59	16.22	yellow
TGME49_212775	hypothetical protein	V	465	0.548				FALSE	0.1605	0.8386	NA	0	1.849	0	7.555	0	0	0.2704	0.8819	0	0.1953	0	0.8495	0	0	0.03204	0.07707	NA
TGME49_212780	hypothetical protein	V	8270	0.559				TRUE	0.5116	0.1805	0.4978	708.1	1070	973.1	1213	853.4	856.4	1207	620.3	4.402	6.359	5.912	7.666	5.417	5.332	8.039	3.048	NA
TGME49_212800	hypothetical protein	V	3200	0.561				TRUE	-0.02796	0.9133	0.9806	1325	1326	1273	1250	1334	1294	1346	1834	21.28	20.35	19.99	20.43	21.88	20.82	23.17	23.28	NA
TGME49_212810	hypothetical protein	V	15700	0.548				TRUE	1.035	0.09734	0.3432	205.6	680.3	285	1012	513.1	1210	583.7	1750	0.6731	2.129	0.912	3.371	1.716	3.97	2.048	4.531	NA
TGME49_212820	ubiquitin family protein	V	4700	0.614			GO:0005515	TRUE	-0.09399	0.8171	0.9427	1923	1505	2104	2253	2146	1328	2258	2875	21.04	15.73	22.49	25.07	23.97	14.55	26.48	24.86	NA
TGME49_212830	expressed protein JLP1	V	756	0.509				FALSE	-0.2526	0.806	NA	9.137	9.244	3.031	3.778	4.376	7.227	5.192	7.761	0.6213	0.6007	0.2015	0.2612	0.3039	0.4922	0.3784	0.4172	NA
TGME49_212840	HIT zinc finger protein	V	2700	0.55				TRUE	-0.2685	0.3225	0.6736	1101	861.5	961	808.4	844.7	841.9	849.8	785.4	20.96	15.68	17.88	15.65	16.42	16.06	17.34	11.82	NA
TGME49_212850	hypothetical protein	V	3130	0.552				TRUE	-0.1289	0.6402	0.8647	808.6	746.9	730.6	727.2	724.3	764.2	812.7	1148	13.28	11.72	11.73	12.15	12.15	12.57	14.31	14.91	NA
TGME49_212860	hypothetical protein	V	5760	0.581				TRUE	-0.3539	0.1458	0.4405	3545	2686	2840	3128	2815	2837	2796	2269	31.64	22.91	24.78	28.39	25.66	25.36	26.75	16.01	NA
TGME49_212880	surface antigen repeat-containing protein	V	20400	0.615	GO:0007165		GO:0000166; GO:0003700, GO:0004871	TRUE	-0.1141	0.7914	0.9326	1261	1093	1252	2121	1470	1164	2064	2927	3.177	2.631	3.084	5.436	3.784	2.937	5.575	5.832	NA
TGME49_212900	hypothetical protein	V	5350	0.552				FALSE	-0.1294	0.8882	NA	13.71	11.09	15.16	18.89	9.847	9.033	16.87	43.21	0.1317	0.1019	0.1424	0.1846	0.09663	0.08694	0.1738	0.3283	NA
TGME49_212910	rhomboid protease ROM3	V	972	0.495		GO:0016021	GO:0004252	TRUE	-0.594	0.3828	0.7216	50.25	29.58	33.35	41.55	29.54	50.59	54.19	19.4	2.658	1.495	1.724	2.235	1.596	2.68	3.072	0.8112	NA
TGME49_212920	hypothetical protein	V	1430	0.51				TRUE	-0.1067	0.7723	0.924	2453	2487	2022	1286	1519	2074	1340	859.2	88.19	85.43	71.05	47.03	55.75	74.68	51.62	24.42	NA
TGME49_212930	NifU family domain-containing protein	V	1860	0.531	GO:0016226		GO:0005506; GO:0051536	TRUE	0.009516	0.9699	0.9937	1841	1873	1834	1624	1705	2114	1924	2017	50.88	49.47	49.55	45.66	48.11	58.52	57	44.08	NA
TGME49_212937	hypothetical protein	V	923	0.5				FALSE	1.459	0.1012	NA	0	12.94	30.31	35.89	60.18	59.62	75.82	163.7	0	0.6888	1.65	2.033	3.423	3.326	4.526	7.207	NA
TGME49_212940	hypothetical protein	V	4410	0.6				TRUE	0.3211	0.5086	0.8003	296.9	340.2	415.3	389.1	354.5	215	438.1	437.1	3.461	3.79	4.732	4.613	4.22	2.51	5.474	4.028	NA
TGME49_212950	ADP-ribosylation factor family protein 2, putative	V	558	0.552	GO:0007264; GO:0006886; GO:0015031, GO:0007264	GO:0005737; GO:0005622, GO:0005634; GO:0005622	GO:0005525; GO:0003924	TRUE	0.122	0.7439	0.9113	539.1	700.7	466.8	419.3	404.8	495	428	477.1	49.66	61.69	42.04	39.29	38.09	45.68	42.26	34.75	NA
TGME49_212955	hypothetical protein	V	871	0.533				TRUE	-0.1558	0.6602	0.8751	424.9	414.1	342.5	392.9	341.4	453.5	377.6	326.3	25.08	23.36	19.76	23.58	20.58	26.81	23.89	15.22	NA
TGME49_212960	hypothetical protein	V	1750	0.569				TRUE	0.422	0.2436	0.5864	776.6	826.4	1279	1079	1037	738.9	816.6	865.2	22.81	23.2	36.73	32.22	31.12	21.74	25.71	20.09	NA
TGME49_212970	protein kinase (incomplete catalytic triad)	V	6010	0.521	GO:0006468		GO:0005524; GO:0004683, GO:0004672; GO:0004672	TRUE	3.919	1.234e-07	8.844e-06	13.71	1292	360.7	1001	2172	1440	3410	14700	0.1172	10.56	3.016	8.708	18.97	12.34	31.26	99.38	blue
TGME49_212980	hypothetical protein	V	5580	0.546			GO:0003723	TRUE	1.582	1.487e-06	6.285e-05	1019	2695	3595	3549	2806	2266	2414	1450	9.385	23.73	32.38	33.25	26.4	20.91	23.84	10.56	yellow
TGME49_212990	hypothetical protein	V	6360	0.546				TRUE	2.368	0.000434	0.004763	18.27	147.9	187.9	270.1	396.1	198.7	479.4	2229	0.1477	1.143	1.485	2.22	3.269	1.609	4.154	14.24	blue
TGME49_213000	replication factor C, subunit 5, putative	V	1120	0.572	GO:0006260		GO:0005524; GO:0003887; GO:0003677	TRUE	-0.06672	0.8464	0.9541	726.4	608.2	776	591.2	616	431.8	558.8	486.5	33.34	26.68	34.82	27.6	28.87	19.85	27.49	17.65	NA
TGME49_213010	hypothetical protein	V	4550	0.582				TRUE	-0.3739	0.162	0.4701	2202	1618	1764	1454	1659	1420	1562	1673	24.88	17.47	19.48	16.71	19.14	16.07	18.92	14.94	NA
TGME49_213020	hypothetical protein	V	8390	0.587				TRUE	-0.4244	0.3166	0.6677	858.9	687.7	588.1	891.5	1016	648.6	1197	3018	5.262	4.027	3.522	5.555	6.36	3.981	7.862	14.62	NA
TGME49_213030	hypothetical protein	V	2830	0.561	GO:0006886; GO:0016192	GO:0030132; GO:0030130	GO:0005198	TRUE	0.2054	0.3877	0.7268	4500	5175	5232	5300	4920	4488	4914	8561	81.74	89.83	92.9	97.91	91.27	81.65	95.67	122.9	NA
TGME49_213040	hypothetical protein	V	8370	0.59				TRUE	0.505	0.1879	0.5091	726.4	961.4	1137	1369	954.1	870.8	1200	1300	4.461	5.643	6.825	8.554	5.984	5.357	7.901	6.313	NA
TGME49_213050	hypothetical protein	V	3470	0.497				TRUE	0.8236	0.4148	0.7428	4.568	22.19	3.031	3.778	8.753	14.45	13.47	10.76	0.06768	0.3141	0.0439	0.05692	0.1324	0.2145	0.2138	0.126	NA
TGME49_213060	WD domain, G-beta repeat-containing protein	V	11800	0.617			GO:0005515	TRUE	0.1316	0.8159	0.9425	900	565.7	1434	1322	1228	619.7	1239	1058	3.921	2.355	6.106	5.858	5.462	2.704	5.786	3.645	NA
TGME49_213065	hypothetical protein	V	1050	0.506				TRUE	-0.03841	0.9313	0.9842	150.8	144.2	148.5	145.4	117.1	144.5	129.2	132.3	7.381	6.747	7.108	7.242	5.853	7.088	6.78	5.12	NA
TGME49_213067	hypothetical protein	V	1990	0.546				TRUE	0.1169	0.8981	0.975	41.12	66.56	21.22	32.11	13.13	70.46	13.2	45.33	1.062	1.643	0.5358	0.8436	0.3464	1.823	0.3654	0.9257	NA
TGME49_213069	hypothetical protein	V	1040	0.542				TRUE	-0.6281	0.1267	0.4073	296.9	197.8	175.8	141.7	191.5	182.5	163.8	116.6	14.68	9.345	8.495	7.121	9.665	9.034	8.679	4.556	NA
TGME49_213072	Sec1 family protein	V	3640	0.579	GO:0006904; GO:0016192			TRUE	-0.2292	0.4496	0.7654	1183	876.3	1140	995.4	972.7	881.7	950.7	1174	16.71	11.83	15.73	14.3	14.03	12.47	14.39	13.11	NA
TGME49_213100	hypothetical protein	V	3210	0.526		GO:0016020		TRUE	0.07462	0.8604	0.9613	237.6	207.1	297.1	245.5	322.8	251.1	259.8	143.6	3.804	3.169	4.65	3.999	5.279	4.028	4.459	1.818	NA
TGME49_213115	hypothetical protein	V	3590	0.577				TRUE	-0.2305	0.5932	0.8435	292.4	225.5	269.8	217.2	295.4	200.5	280.5	209.4	4.187	3.087	3.776	3.163	4.32	2.876	4.305	2.37	NA
TGME49_213240	hypothetical protein	V	3220	0.547				TRUE	-0.5139	0.09694	0.3422	790.3	541.7	554.7	568.5	563.5	570.9	469.8	475.9	12.62	8.265	8.657	9.231	9.187	9.129	8.039	6.006	NA
TGME49_213255	hypothetical protein	V	10300	0.566				TRUE	2.433	3.668e-05	0.0006891	18.27	155.3	160.7	459	447.5	431.8	542	1419	0.0912	0.7407	0.7838	2.33	2.281	2.159	2.899	5.6	orange
TGME49_213280	SAG-related sequence SRS25	V	2590	0.505		GO:0016020		TRUE	1.575	0.001782	0.01444	356.3	680.3	1622	1018	998.9	1068	864.4	599.5	7.073	12.91	31.46	20.55	20.25	21.23	18.39	9.407	yellow
TGME49_213290	hypothetical protein	V	1680	0.533				TRUE	1.975	0.005346	0.03476	13.71	112.8	63.66	145.4	113.8	213.2	126.9	340.1	0.4194	3.298	1.904	4.526	3.556	6.534	4.161	8.226	red
TGME49_213300	hypothetical protein	V	15000	0.61				TRUE	-0.3256	0.3857	0.7249	1087	759.8	964	1101	1093	757	1170	699.7	3.726	2.489	3.229	3.838	3.825	2.599	4.297	1.896	NA
TGME49_213310	hypothetical protein	V	7130	0.576				TRUE	-0.1245	0.7372	0.908	593.9	571.3	515.3	564.8	562.4	477	719.3	724.9	4.282	3.936	3.632	4.141	4.141	3.445	5.559	4.132	NA
TGME49_213325	TBC domain-containing protein	V	9890	0.582	GO:0032313	GO:0005622	GO:0005097	TRUE	-0.0083	0.9848	0.9973	484.3	534.3	436.5	800.9	617.1	504.1	873.7	1137	2.517	2.654	2.218	4.234	3.276	2.624	4.868	4.671	NA
TGME49_213340	GMC oxidoreductase	V	2880	0.524	GO:0055114		GO:0050660; GO:0046593, GO:0016614	FALSE	0.01298	0.99	NA	4.568	0	9.094	1.889	3.282	7.227	3.353	1.764	0.08154	0	0.1587	0.03429	0.05983	0.1292	0.06415	0.02489	NA
TGME49_213350	ribosomal protein RPS15	V	1300	0.536	GO:0006412	GO:0005840; GO:0015935	GO:0003735	TRUE	0.01842	0.9496	0.9877	47970	48770	48120	35560	36830	39720	28960	26450	1897	1843	1860	1430	1487	1573	1227	826.7	NA
TGME49_213360	leucine rich repeat-containing protein	V	1660	0.497				TRUE	1.73	0.0463	0.2014	0	22.19	39.41	43.44	108.3	81.3	113.1	326.1	0	0.6566	1.193	1.368	3.426	2.522	3.755	7.984	NA
TGME49_213370	formin FRM3	V	10900	0.612				TRUE	-0.001482	0.9974	0.9997	616.7	554.6	688.1	806.5	758.2	455.3	902.2	1269	2.909	2.5	3.172	3.868	3.652	2.151	4.561	4.731	NA
TGME49_213380	hypothetical protein	V	2160	0.563				TRUE	-0.4353	0.5594	0.8252	63.96	66.56	21.22	73.66	42.67	37.94	61.98	63.15	1.522	1.514	0.4936	1.783	1.037	0.9044	1.581	1.188	NA
TGME49_213388	hypothetical protein	V	7050	0.569				TRUE	0.1672	0.5534	0.8219	699	783.9	791.2	799	725.4	760.6	794	1033	5.097	5.463	5.639	5.925	5.402	5.555	6.205	5.952	NA
TGME49_213392	surface antigen repeat-containing protein	V	8850	0.599				TRUE	-0.2418	0.4952	0.7916	2828	2126	2649	3472	2962	2011	2983	4453	16.43	11.8	15.04	20.51	17.57	11.7	18.57	20.45	NA
TGME49_213400	zinc finger (CCCH type) motif-containing protein	V	5080	0.563			GO:0003676; GO:0008270	TRUE	-0.1434	0.6123	0.853	1238	1226	1006	1060	1018	1010	1053	1271	12.53	11.85	9.955	10.91	10.52	10.24	11.42	10.17	NA
TGME49_213410	small nuclear ribonucleoprotein f (snrnp-f), putative	V	1580	0.514	GO:0006396	GO:0005634		TRUE	-0.238	0.5073	0.7991	10370	9724	7685	5583	7159	8582	5889	4588	337.6	302.4	244.4	184.7	237.9	279.7	205.4	118	NA
TGME49_213415	hypothetical protein	V	702	0.536				TRUE	-0.7128	0.1038	0.3585	420.3	281	215.2	200.2	260.4	299.9	199	237.2	30.78	19.67	15.41	14.91	19.47	22	15.62	13.73	NA
TGME49_213420	RAP domain-containing protein	V	2140	0.57				TRUE	-0.3104	0.2834	0.6317	982.2	776.5	800.3	710.2	847.9	708.2	682.2	872.2	23.59	17.83	18.79	17.35	20.8	17.04	17.56	16.56	NA
TGME49_213430	hypothetical protein	V	978	0.546				TRUE	0.4759	0.2826	0.6302	402	550.9	585.1	855.6	455.2	527.6	586.2	275.5	21.13	27.68	30.06	45.74	24.43	27.78	33.03	11.45	NA
TGME49_213445	hypothetical protein	V	3240	0.544				TRUE	0.5513	0.07221	0.2805	2627	3291	4477	4733	4189	3326	3570	2033	41.68	49.9	69.44	76.38	67.88	52.86	60.7	25.5	NA
TGME49_213460	hypothetical protein	V	6420	0.534				TRUE	1.546	0.003382	0.0239	2517	4211	11840	9017	10000	7572	9717	2987	20.16	32.23	92.65	73.43	81.81	60.73	83.39	18.91	yellow
TGME49_213480	hypothetical protein	V	3370	0.54				TRUE	1.383	0.01614	0.08688	1055	1394	4644	3574	3534	2229	2953	1118	16.1	20.32	69.25	55.44	55.05	34.06	48.28	13.49	NA
TGME49_213490	hypothetical protein	V	2720	0.517				TRUE	-0.1554	0.675	0.8817	1645	1727	1197	989.8	1164	1509	1109	835.4	31.08	31.19	22.12	19.02	22.47	28.56	22.47	12.48	NA
TGME49_213520	peptidase M20D, amidohydrolase	V	3440	0.509	GO:0008152		GO:0050118; GO:0016787	TRUE	-0.1158	0.6903	0.8872	2755	2751	2316	2244	1990	2990	2480	1999	41.17	39.29	33.83	34.1	30.37	44.76	39.73	23.61	NA
TGME49_213530	hypothetical protein	V	3330	0.528				TRUE	3.439	6.624e-07	3.341e-05	4.568	181.2	236.4	455.2	702.4	643.2	885.3	2231	0.07052	2.673	3.568	7.147	11.07	9.945	14.65	27.22	orange
TGME49_213550	DHHC zinc finger domain-containing protein	V	6140	0.563			GO:0008270	TRUE	0.1201	0.7341	0.9074	1156	1216	1313	1383	1311	981	1511	2694	9.677	9.734	10.74	11.77	11.21	8.227	13.56	17.83	NA
TGME49_213560	hypothetical protein	V	2820	0.505				TRUE	2.747	0.0003562	0.00405	0	57.31	97	224.8	265.9	281.8	249	726.4	0	0.9985	1.729	4.167	4.95	5.146	4.866	10.47	cyan
TGME49_213570	hypothetical protein	V	2330	0.518				TRUE	0.03014	0.9185	0.982	5066	5221	5099	3678	5010	3996	3891	2527	111.8	110.1	110	82.52	112.9	88.32	92.02	44.08	NA
TGME49_213580	hypothetical protein	V	617	0.514				TRUE	-0.1926	0.695	0.8885	80030	85520	51990	47150	44820	88800	39990	33530	6668	6810	4234	3995	3813	7411	3571	2209	NA
TGME49_213590	hypothetical protein	V	2080	0.526				TRUE	0.5843	0.04405	0.194	804	1279	1155	1012	965	1182	1404	1898	19.87	30.22	27.9	25.45	24.36	29.25	37.19	37.08	NA
TGME49_213600	hypothetical protein	V	2680	0.569				TRUE	-0.3705	0.2428	0.5852	644.1	480.7	509.3	485.4	573.3	464.3	523.1	405.5	12.36	8.812	9.549	9.47	11.23	8.921	10.75	6.149	NA
TGME49_213610	hypothetical protein	V	4750	0.524				TRUE	1.668	0.03254	0.1519	13.71	149.7	27.28	122.8	183.8	247.5	427.5	1585	0.1483	1.549	0.2886	1.351	2.032	2.683	4.959	13.56	NA
TGME49_213620	ABC1 family protein	V	9500	0.537				TRUE	1.663	0.01476	0.08087	50.25	367.9	100	474.1	619.3	514.9	1048	4927	0.2719	1.903	0.5291	2.609	3.422	2.791	6.079	21.08	NA
TGME49_213635	hypothetical protein	V	10200	0.533				TRUE	0.4858	0.614	0.8533	13.71	25.88	18.19	28.33	3.282	21.68	17.9	17.11	0.06907	0.1247	0.0896	0.1452	0.01689	0.1094	0.0967	0.06817	NA
TGME49_213650	ATP-binding domain 1 family protein	V	3630	0.493			GO:0000166	TRUE	-0.2285	0.4772	0.7834	1677	1607	1231	1050	1131	1407	1131	957.4	23.74	21.74	17.04	15.13	16.36	19.96	17.17	10.72	NA
TGME49_213660	zinc finger (CCCH type) motif-containing protein	V	8910	0.515			GO:0003676; GO:0008270	TRUE	-0.5391	0.3488	0.6942	1992	1851	766.9	1307	875.3	1771	849.3	832	11.49	10.2	4.325	7.669	5.157	10.23	5.252	3.795	NA
TGME49_213670	hypothetical protein	V	3230	0.565		GO:0031305		TRUE	-0.1595	0.5046	0.7979	3207	2884	2843	2416	2640	2379	2417	2411	51.04	43.87	44.24	39.1	42.91	37.93	41.24	30.34	NA
TGME49_213680	MmgE/PrpD family protein	V	2960	0.517	GO:0019543		GO:0047547	TRUE	0.5187	0.1856	0.5059	420.3	770.9	463.8	802.8	919.1	1041	1068	2708	7.299	12.8	7.874	14.18	16.3	18.1	19.88	37.17	NA
TGME49_213690	ring box protein 1 family protein	V	2070	0.519		GO:0005680	GO:0004842; GO:0005515; GO:0008270	TRUE	0.1079	0.7931	0.9334	2380	3259	1886	2144	2111	3059	2135	3263	59.11	77.36	45.77	54.14	53.53	76.09	56.84	64.07	NA
TGME49_213700	hypothetical protein	V	4280	0.524				TRUE	3.416	6.021e-07	3.101e-05	4.568	151.6	212.2	321.1	391.7	460.7	476.6	1277	0.05487	1.74	2.491	3.922	4.804	5.543	6.136	12.13	orange
TGME49_213710	WD domain, G-beta repeat-containing protein	V	5000	0.544			GO:0005515	TRUE	-0.249	0.4207	0.7459	2353	1662	2274	1810	1828	1406	1572	1021	24.19	16.33	22.85	18.92	19.2	14.48	17.32	8.298	NA
TGME49_213720	hypothetical protein	V	2400	0.504				TRUE	2.62	1.364e-08	1.631e-06	45.68	353.1	348.6	714	724.3	961.2	1068	2218	0.9785	7.228	7.299	15.55	15.84	20.62	24.52	37.55	orange
TGME49_213730	lanthionine synthetase C family protein	V	2890	0.558			GO:0003824	TRUE	-0.006507	0.9855	0.9973	1138	1313	954.9	965.2	1334	1158	1268	2298	20.23	22.31	16.6	17.46	24.23	20.63	24.17	32.32	NA
TGME49_213740	hypothetical protein	V	4890	0.549				TRUE	-0.2375	0.4471	0.7641	1558	1144	1488	1290	1493	1095	1231	954.4	16.38	11.5	15.29	13.79	16.03	11.53	13.87	7.932	NA
TGME49_213746	hypothetical protein	V	1100	0.479				TRUE	-0.3511	0.2596	0.6045	1361	1144	967	823.5	885.1	1055	834.1	563.7	63.62	51.11	44.17	39.14	42.24	49.39	41.78	20.83	NA
TGME49_213748	hypothetical protein	V	2050	0.51				TRUE	-0.4933	0.1974	0.5226	735.5	613.8	406.2	357	376.4	536.6	427.7	239.9	18.44	14.71	9.957	9.104	9.638	13.48	11.5	4.755	NA
TGME49_213752	herpesviridae ul52/ul70 dna primase	V	4410	0.572	GO:0006260		GO:0003896	TRUE	-0.3845	0.2057	0.5341	740.1	613.8	509.3	515.7	540.5	518.5	539.3	768.3	8.627	6.838	5.803	6.113	6.434	6.054	6.738	7.08	NA
TGME49_213760	hypothetical protein	V	1450	0.541				FALSE	0	1	NA	0	0	0	0	0	5.42	5.787	1.058	0	0	0	0	0	0.1925	0.2199	0.02966	NA
TGME49_213770	Superkiller viralicidic activity 2 family 2, putative	V	4760	0.549			GO:0005524; GO:0008026, GO:0004386, GO:0016818, GO:0003676; GO:0008026, GO:0004386, GO:0003676	TRUE	-0.2294	0.3894	0.7287	2307	1801	2119	1589	1684	1754	1628	1075	24.92	18.59	22.37	17.45	18.57	18.98	18.85	9.175	NA
TGME49_213780	radical SAM domain-containing protein	V	2220	0.526	GO:0006777	GO:0019008	GO:0051539; GO:0003824, GO:0051536; GO:0003824; GO:0051536	TRUE	0.2303	0.5877	0.8404	447.7	689.6	369.8	638.4	631.3	608.9	575.2	969.1	10.37	15.26	8.371	15.03	14.93	14.12	14.28	17.74	NA
TGME49_213790	hypothetical protein	V	7400	0.57			GO:0000062; GO:0005543, GO:0005515	TRUE	0.08751	0.7835	0.9304	918.2	974.3	988.2	1328	1193	1005	1344	1976	6.379	6.469	6.711	9.381	8.461	6.99	10.01	10.85	NA
TGME49_213800	protein phosphatase 2b regulatory subunit, putative	V	3260	0.54			GO:0047184; GO:0005509	TRUE	0.5816	0.04099	0.1827	977.6	1440	1522	1630	1724	1942	1594	2664	15.42	21.7	23.46	26.14	27.77	30.68	26.95	33.21	NA
TGME49_213810	iron-sulfur cluster protein ISCA	V	1690	0.598	GO:0016226	GO:0005739	GO:0051536; GO:0005198	TRUE	0.03322	0.9242	0.9829	456.8	421.5	521.4	632.8	605	435.4	556.8	885.5	13.9	12.25	15.5	19.57	18.8	13.27	18.15	21.29	NA
TGME49_213820	hypothetical protein	V	5390	0.534				TRUE	1.171	0.06783	0.2681	27.41	96.14	60.63	230.4	174	133.7	219.2	438.5	0.2614	0.8763	0.5652	2.235	1.694	1.277	2.241	3.306	NA
TGME49_213830	Ufm1-conjugating enzyme 1, putative	V	1650	0.528				TRUE	-0.1863	0.5889	0.8404	3842	3884	2825	2539	2585	3774	2729	3038	119.7	115.7	86.04	80.44	82.26	117.8	91.14	74.82	NA
TGME49_213840	hypothetical protein	V	1220	0.532				TRUE	1.817	0.003304	0.02347	27.41	159	100	302.2	191.5	289.1	221.5	617.2	1.155	6.403	4.12	12.95	8.239	12.2	10	20.56	red
TGME49_213850	MORN repeat-containing protein	V	2750	0.478				TRUE	3.632	4.042e-11	1.353e-08	91.37	2222	1082	1991	3120	4338	7038	21490	1.708	39.7	19.77	37.85	59.57	81.22	141	317.6	blue
TGME49_213860	hypothetical protein	V	828	0.529				TRUE	2.204	0.003717	0.02573	4.568	49.92	103.1	153	296.5	242.1	315.7	966.2	0.2836	2.962	6.255	9.66	18.8	15.06	21.01	47.42	orange
TGME49_213870	UBA/TS-N domain-containing protein	V	4680	0.568	GO:0006511		GO:0005515; GO:0004221, GO:0008270	TRUE	-0.0841	0.7373	0.908	2330	2167	2231	2554	2570	2065	2348	3541	25.59	22.75	23.96	28.53	28.83	22.72	27.64	30.74	NA
TGME49_213880	hypothetical protein	V	585	0.561				TRUE	0.2172	0.5837	0.8386	685.3	628.6	970	727.2	783.4	478.8	650.9	340.8	60.22	52.79	83.32	64.99	70.3	42.14	61.31	23.67	NA
TGME49_213885	hypothetical protein	V	993	0.543				TRUE	-0.3574	0.5265	0.8098	141.6	94.29	124.3	181.3	119.3	86.72	158.3	127.2	7.332	4.665	6.289	9.547	6.305	4.497	8.784	5.205	NA
TGME49_213890	Myb family DNA-binding domain-containing protein	V	3380	0.656			GO:0003677; GO:0003682	TRUE	0.5039	0.3738	0.714	507.1	462.2	1019	680	723.2	298.1	662.1	534.3	7.712	6.718	15.14	10.52	11.23	4.541	10.79	6.424	NA
TGME49_213900	regulator of chromosome condensation RCC1	V	6620	0.578		GO:0005622; GO:0005634	GO:0008270	TRUE	0.1192	0.7359	0.908	3691	3121	4935	4864	4817	3747	4395	4254	28.66	23.16	37.46	38.41	38.2	29.15	36.58	26.12	NA
TGME49_213910	hypothetical protein	V	3280	0.578				TRUE	0.1532	0.68	0.8835	1023	1015	1282	1403	1530	892.5	1368	2082	16.04	15.2	19.64	22.37	24.48	14.01	22.99	25.79	NA
TGME49_213920	hypothetical protein	V	5050	0.579				TRUE	0.6089	0.08658	0.3149	616.7	828.2	1091	1169	988	838.3	1084	1497	6.278	8.058	10.86	12.1	10.27	8.548	11.83	12.04	NA
TGME49_213930	3' exoribonuclease family, domain 1 domain-containing protein	V	3770	0.574				TRUE	-0.1155	0.7473	0.9127	1489	1120	1616	1164	1365	869	1101	789.9	20.31	14.6	21.54	16.14	19.01	11.87	16.09	8.514	NA
TGME49_213940	CHCH domain-containing protein	V	1140	0.563				TRUE	0.5239	0.1719	0.4828	8721	9974	15450	11410	13070	8067	11600	12050	393.3	429.8	681.2	523.2	601.7	364.4	560.4	429.4	NA
TGME49_213950	hypothetical protein	V	6770	0.549				TRUE	0.2695	0.4666	0.7762	1019	1074	1401	1454	1269	950.3	1397	901.5	7.736	7.795	10.39	11.23	9.842	7.228	11.37	5.411	NA
TGME49_213960	hypothetical protein	V	2330	0.572				FALSE	0	1	NA	0	0	0	1.889	1.094	5.42	3.84	5.468	0	0	0	0.04238	0.02465	0.1198	0.0908	0.09537	NA
TGME49_213970	ribosomal RNA small subunit methyltransferase B, putative	V	2950	0.523	GO:0030488		GO:0008168; GO:0016429	TRUE	-0.2974	0.3487	0.6942	2156	1762	1716	1290	1577	1814	1367	846.8	37.58	29.34	29.23	22.86	28.06	31.66	25.53	11.67	NA
TGME49_214070	hypothetical protein	X	1410	0.507				TRUE	0.8109	0.2179	0.5507	73.09	225.5	63.66	209.7	140	215	212.5	588.8	2.665	7.859	2.269	7.774	5.214	7.851	8.303	16.97	NA
TGME49_214080	toxofilin	X	1770	0.521		GO:0045177; GO:0005737, GO:0005886		TRUE	1.666	2.504e-06	9.605e-05	17680	49890	66290	55210	42750	45900	33290	21840	513.3	1385	1882	1631	1268	1335	1036	501.4	yellow
TGME49_214090	signal peptidase	X	5580	0.604				TRUE	-0.04262	0.9095	0.98	1718	1470	1882	2616	2077	1510	2265	3470	15.82	12.94	16.95	24.51	19.54	13.94	22.37	25.27	NA
TGME49_214100	hypothetical protein	X	2370	0.549				TRUE	-0.1049	0.712	0.8981	895.4	833.8	830.6	859.4	838.1	957.5	850.6	1160	19.42	17.28	17.61	18.96	18.56	20.8	19.78	19.89	NA
TGME49_214110	protein yipf5, putative	X	3850	0.543		GO:0016020		TRUE	-0.2025	0.5228	0.8068	1544	1544	1128	1328	1425	1462	1297	1936	20.62	19.7	14.72	18.03	19.42	19.55	18.56	20.44	NA
TGME49_214115	hypothetical protein	X	246	0.569				FALSE	0	1	NA	0	0	0	0	0	0	0.1082	0	0	0	0	0	0	0	0.02423	0	NA
TGME49_214120	hypothetical protein	X	5830	0.578				TRUE	-0.4434	0.1501	0.4489	571.1	393.8	442.6	409.9	437.6	455.3	463.6	559.8	5.035	3.318	3.815	3.676	3.941	4.021	4.381	3.902	NA
TGME49_214130	hypothetical protein	X	7240	0.551				TRUE	-0.2741	0.5294	0.8113	868	924.4	500.2	918	668.5	1079	968.7	1319	6.163	6.273	3.471	6.629	4.847	7.671	7.372	7.402	NA
TGME49_214140	hypothetical protein	X	13300	0.592				TRUE	0.3795	0.515	0.8031	1160	944.7	2177	2015	1892	785.9	1981	1850	4.485	3.49	8.223	7.922	7.467	3.043	8.205	5.653	NA
TGME49_214150	mitochondrial inner membrane translocase subunit TIM17, putative	X	1700	0.566				TRUE	-0.2593	0.354	0.6995	2257	1673	2086	1866	2042	1660	1661	1502	68.24	48.35	61.65	57.39	63.05	50.29	53.84	35.9	NA
TGME49_214160	hypothetical protein	X	801	0.534				FALSE	-1.215	0.169	NA	31.98	7.395	15.16	17	6.565	25.29	27.31	19.23	2.052	0.4536	0.9508	1.11	0.4303	1.626	1.879	0.9754	NA
TGME49_214170	hypothetical protein	X	5950	0.543				TRUE	-0.3649	0.2062	0.5347	2586	2170	1816	1961	1723	2099	1797	1738	22.34	17.92	15.33	17.23	15.2	18.17	16.64	11.87	NA
TGME49_214180	ENTH domain-containing protein	X	4170	0.586				TRUE	0.0788	0.7912	0.9326	2581	2451	3013	2824	2711	2023	2523	3461	31.82	28.88	36.31	35.4	34.13	24.99	33.34	33.73	NA
TGME49_214190	SAG-related sequence SRS46	X	3210	0.547		GO:0016020		TRUE	0.1596	0.6527	0.8697	18870	26500	16080	32520	30860	28550	27450	57680	302.2	405.6	251.8	529.6	504.8	457.9	471.1	730.2	NA
TGME49_214200	WD domain, G-beta repeat-containing protein	X	5350	0.574	GO:0006364	GO:0032040	GO:0005515	TRUE	-0.3599	0.1963	0.5215	3024	2109	2574	2100	2376	2002	1874	1244	29.06	19.37	24.17	20.52	23.32	19.27	19.3	9.448	NA
TGME49_214210	rRNA pseudouridine synthase	X	3340	0.558	GO:0006396; GO:0009451; GO:0006396, GO:0001522		GO:0003723; GO:0009982	TRUE	-0.2312	0.4432	0.7619	7963	5949	7527	5682	6783	5277	4480	3280	122.6	87.51	113.2	88.93	106.6	81.36	73.9	39.91	NA
TGME49_214220	hypothetical protein	X	639	0.579				TRUE	1.786	0.0006957	0.006914	1096	2309	6048	6025	4026	2452	2561	2070	88.21	177.5	475.6	493	330.8	197.6	220.8	131.7	yellow
TGME49_214230	Dopey, N-terminal domain-containing protein	X	10700	0.592			GO:0005488	TRUE	0.03822	0.9263	0.983	580.2	552.8	648.7	768.8	640.1	533	899.7	1130	2.787	2.538	3.046	3.756	3.14	2.565	4.633	4.291	NA
TGME49_214240	bromodomain-containing protein	X	9670	0.593			GO:0005515	TRUE	-0.3603	0.2992	0.6474	1645	1085	1458	1334	1300	982.8	1345	1111	8.743	5.514	7.577	7.21	7.057	5.233	7.666	4.668	NA
TGME49_214250	hypothetical protein	X	1140	0.556				TRUE	0.3063	0.2848	0.6338	7931	8680	10990	7516	8835	6952	7448	6994	357.6	374.1	484.5	344.7	406.9	314	360	249.3	NA
TGME49_214260	alpha-glucan water dikinase 1, putative	X	5890	0.583	GO:0016310		GO:0005524; GO:0050521, GO:0016301; GO:0016301	TRUE	1.248	0.007489	0.04611	607.6	1161	1946	2433	1987	1541	2743	4440	5.303	9.684	16.6	21.59	17.71	13.47	25.66	30.63	green
TGME49_214270	translation initiation factor IF-2, putative	X	5520	0.551			GO:0005525; GO:0003924	TRUE	-0.4476	0.1097	0.3723	13790	10130	9922	9784	8850	9912	7662	6743	128.4	90.2	90.32	92.67	84.17	92.46	76.48	49.64	NA
TGME49_214280	phosphoadenosine phosphosulfate reductase family protein	X	4570	0.535	GO:0008152		GO:0003919; GO:0003824	TRUE	-0.4699	0.08194	0.3047	1243	935.5	848.8	1065	1069	1126	1038	1683	13.98	10.06	9.333	12.19	12.28	12.68	12.51	14.96	NA
TGME49_214290	DJ-1 family protein	X	1610	0.526				TRUE	-0.1053	0.7172	0.9002	9237	8800	8309	6382	7757	7709	6125	5835	294.9	268.5	259.3	207.2	252.9	246.6	209.6	147.3	NA
TGME49_214295	hypothetical protein	X	348	0.506				FALSE	0.1709	0.8198	NA	0	1.849	0	1.889	0	0	1.028	2.293	0	0.261	0	0.2838	0	0	0.1627	0.2678	NA
TGME49_214300	hypothetical protein	X	8830	0.577				TRUE	0.4027	0.2805	0.6276	849.7	1231	1049	1649	1409	935.9	1449	2088	4.947	6.851	5.969	9.763	8.378	5.457	9.042	9.611	NA
TGME49_214310	hypothetical protein	X	3370	0.519				TRUE	-0.394	0.257	0.6025	2366	2111	1446	1334	1335	1758	1380	1734	36.1	30.78	21.56	20.69	20.79	26.86	22.56	20.91	NA
TGME49_214320	facilitative glucose transporter GT1	X	5180	0.535	GO:0055085	GO:0016021; GO:0005886; GO:0016020	GO:0022857; GO:0022891	TRUE	-0.09948	0.784	0.9304	34080	24720	38450	23320	31040	25790	26840	14020	338.2	234.5	373	235.4	314.6	256.4	285.5	110	NA
TGME49_214330	DnaJ domain-containing protein	X	1690	0.535			GO:0031072	TRUE	-0.1193	0.7015	0.8933	1014	970.6	891.2	840.5	860	1061	813	1073	30.85	28.22	26.5	26	26.71	32.31	26.51	25.8	NA
TGME49_214340	hypothetical protein	X	2130	0.522				TRUE	-0.125	0.6769	0.8825	1791	1738	1534	1324	1457	1910	1500	1345	43.22	40.08	36.19	32.5	35.92	46.16	38.79	25.66	NA
TGME49_214350	GTP-binding protein, putative	X	1810	0.514	GO:0015684	GO:0016021	GO:0005525; GO:0015093	TRUE	-0.2925	0.4493	0.7653	12320	11320	8506	6158	6962	9700	5847	5121	349.9	307.3	236.1	177.9	201.9	275.9	178	115	NA
TGME49_214370	hypothetical protein	X	3540	0.53				TRUE	-0.3207	0.2809	0.6281	1508	1259	1137	882.1	984.7	1236	998.9	1034	21.89	17.47	16.14	13.03	14.6	17.97	15.55	11.87	NA
TGME49_214380	hypothetical protein	X	1320	0.492				TRUE	-0.1023	0.7904	0.9325	516.2	464	491.1	311.7	422.3	464.3	339.5	292.4	20.1	17.27	18.69	12.34	16.8	18.11	14.17	9.003	NA
TGME49_214385	hypothetical protein	X	620	0.532				TRUE	-0.4608	0.2118	0.5409	753.8	563.9	515.3	430.7	536.1	628.7	442.4	433.7	62.5	44.68	41.77	36.31	45.4	52.22	39.32	28.43	NA
TGME49_214390	hypothetical protein	X	1050	0.523				TRUE	-0.5617	0.07389	0.2846	877.1	632.3	539.6	553.4	554.7	646.8	533.1	458.8	42.94	29.58	25.82	27.56	27.73	31.72	27.97	17.76	NA
TGME49_214400	hypothetical protein	X	669	0.511				TRUE	0.7173	0.366	0.7092	31.98	81.35	36.38	66.11	30.64	90.33	40.07	51.15	2.457	5.974	2.732	5.166	2.404	6.953	3.301	3.107	NA
TGME49_214410	hypothetical protein	X	5340	0.534				TRUE	0.2534	0.6183	0.8557	146.2	238.5	115.2	239.9	222.1	249.3	293.4	331.8	1.407	2.194	1.084	2.349	2.184	2.404	3.027	2.525	NA
TGME49_214420	hypothetical protein	X	615	0.535				TRUE	2.086	0.0001842	0.002422	54.82	188.6	357.7	270.1	340.3	283.7	264.1	90.49	4.582	15.06	29.23	22.96	29.05	23.75	23.66	5.979	yellow
TGME49_214430	hypothetical protein	X	2820	0.53				TRUE	-0.442	0.1326	0.4197	3687	3050	2322	2386	2301	2450	2179	1717	67.21	53.14	41.38	44.23	42.83	44.73	42.58	24.74	NA
TGME49_214440	4'-phosphopantetheinyl transferase superfamily protein	X	3190	0.537	GO:0009059		GO:0008897; GO:0000287	TRUE	-0.2707	0.4497	0.7654	1900	1897	1231	1702	1461	1884	1631	1922	30.63	29.21	19.39	27.89	24.04	30.42	28.17	24.48	NA
TGME49_214470	Ulp1 protease family, C-terminal catalytic domain-containing protein	X	3850	0.553	GO:0006508		GO:0008234	TRUE	-0.1751	0.5116	0.8023	1119	1006	970	921.8	890.6	838.3	786.8	1003	14.94	12.83	12.66	12.52	12.14	11.21	11.26	10.59	NA
TGME49_214480	replication factor a protein 3 protein	X	2720	0.527				TRUE	-0.2606	0.3952	0.7321	2823	2610	2070	1802	1917	2298	1833	2155	53.36	47.15	38.25	34.63	37	43.5	37.14	32.2	NA
TGME49_214490	peptidase M16 inactive domain-containing protein	X	4960	0.581	GO:0006508		GO:0004222; GO:0008270; GO:0003824; GO:0046872, GO:0004222, GO:0008270	TRUE	-0.4696	0.1663	0.4743	2965	1817	2425	2299	2055	1780	2399	2113	30.73	18	24.57	24.23	21.75	18.47	26.65	17.31	NA
TGME49_214500	ankyrin repeat-containing protein	X	2000	0.546			GO:0005515	TRUE	-0.2074	0.4777	0.7837	1453	1163	1346	1230	1106	1286	1086	1038	37.34	28.57	33.82	32.14	29.04	33.12	29.92	21.1	NA
TGME49_214510	hypothetical protein	X	3710	0.524				TRUE	2.663	2.747e-06	0.0001011	388.3	4886	1476	5279	5009	5218	4970	26470	5.381	64.71	20	74.39	70.88	72.42	73.81	289.9	red
TGME49_214520	general transcription factor IIH polypeptide 4 GTF2H4	X	4660	0.577	GO:0006281	GO:0005634		TRUE	-0.2729	0.4175	0.7449	680.7	508.4	612.3	502.4	595.2	431.8	518.4	389.1	7.509	5.36	6.603	5.637	6.705	4.771	6.129	3.393	NA
TGME49_214530	DnaJ domain-containing protein	X	4170	0.556			GO:0031072	TRUE	-0.4077	0.1269	0.4075	1868	1355	1443	1084	1124	1433	1241	822	23.03	15.97	17.39	13.59	14.15	17.69	16.4	8.01	NA
TGME49_214540	hypothetical protein	X	2540	0.535				TRUE	-0.3841	0.2956	0.6438	2010	1793	1240	1366	1169	1424	1053	887.2	40.68	34.69	24.53	28.11	24.15	28.86	22.85	14.19	NA
TGME49_214545	hypothetical protein	X	1770	0.484				FALSE	0	1	NA	0	0	0	0	0	0	15.14	1.411	0	0	0	0	0	0	0.4714	0.0324	NA
TGME49_214550	hypothetical protein	X	1060	0.509				FALSE	0	1	NA	0	0	0	0	0	0	7.031	0.7055	0	0	0	0	0	0	0.3655	0.02705	NA
TGME49_214560	hypothetical protein	X	5580	0.556				TRUE	-0.2975	0.3409	0.6879	3381	3099	2364	2567	2136	2238	2568	3039	31.14	27.28	21.29	24.05	20.09	20.66	25.36	22.13	NA
TGME49_214570	hypothetical protein	X	2490	0.524				FALSE	0.01703	0.987	NA	4.568	9.244	0	0	4.376	7.227	7.571	9.701	0.09432	0.1824	0	0	0.09227	0.1494	0.1675	0.1583	NA
TGME49_214575	hypothetical protein	X	1610	0.471				FALSE	0	1	NA	0	0	0	0	0	0	0.4867	0.3528	0	0	0	0	0	0	0.01666	0.008904	NA
TGME49_214580	tetratricopeptide repeat-containing protein	X	3660	0.525			GO:0005515	TRUE	-0.6819	0.05157	0.2186	7990	6008	3807	5621	5949	6578	5656	5961	112.2	80.65	52.27	80.29	85.33	92.55	85.14	66.19	NA
TGME49_214590	micro-fibrillar-associated protein 1	X	3030	0.538				TRUE	-0.2263	0.3702	0.7122	2453	2124	2058	1913	1979	2269	1997	2441	41.62	34.44	34.13	33.01	34.29	38.56	36.31	32.74	NA
TGME49_214600	hypothetical protein	X	13000	0.609				TRUE	0.06603	0.8882	0.9723	1462	1093	1980	1730	1518	1039	1822	1402	5.781	4.129	7.651	6.958	6.128	4.115	7.721	4.382	NA
TGME49_214610	hypothetical protein	X	11800	0.621				TRUE	-0.0231	0.9585	0.9909	945.7	813.5	1058	1266	1195	719.1	1403	1384	4.12	3.387	4.505	5.607	5.316	3.138	6.552	4.767	NA
TGME49_214620	hypoxia- inducible factor prolyl hydroxylase (phd2), putative	X	3590	0.557	GO:0055114		GO:0031418; GO:0005506, GO:0016491	TRUE	-0.1089	0.6816	0.8842	1348	1331	1164	1339	1326	1317	1247	1923	19.3	18.22	16.29	19.5	19.39	18.89	19.13	21.77	NA
TGME49_214630	hypothetical protein	X	6770	0.575				TRUE	0.1009	0.7839	0.9304	420.3	515.8	391	653.5	525.2	552.8	666.7	1175	3.191	3.743	2.902	5.047	4.072	4.205	5.426	7.056	NA
TGME49_214740	hypothetical protein	X	8220	0.595				TRUE	-0.09748	0.8112	0.9418	529.9	397.5	597.2	600.7	620.4	401.1	580.8	694.3	3.314	2.376	3.651	3.82	3.962	2.512	3.893	3.432	NA
TGME49_214750	hypothetical protein	X	5010	0.597				TRUE	0.03623	0.9348	0.9844	2805	2030	3704	2597	2948	1619	2511	1670	28.78	19.91	37.15	27.1	30.89	16.64	27.62	13.55	NA
TGME49_214760	erythronate-4-phosphate dehydrogenase domain-containing protein	X	2070	0.519	GO:0055114		GO:0048037; GO:0030267, GO:0016616	TRUE	-0.1317	0.6466	0.8674	1302	1313	1055	1094	1176	1286	1282	1245	32.33	31.15	25.61	27.62	29.83	32	34.13	24.45	NA
TGME49_214770	small GTP binding protein rab1a, putative	X	2080	0.55	GO:0007264; GO:0006184; GO:0006886, GO:0006913, GO:0015031, GO:0007165, GO:0007264	GO:0005737; GO:0005622, GO:0005634; GO:0005622; GO:0016020	GO:0005525; GO:0003924	TRUE	-0.01323	0.9561	0.9898	7012	7134	6766	6584	6797	7395	6520	9657	173.3	168.5	163.5	165.5	171.5	183.1	172.7	188.7	NA
TGME49_214780	hydrolase, NUDIX family protein	X	1730	0.511			GO:0004081; GO:0016787	TRUE	-0.2458	0.5449	0.8189	1407	1200	1143	751.8	1140	1552	1003	530	41.81	34.07	33.19	22.72	34.6	46.19	31.94	12.45	NA
TGME49_214783	hypothetical protein	X	183	0.475				FALSE	0	1	NA	0	0	0	0	0	0	0.05408	0	0	0	0	0	0	0	0.01628	0	NA
TGME49_214787	hypothetical protein	X	207	0.522				FALSE	0.7413	0.2192	NA	0	0	6.063	0	0	0	0	0.1764	0	0	1.472	0	0	0	0	0.03463	NA
TGME49_214790	glycoprotein	X	2660	0.544		GO:0005759		TRUE	-0.1749	0.5363	0.8144	16090	12810	15540	10070	12230	10620	9726	7078	311	236.5	293.6	197.8	241.4	205.5	201.5	108.1	NA
TGME49_214800	hypothetical protein	X	4620	0.563				TRUE	0.2065	0.4397	0.7607	1631	1865	1922	2633	2206	2309	2421	4586	18.15	19.84	20.9	29.8	25.06	25.73	28.87	40.34	NA
TGME49_214810	hypothetical protein	X	3040	0.529				TRUE	0.6783	0.07181	0.2796	392.9	772.8	512.3	666.8	677.3	876.2	731	1557	6.644	12.49	8.468	11.47	11.7	14.84	13.25	20.82	NA
TGME49_214820	G-patch domain-containing protein	X	3170	0.546			GO:0003676	TRUE	-0.3021	0.346	0.6924	2266	1960	1685	1638	1606	2076	1495	1262	36.75	30.37	26.72	27.01	26.6	33.72	25.99	16.18	NA
TGME49_214830	hypothetical protein	X	6970	0.574			GO:0005488	TRUE	-0.3786	0.1516	0.4522	1489	1126	1158	1256	1312	1212	1344	1832	10.98	7.936	8.348	9.422	9.881	8.956	10.63	10.68	NA
TGME49_214835	hypothetical protein	X	3060	0.554				TRUE	0.395	0.3905	0.7294	109.6	155.3	136.4	126.6	118.2	139.1	124.2	152.7	1.842	2.493	2.24	2.162	2.027	2.341	2.237	2.029	NA
TGME49_214840	AP2 domain transcription factor AP2X-7	X	13500	0.6	GO:0006355		GO:0003700	TRUE	-0.08258	0.7974	0.9364	3911	3354	4038	4622	3662	3416	4381	5783	14.89	12.2	15.03	17.9	14.24	13.03	17.88	17.41	NA
TGME49_214850	1-deoxy-D-xylulose 5-phosphate reductoisomerase, putative	X	2970	0.562	GO:0055114	GO:0020011	GO:0030604; GO:0070402, GO:0005515; GO:0070402; GO:0005515	TRUE	-0.4744	0.1173	0.39	1334	998.3	900.3	793.3	919.1	856.4	707	650.2	23.09	16.51	15.23	13.96	16.25	14.85	13.12	8.896	NA
TGME49_214860	hypothetical protein	X	345	0.522				FALSE	0	1	NA	0	0	0	0	0	0	0.1082	0	0	0	0	0	0	0	0.01727	0	NA
TGME49_214870	ribosomal protein L9, N-terminal domain-containing protein	X	2680	0.547				TRUE	-0.1794	0.5155	0.8031	1028	939.2	867	766.9	821.7	807.6	762.9	684.7	19.72	17.22	16.26	14.96	16.1	15.52	15.69	10.38	NA
TGME49_214880	hypothetical protein	X	7330	0.536				TRUE	1.424	0.001417	0.01205	269.5	545.4	988.2	893.4	745.1	594.4	707.7	387.3	1.89	3.655	6.775	6.372	5.336	4.175	5.32	2.147	yellow
TGME49_214900	hypothetical protein	X	8210	0.604				TRUE	-0.152	0.7098	0.897	2677	1849	2934	2397	2657	1397	2159	1586	16.76	11.06	17.96	15.26	16.99	8.759	14.49	7.852	NA
TGME49_214910	hypothetical protein	X	3470	0.571				TRUE	-0.5542	0.1195	0.3953	753.8	440	572.9	411.8	542.7	395.7	400.7	277.1	11.17	6.23	8.297	6.204	8.21	5.871	6.363	3.245	NA
TGME49_214920	GPI-anchored wall transfer protein GWT1, putative	X	6010	0.558	GO:0006506	GO:0005789; GO:0016021	GO:0016746	TRUE	-0.01054	0.9753	0.996	744.6	624.9	854.9	668.6	709	610.7	719.3	488.9	6.369	5.108	7.147	5.816	6.193	5.232	6.594	3.306	NA
TGME49_214930	hypothetical protein	X	417	0.58				TRUE	-0.1003	0.7483	0.9131	2024	1716	2052	1624	1951	1332	1658	1780	249.5	202.1	247.3	203.7	245.6	164.4	219.1	173.5	NA
TGME49_214940	MIC2-associated protein M2AP	X	4030	0.516		GO:0005794; GO:0045177, GO:0070258, GO:0005886		TRUE	-0.01501	0.9793	0.9971	68.53	66.56	69.72	43.44	59.08	84.91	103.7	83.43	0.8741	0.8114	0.8693	0.5636	0.7696	1.085	1.417	0.8413	NA
TGME49_214950	hypothetical protein	X	3950	0.53				TRUE	-0.1152	0.664	0.8766	9726	9210	8697	8475	7093	8535	7465	6398	126.6	114.6	110.6	112.2	94.27	111.3	104.1	65.82	NA
TGME49_214960	AP2 domain transcription factor AP2X-8	X	14000	0.608				TRUE	0.01671	0.9613	0.9918	657.8	650.8	682.1	831.1	774.6	587.2	826.2	572.2	2.416	2.284	2.448	3.104	2.905	2.16	3.252	1.661	NA
TGME49_214970	DNA replication licensing factor, putative	X	4800	0.555	GO:0006260; GO:0015995, GO:0015979		GO:0005524; GO:0003677, GO:0016851; GO:0003677, GO:0017111, GO:0000166	TRUE	-0.4158	0.1074	0.3663	5103	3856	3741	3351	2968	3001	3464	2422	54.65	39.47	39.16	36.5	32.46	32.19	39.76	20.5	NA
TGME49_214980	hypothetical protein	X	5420	0.566				TRUE	-0.09761	0.7632	0.9184	2015	2185	1588	2425	2223	2331	2825	5968	19.11	19.81	14.73	23.39	21.53	22.14	28.72	44.75	NA
TGME49_214990	hypothetical protein	X	10300	0.664				TRUE	0.3147	0.623	0.8578	639.6	478.8	1197	1150	1230	395.7	1249	2242	3.192	2.284	5.842	5.839	6.268	1.978	6.682	8.846	NA
TGME49_215010	hypothetical protein	X	5590	0.563				TRUE	-0.05845	0.8421	0.9532	616.7	562	627.5	819.8	799.8	717.3	770.1	991.6	5.672	4.94	5.641	7.667	7.511	6.607	7.59	7.209	NA
TGME49_215020	hypothetical protein	X	2710	0.556				TRUE	-0.1798	0.5922	0.8425	730.9	591.6	694.2	528.9	671.8	579.9	498.9	503.2	13.87	10.73	12.87	10.2	13.01	11.02	10.14	7.546	NA
TGME49_215030	hypothetical protein	X	6540	0.591			GO:0004386	TRUE	-0.3629	0.2941	0.643	1357	881.9	1219	1347	1171	874.4	1103	1434	10.67	6.625	9.363	10.77	9.397	6.885	9.295	8.912	NA
TGME49_215040	HEAT repeat-containing protein	X	5210	0.612			GO:0005488	TRUE	0.1699	0.7301	0.9061	1069	907.7	1534	1449	1495	724.5	1503	2045	10.55	8.56	14.79	14.54	15.06	7.16	15.9	15.95	NA
TGME49_215050	hypothetical protein	X	837	0.557				TRUE	-0.4399	0.34	0.6872	379.2	292.1	257.7	394.8	207.9	308.9	340.4	397.7	23.29	17.15	15.47	24.66	13.04	19.01	22.41	19.31	NA
TGME49_215055	hypothetical protein	X	723	0.526				FALSE	1.166	0.2512	NA	0	12.94	3.031	5.667	4.376	5.42	6.977	11.82	0	0.8794	0.2107	0.4097	0.3178	0.386	0.5317	0.6642	NA
TGME49_215060	small GTP-binding protein sar1, putative	X	2170	0.541	GO:0007264; GO:0006886	GO:0005737; GO:0005622, GO:0005634; GO:0005622	GO:0005525	TRUE	-0.08394	0.8069	0.9402	5331	5517	4514	3749	4871	5687	4148	4884	126.3	124.9	104.5	90.33	117.8	135	105.3	91.47	NA
TGME49_215070	ferodoxin FD	X	2700	0.569	GO:0022900	GO:0020011	GO:0009055; GO:0008860, GO:0051536; GO:0051536	TRUE	-0.2252	0.3678	0.7102	2604	2143	2295	1813	1970	1769	1658	1353	49.58	38.99	42.71	35.11	38.31	33.73	33.82	20.36	NA
TGME49_215080	hypothetical protein	X	10900	0.597				TRUE	-0.4086	0.2981	0.6463	950.2	634.1	788.2	1043	821.7	637.8	985.3	1105	4.481	2.858	3.633	5.001	3.957	3.013	4.98	4.119	NA
TGME49_215090	ATP binding protein, putative	X	2200	0.516			GO:0000166	TRUE	-0.466	0.1272	0.4079	1572	1215	1040	984.1	1204	1214	1047	1333	36.72	27.12	23.75	23.39	28.72	28.42	26.22	24.62	NA
TGME49_215100	PP-loop family protein	X	8080	0.591				TRUE	-0.6713	0.04239	0.1881	945.7	495.5	679	615.8	625.8	565.5	512.4	409.6	6.016	3.013	4.223	3.984	4.066	3.604	3.494	2.06	NA
TGME49_215130	adaptor-related protein complex 3, sigma 2 subunit	X	1900	0.515	GO:0015031; GO:0006810		GO:0008565	TRUE	-0.122	0.7438	0.9113	2152	2429	1504	1500	1451	2170	1732	2315	58.22	62.82	39.76	41.27	40.09	58.8	50.23	49.52	NA
TGME49_215140	hypothetical protein	X	2090	0.491				FALSE	0.6588	0.5196	NA	0	7.395	3.031	3.778	7.659	5.42	10.22	20.11	0	0.1738	0.07288	0.0945	0.1924	0.1335	0.2695	0.391	NA
TGME49_215150	AP2 domain transcription factor AP2X-9	X	7830	0.597	GO:0006355		GO:0003700	TRUE	0.246	0.5812	0.8376	2147	2261	2907	3186	3019	1659	3413	4267	14.1	14.19	18.66	21.28	20.24	10.91	24.02	22.14	NA
TGME49_215160	hypothetical protein	X	8640	0.507				TRUE	-0.1008	0.7983	0.9367	5085	6051	3386	4301	3909	4977	4160	4484	30.25	34.41	19.69	26.02	23.75	29.66	26.53	21.09	NA
TGME49_215165	hypothetical protein	X	946	0.489			GO:0005515	FALSE	0	1	NA	0	0	0	0	3.282	0	8.653	0.3528	0	0	0	0	0.1822	0	0.504	0.01515	NA
TGME49_215170	serine/threonine-protein phosphatase 2A catalytic subunit beta isoform, putative	X	4380	0.529			GO:0016787; GO:0004721	TRUE	0.2069	0.5237	0.8074	1462	1921	1476	1471	1669	1762	2212	4695	17.16	21.55	16.94	17.56	20	20.71	27.83	43.56	NA
TGME49_215180	hypothetical protein	X	2340	0.511				TRUE	1.513	0.002307	0.01752	100.5	403	233.4	438.2	385.1	569.1	401.3	920.4	2.208	8.462	5.012	9.79	8.64	12.52	9.45	15.98	red
TGME49_215185	hypothetical protein	X	807	0.518				TRUE	2.138	0.004117	0.02794	18.27	207.1	60.63	175.7	160.8	254.7	137.3	369	1.164	12.61	3.775	11.38	10.46	16.25	9.372	18.58	red
TGME49_215195	tetratricopeptide repeat-containing protein	X	2850	0.528				TRUE	1.688	0.001122	0.009958	137.1	672.9	333.5	766.9	594.1	1059	708.2	1800	2.472	11.6	5.879	14.07	10.94	19.13	13.69	25.67	red
TGME49_215210	hypothetical protein	X	6900	0.509			GO:0005515	TRUE	0.3617	0.2912	0.64	662.4	772.8	945.8	1067	816.2	820.2	946.8	616.8	4.935	5.502	6.888	8.086	6.21	6.121	7.561	3.633	NA
TGME49_215220	hypothetical protein	X	3680	0.498				FALSE	-1.244	0.2002	NA	41.12	16.64	6.063	7.555	8.753	1.807	14.28	16.4	0.5744	0.2221	0.08279	0.1073	0.1249	0.02528	0.2138	0.1811	NA
TGME49_215230	RNA recognition motif-containing protein	X	3790	0.561			GO:0003676	TRUE	-0.2287	0.4653	0.7762	2220	2017	1752	1961	1555	2023	1644	1838	30.11	26.15	23.23	27.05	21.54	27.49	23.9	19.71	NA
TGME49_215250	thiamin pyrophosphokinase, catalytic domain-containing protein	X	3320	0.547	GO:0009229		GO:0005524; GO:0004788	TRUE	0.09561	0.7716	0.9239	548.2	541.7	636.6	674.3	694.8	533	667.5	687.7	8.488	8.016	9.635	10.62	10.99	8.266	11.08	8.418	NA
TGME49_215260	carbamoylphosphate synthetase	X	6570	0.56	GO:0006541; GO:0008152; GO:0070409; GO:0006543, GO:0008152		GO:0005524; GO:0008716, GO:0004087, GO:0003824, GO:0016787; GO:0003824, GO:0046872	TRUE	-0.3527	0.2999	0.6478	6428	3975	5996	4905	5402	3895	4555	2870	50.29	29.72	45.86	39.03	43.16	30.53	38.2	17.75	NA
TGME49_215270	hypothetical protein	X	616	0.584				FALSE	0	1	NA	0	0	0	0	0	0	0.05408	0	0	0	0	0	0	0	0.004837	0	NA
TGME49_215280	succinate dehydrogenase [ubiquinone] iron-sulfur protein	X	3350	0.574	GO:0055114; GO:0006099		GO:0009055; GO:0051536, GO:0008177; GO:0051536, GO:0016491	TRUE	0.01558	0.9659	0.9932	4906	3905	6017	4947	5689	3586	4614	4679	75.29	57.26	90.26	77.2	89.16	55.12	75.89	56.76	NA
TGME49_215290	saccharopine dehydrogenase domain-containing protein	X	2480	0.53	GO:0055114		GO:0016491; GO:0047131	TRUE	-0.1679	0.641	0.865	4445	4650	3259	3147	4407	4461	5089	9944	92.14	92.11	66.03	66.34	93.29	92.62	113.1	162.9	NA
TGME49_215300	hypothetical protein	X	2510	0.569				TRUE	0.09393	0.7936	0.9338	927.4	820.8	1170	1167	982.5	834.7	1032	1202	18.99	16.07	23.43	24.31	20.55	17.12	22.65	19.46	NA
TGME49_215320	hypothetical protein	X	1490	0.536				TRUE	1.247	0.1224	0.4	9.137	33.28	63.66	98.22	213.4	122.9	358.3	554.2	0.3152	1.097	2.147	3.446	7.517	4.246	13.25	15.12	NA
TGME49_215328	hypothetical protein	X	2060	0.517				TRUE	3.064	2.009e-08	2.114e-06	22.84	306.9	263.7	472.2	537.2	630.5	655	1492	0.57	7.319	6.433	11.98	13.69	15.76	17.52	29.43	orange
TGME49_215340	AP2 domain transcription factor AP2X-10	X	2940	0.54				TRUE	1.047	0.03126	0.1473	392.9	1065	673	1243	860	1843	1025	2539	6.87	17.8	11.5	22.1	15.36	32.28	19.21	35.1	NA
TGME49_215343	hypothetical protein	X	3010	0.528				TRUE	1.023	0.03735	0.1699	388.3	1069	612.3	1065	761.5	1415	821.8	1988	6.632	17.44	10.22	18.5	13.28	24.2	15.04	26.84	NA
TGME49_215347	hypothetical protein	X	2160	0.51				TRUE	0.2799	0.5784	0.8362	324.4	471.4	327.4	389.1	246.2	558.3	313.5	586.1	7.719	10.72	7.616	9.418	5.983	13.31	7.997	11.03	NA
TGME49_215350	hypothetical protein	X	1720	0.508				TRUE	-0.1659	0.6265	0.8583	10260	10190	7991	6601	7212	10450	7175	7233	306.5	291	233.4	200.7	220.1	312.8	229.8	170.9	NA
TGME49_215360	hypothetical protein	X	2340	0.487				FALSE	0.7957	0.3235	NA	0	0	6.063	0	0	1.807	1.677	0.1764	0	0	0.1302	0	0	0.03976	0.03948	0.003063	NA
TGME49_215370	hypothetical protein	X	4280	0.539				TRUE	-0.4254	0.1418	0.4341	1727	1307	1240	1101	1051	1248	993.9	672.9	20.74	15	14.56	13.45	12.9	15.02	12.79	6.389	NA
TGME49_215380	hypothetical protein	X	4460	0.507				TRUE	0.3124	0.3747	0.7148	1074	1486	1203	1677	1161	1700	1521	1866	12.37	16.37	13.56	19.66	13.66	19.63	18.79	17	NA
TGME49_215385	transporter, major facilitator family protein	X	1340	0.504	GO:0055085	GO:0016021		FALSE	-0.1738	0.8672	NA	4.568	5.546	3.031	7.555	4.376	3.613	11.47	13.23	0.1753	0.2033	0.1137	0.2948	0.1715	0.1388	0.4714	0.4012	NA
TGME49_215390	TIM10 family protein, putative	X	234	0.513	GO:0045039; GO:0006626	GO:0042719		TRUE	-0.1554	0.7549	0.9156	2270	2594	1431	1740	1394	2775	1400	1479	498.8	544.6	307.3	388.7	312.7	610.6	329.7	256.9	NA
TGME49_215400	RNA recognition motif-containing protein	X	1680	0.489			GO:0003676	TRUE	-0.3573	0.3903	0.7294	3125	2590	2192	1547	1766	2795	1489	934.3	95.62	75.75	65.55	48.14	55.18	85.66	48.85	22.6	NA
TGME49_215410	DPCD family protein	X	1640	0.476				TRUE	2.62	1.558e-07	1.024e-05	137.1	1222	788.2	1303	1059	2022	1093	2841	4.296	36.61	24.15	41.55	33.9	63.47	36.72	70.41	red
TGME49_215420	SNARE protein	X	693	0.52	GO:0016192; GO:0006810	GO:0016021		TRUE	-0.2297	0.448	0.7649	1384	1176	1173	944.4	1002	1261	965.7	1066	102.7	83.36	85.06	71.25	75.92	93.7	76.78	62.5	NA
TGME49_215425	hypothetical protein	X	712	0.569				TRUE	0.006228	0.9821	0.9973	2727	2498	2977	2117	2478	2251	2123	2161	196.9	172.3	210.1	155.5	182.7	162.8	164.3	123.3	NA
TGME49_215430	hypothetical protein	X	735	0.546				TRUE	-0.3877	0.2631	0.6091	8068	6829	5353	4424	5151	6020	4155	4030	564.3	456.5	366	314.7	367.9	421.7	311.5	222.8	NA
TGME49_215440	WWE domain-containing protein	X	4670	0.54			GO:0005515; GO:0008270	TRUE	0.736	0.1015	0.3528	219.3	290.3	466.8	347.5	472.7	379.4	447.4	243.4	2.414	3.054	5.023	3.891	5.313	4.183	5.279	2.118	NA
TGME49_215450	aquaporin 1	X	3030	0.517	GO:0006810	GO:0016020	GO:0005215	TRUE	0.9692	0.03035	0.1441	219.3	512.1	394.1	666.8	390.6	840.1	717.4	1244	3.72	8.304	6.535	11.5	6.768	14.28	13.05	16.68	NA
TGME49_215460	ribosomal protein RPS24	X	1740	0.524	GO:0006412	GO:0005622; GO:0005840	GO:0003735	TRUE	-0.1374	0.7197	0.9018	69060	67290	57060	39280	49730	63390	37910	28540	2040	1900	1648	1180	1500	1876	1200	666.5	NA
TGME49_215470	ribosomal protein RPL10A	X	1290	0.543	GO:0006412	GO:0015934	GO:0003723; GO:0003735	TRUE	-0.1942	0.5429	0.8173	72100	66760	58390	46470	50880	59540	41320	34460	2873	2543	2274	1883	2071	2376	1765	1086	NA
TGME49_215480	Adenosine/AMP deaminase domain-containing protein	X	2920	0.527	GO:0009168		GO:0004000; GO:0019239	TRUE	0.0282	0.9384	0.9858	799.5	948.4	685.1	770.6	1062	943.1	981.8	1447	14.07	15.96	11.79	13.8	19.1	16.63	18.53	20.14	NA
TGME49_215490	transporter, major facilitator family protein	X	3340	0.494	GO:0055085	GO:0016021		TRUE	-0.2479	0.4064	0.7381	13600	10670	12090	8898	8541	11030	8122	6809	209.4	156.9	181.9	139.3	134.2	170	134	82.85	NA
TGME49_215500	TPR repeat-containing protein	X	1760	0.534				TRUE	-0.4418	0.2911	0.64	3308	3089	1710	2384	2873	2963	2230	2875	96.61	86.24	48.81	70.81	85.7	86.69	69.82	66.39	NA
TGME49_215510	MraW methylase family protein	X	7940	0.514			GO:0008168	TRUE	-0.327	0.2147	0.545	1302	1059	1006	999.2	947.5	1097	1161	1070	8.43	6.555	6.369	6.579	6.265	7.112	8.058	5.475	NA
TGME49_215520	hypothetical protein	X	4170	0.508				TRUE	-0.9001	0.3026	0.6509	45.68	31.43	9.094	41.55	9.847	43.36	31.04	63.32	0.5632	0.3703	0.1096	0.521	0.124	0.5354	0.4102	0.6171	NA
TGME49_215530	hypothetical protein	X	1990	0.497				FALSE	-0.4427	0.6152	NA	27.41	14.79	21.22	5.667	13.13	10.84	15.14	21.87	0.7081	0.3651	0.5358	0.1489	0.3464	0.2805	0.4193	0.4466	NA
TGME49_215540	hypothetical protein	X	815	0.569				FALSE	0	1	NA	0	0	0	0	1.094	0	0.8653	0.1764	0	0	0	0	0.07048	0	0.0585	0.008795	NA
TGME49_215550	hypothetical protein	X	7190	0.565				TRUE	-0.255	0.4564	0.7731	708.1	617.5	566.9	717.8	595.2	686.5	913.8	1451	5.063	4.219	3.962	5.219	4.346	4.917	7.003	8.2	NA
TGME49_215560	histone arginine methyltransferase PRMT5	X	4480	0.602	GO:0006479	GO:0005737	GO:0008469; GO:0008168	TRUE	-0.01605	0.9666	0.9932	995.9	793.1	1179	1152	1129	632.3	891.6	954.6	11.43	8.698	13.23	13.45	13.23	7.268	10.97	8.659	NA
TGME49_215570	AP2 domain transcription factor AP2X-11	X	4120	0.651	GO:0006355		GO:0003700	TRUE	0.7067	0.3394	0.6869	315.2	251.4	870	585.5	574.4	128.3	547.9	399.3	3.933	2.998	10.61	7.43	7.319	1.603	7.327	3.939	NA
TGME49_215580	hypothetical protein	X	1050	0.568				TRUE	0.9736	0.1664	0.4743	22.84	55.46	48.5	64.22	56.89	56.01	76.63	39.33	1.118	2.595	2.321	3.198	2.845	2.747	4.021	1.522	NA
TGME49_215590	flavoprotein subunit of succinate dehydrogenase	X	4000	0.596	GO:0055114; GO:0022900; GO:0055114, GO:0006099		GO:0009055; GO:0016491, GO:0008177; GO:0050660; GO:0016491	TRUE	0.2282	0.5911	0.8421	7999	7177	11660	9320	9533	4950	8339	7064	102.8	88.15	146.4	121.8	125.1	63.72	114.9	71.77	NA
TGME49_215600	hypothetical protein	X	2730	0.575				TRUE	0.01824	0.954	0.9894	1339	1137	1576	1483	1462	1160	1242	815.4	25.21	20.46	29.01	28.39	28.11	21.88	25.07	12.14	NA
TGME49_215610	hypothetical protein	X	336	0.616				TRUE	0.3243	0.4214	0.7462	1247	1131	2022	1419	1392	990.1	1247	1452	190.8	165.4	302.4	220.7	217.4	151.7	204.5	175.6	NA
TGME49_215620	hypothetical protein	X	7000	0.606				TRUE	-0.5878	0.1254	0.4056	566.5	380.8	360.7	515.7	343.6	379.4	441.5	408.9	4.16	2.673	2.59	3.851	2.577	2.791	3.475	2.374	NA
TGME49_215640	zinc finger, C3HC4 type (RING finger) domain-containing protein	X	7680	0.585			GO:0005515; GO:0008270	TRUE	0.6395	0.1411	0.4336	301.5	388.2	585.1	806.5	677.3	426.4	636.2	639.7	2.018	2.484	3.828	5.49	4.629	2.859	4.564	3.385	NA
TGME49_215650	hypothetical protein	X	531	0.586				FALSE	0	1	NA	0	0	0	0	0	0	0.2163	0	0	0	0	0	0	0	0.02245	0	NA
TGME49_215660	hypothetical protein	X	3390	0.56				TRUE	-0.2855	0.2756	0.6226	1247	1035	1003	991.6	992.4	981	921.8	1321	18.91	15	14.87	15.29	15.37	14.9	14.98	15.83	NA
TGME49_215670	cAMP-dependent protein kinase	X	5780	0.538	GO:0006468		GO:0005524; GO:0004691, GO:0004672; GO:0004672, GO:0004713	TRUE	2.306	0.0001499	0.002063	27.41	255.1	130.3	260.7	284.5	294.5	428	1422	0.2438	2.169	1.133	2.358	2.584	2.623	4.08	9.998	blue
TGME49_215680	SAG-related sequence SRS18	X	2230	0.513		GO:0016020		TRUE	0.5015	0.1971	0.5225	571.1	917	724.5	833	574.4	1003	775.8	1163	13.16	20.2	16.33	19.53	13.52	23.15	19.17	21.19	NA
TGME49_215690	hypothetical protein	X	6630	0.572				TRUE	-0.3648	0.2127	0.5421	1083	883.7	785.1	887.8	793.2	738.9	844.4	833.9	8.395	6.548	5.951	7	6.281	5.739	7.017	5.112	NA
TGME49_215700	phosphatidylinositol 3- and 4-kinase	X	10200	0.581			GO:0016303; GO:0035004, GO:0016773; GO:0005488	TRUE	-0.3379	0.3805	0.7197	616.7	512.1	457.7	642.2	551.4	457.1	705.7	941.7	3.108	2.467	2.255	3.292	2.838	2.307	3.812	3.752	NA
TGME49_215710	hypothetical protein	X	3950	0.56				TRUE	-0.3939	0.2081	0.5367	1307	854.1	1122	948.2	1090	794.9	824.6	666.7	17	10.62	14.27	12.55	14.48	10.36	11.5	6.859	NA
TGME49_215730	Gas41, putative	X	2910	0.58	GO:0006355	GO:0005634		TRUE	-0.2962	0.2872	0.6362	1951	1531	1628	1196	1412	1492	1321	937.8	34.46	25.84	28.11	21.48	25.48	26.41	25.01	13.1	NA
TGME49_215740	notchless, putative	X	3390	0.536			GO:0004402; GO:0005515	TRUE	-0.3486	0.209	0.5377	1521	1080	1300	1198	1271	1089	1121	940.1	23.07	15.65	19.28	18.47	19.69	16.55	18.22	11.27	NA
TGME49_215750	cytidine and deoxycytidylate deaminase zinc-binding region domain-containing protein	X	2080	0.558			GO:0016787; GO:0008270; GO:0003824; GO:0016787, GO:0008270	TRUE	-0.1642	0.6248	0.8583	534.5	412.3	539.6	460.9	449.7	383	365.2	263.2	13.21	9.738	13.04	11.58	11.35	9.482	9.673	5.142	NA
TGME49_215775	rhoptry protein ROP8	X	3050	0.472	GO:0006468	GO:0045177	GO:0005524; GO:0004672	TRUE	1.656	1.188e-05	0.0002942	2293	5727	9349	8012	6184	6266	5952	3064	38.65	92.26	154	137.3	106.4	105.8	107.5	40.82	yellow
TGME49_215785	rhoptry protein ROP2A	X	1730	0.54	GO:0006468	GO:0045177; GO:0020003	GO:0005524; GO:0004672	FALSE	0.555	0.5797	NA	4.568	9.244	3.031	0	3.282	0	0.649	1.587	0.1357	0.2625	0.08805	0	0.0996	0	0.02067	0.03729	NA
TGME49_215885	hypothetical protein	XI	1260	0.537				FALSE	0.8814	0.3829	NA	0	7.395	6.063	7.555	5.471	16.26	9.789	13.23	0	0.2883	0.2418	0.3135	0.2279	0.6645	0.4281	0.4267	NA
TGME49_215890	hypothetical protein	XI	4290	0.592				TRUE	0.9662	0.01267	0.07094	557.3	1106	1161	1543	1390	1006	1674	4329	6.679	12.66	13.6	18.81	17	12.08	21.5	41	NA
TGME49_215895	AP2 domain-containing protein	XI	9150	0.514	GO:0006355		GO:0003700	TRUE	0.5139	0.1406	0.4329	507.1	685.9	776	632.8	562.4	565.5	762	356.3	2.849	3.683	4.262	3.615	3.227	3.182	4.589	1.582	NA
TGME49_215900	hypothetical protein	XI	3000	0.527				TRUE	0.9845	0.0758	0.2903	82.23	229.2	124.3	198.3	153.2	296.3	195.6	472.9	1.409	3.754	2.082	3.456	2.68	5.086	3.592	6.406	NA
TGME49_215910	hypothetical protein	XI	12200	0.602				TRUE	1.221	0.07878	0.2972	434	451.1	1882	1849	1568	616.1	1610	477.1	1.829	1.817	7.754	7.924	6.747	2.6	7.271	1.589	NA
TGME49_215920	hypothetical protein	XI	3550	0.548				TRUE	-0.2849	0.3097	0.6603	749.2	610.1	615.4	653.5	689.3	645	636.7	649.3	10.85	8.443	8.71	9.625	10.19	9.355	9.881	7.432	NA
TGME49_215930	mediator complex subunit MED21	XI	992	0.528				TRUE	-0.2804	0.5209	0.8062	434	268.1	442.6	298.4	422.3	314.4	311.4	324.9	22.49	13.28	22.42	15.73	22.35	16.32	17.3	13.31	NA
TGME49_215940	Acetyl-coenzyme A transporter, putative	XI	4040	0.564		GO:0016021	GO:0008521	TRUE	0.01777	0.9464	0.987	1604	1614	1634	1692	1602	1397	1615	1730	20.4	19.63	20.32	21.9	20.81	17.8	22.03	17.4	NA
TGME49_215950	hypothetical protein	XI	5980	0.673			GO:0003677	TRUE	0.5493	0.3636	0.7069	840.6	672.9	1907	1604	1639	637.8	1450	1254	7.226	5.529	16.02	14.02	14.39	5.491	13.36	8.52	NA
TGME49_215955	hypothetical protein	XI	356	0.61				FALSE	-0.8096	0.2357	NA	4.568	0	0	0	0	0	1.622	0.3528	0.6597	0	0	0	0	0	0.2511	0.04027	NA
TGME49_215960	hypothetical protein	XI	4310	0.513				TRUE	2.407	0.001013	0.009184	9.137	112.8	72.75	111.4	99.56	124.7	87.83	240.2	0.109	1.286	0.8482	1.352	1.213	1.489	1.123	2.265	orange
TGME49_215970	hypothetical protein	XI	1020	0.48				FALSE	0	1	NA	0	0	0	0	0	0	0.5408	0.1764	0	0	0	0	0	0	0.02921	0.007027	NA
TGME49_215980	hypothetical protein	XI	633	0.526				FALSE	0.2561	0.8038	NA	9.137	5.546	9.094	0	1.094	0	0.3786	0.7055	0.742	0.4305	0.7219	0	0.09074	0	0.03295	0.04529	NA
TGME49_215990	helicase, putative	XI	7320	0.544	GO:0006139		GO:0005524; GO:0004003, GO:0008026, GO:0003677, GO:0016818, GO:0003676; GO:0004003, GO:0008026, GO:0003677, GO:0003676	TRUE	-0.1639	0.6406	0.8649	635	560.2	566.9	470.3	646.6	437.2	512.9	411.2	4.46	3.76	3.891	3.359	4.637	3.076	3.86	2.283	NA
TGME49_216000	alveolin domain containing intermediate filament IMC3	XI	2760	0.608		GO:0070258		TRUE	2.12	0.0003991	0.004451	1188	3049	9121	7648	6140	2325	4783	2953	22.12	54.27	166.1	144.9	116.8	43.38	95.48	43.48	yellow
TGME49_216010	ribosomal protein RPL24	XI	2240	0.539	GO:0006412	GO:0005622; GO:0005840	GO:0003735	TRUE	-0.228	0.4059	0.7381	1412	1185	1216	1031	989.1	1131	964.1	1029	32.4	25.99	27.27	24.07	23.18	26	23.72	18.67	NA
TGME49_216020	peptidase family c78 protein	XI	3950	0.572				TRUE	-0.2005	0.5593	0.8252	1841	1307	1886	1573	1790	1250	1506	1415	23.96	16.26	23.99	20.82	23.79	16.3	21.01	14.56	NA
TGME49_216030	hypothetical protein	XI	7450	0.555	GO:0006886			TRUE	-0.2524	0.4595	0.7745	772.1	547.2	748.8	765	689.3	623.3	729.1	886.3	5.327	3.609	5.05	5.368	4.857	4.308	5.392	4.835	NA
TGME49_216040	30S ribosomal protein S15, putative	XI	4030	0.552	GO:0006412	GO:0005622; GO:0005840	GO:0003735	TRUE	-0.07739	0.8239	0.9451	1430	1111	1595	1249	1553	1066	1176	948.4	18.24	13.55	19.88	16.2	20.22	13.62	16.08	9.564	NA
TGME49_216050	tetratricopeptide repeat-containing protein	XI	2800	0.582			GO:0005515	TRUE	-0.1867	0.6317	0.8604	1530	1013	1655	1211	1356	852.8	1099	745.8	28.1	17.78	29.7	22.61	25.42	15.68	21.62	10.82	NA
TGME49_216053	hypothetical protein	XI	2320	0.527				TRUE	2.683	0.0009475	0.008733	0	94.29	87.91	139.8	321.7	278.2	739.8	936.8	0	1.997	1.904	3.15	7.279	6.175	17.57	16.41	cyan
TGME49_216055	hypothetical protein	XI	2240	0.543				TRUE	-0.1127	0.7039	0.8946	1795	1705	1601	1320	1387	1644	1265	937.8	41.2	37.39	35.91	30.81	32.51	37.79	31.12	17.01	NA
TGME49_216060	hypothetical protein	XI	3360	0.586				TRUE	-0.03942	0.908	0.9793	1124	996.5	1185	929.3	927.8	751.6	1065	728.3	17.19	14.57	17.73	14.46	14.5	11.52	17.46	8.808	NA
TGME49_216070	hypothetical protein	XI	6940	0.632				TRUE	0.2683	0.6351	0.8618	575.6	491.8	936.7	936.9	897.2	399.3	1020	1196	4.264	3.481	6.782	7.058	6.787	2.962	8.095	7.003	NA
TGME49_216080	apical complex lysine methyltransferase	XI	4330	0.521			GO:0005515	TRUE	0.8684	0.0245	0.1218	1960	3442	3892	4962	2902	3801	3235	2640	23.27	39.06	45.17	59.91	35.18	45.2	41.16	24.78	NA
TGME49_216090	hypothetical protein	XI	2040	0.511				FALSE	0.3409	0.7152	NA	0	3.698	0	0	0	1.807	17.96	1.235	0	0.08905	0	0	0	0.0456	0.485	0.0246	NA
TGME49_216120	hypothetical protein	XI	3000	0.535				TRUE	-0.4213	0.1781	0.4938	4902	3699	3535	2584	3105	3239	2385	1562	84	60.58	59.2	45.03	54.34	55.6	43.81	21.16	NA
TGME49_216130	ubiquitin conjugating enzyme E2, putative	XI	2070	0.52			GO:0016881; GO:0004842	TRUE	-0.02097	0.949	0.9876	3020	3319	2616	2276	2297	3153	2291	2401	74.99	78.76	63.51	57.48	58.24	78.42	60.99	47.14	NA
TGME49_216140	tetratricopeptide repeat-containing protein	XI	2610	0.517			GO:0005515	TRUE	0.4447	0.4673	0.7762	210.1	475.1	139.4	528.9	481.4	337.9	529.5	1815	4.139	8.944	2.685	10.59	9.683	6.665	11.18	28.27	NA
TGME49_216150	peptidase family M3 protein	XI	2140	0.523	GO:0006508		GO:0004222	TRUE	0.8963	0.07872	0.2971	662.4	1878	791.2	1634	2276	2224	2993	10430	15.91	43.12	18.58	39.91	55.83	53.51	77.07	198	NA
TGME49_216155	hypothetical protein	XI	2200	0.477				TRUE	3.168	1.381e-05	0.0003292	13.71	504.7	166.7	317.3	634.6	742.5	1526	4908	0.3202	11.27	3.808	7.541	15.14	17.38	38.22	90.67	blue
TGME49_216160	hypothetical protein	XI	1770	0.511				FALSE	0.2322	0.7899	NA	0	0	3.031	0	0	1.807	2.542	4.762	0	0	0.08606	0	0	0.05256	0.07913	0.1093	NA
TGME49_216170	SufS subfamily cysteine desulfurase	XI	3930	0.515	GO:0008152		GO:0031071	TRUE	-0.5247	0.1241	0.4037	1590	1246	930.6	1026	928.9	1203	922.1	837.3	20.8	15.58	11.9	13.64	12.41	15.77	12.93	8.658	NA
TGME49_216180	hypothetical protein	XI	1800	0.507				TRUE	-0.07188	0.8549	0.9585	9109	10430	6842	6673	6770	10910	6996	9014	260.2	284.8	191	193.8	197.5	312.2	214.1	203.5	NA
TGME49_216190	hypothetical protein	XI	5960	0.619				TRUE	0.1126	0.821	0.9447	1297	1072	1746	1743	1991	728.1	1576	952.7	11.19	8.839	14.72	15.29	17.54	6.29	14.57	6.496	NA
TGME49_216200	hypothetical protein	XI	1540	0.565				FALSE	-0.8037	0.2492	NA	4.568	0	0	0	0	0	2.109	0.3528	0.1525	0	0	0	0	0	0.07546	0.009309	NA
TGME49_216210	hypothetical protein	XI	17900	0.6			GO:0005488	TRUE	-0.3917	0.2908	0.6399	2051	1222	1876	2008	1886	1422	1890	1038	5.891	3.354	5.268	5.864	5.532	4.09	5.818	2.356	NA
TGME49_216220	AP2 domain transcription factor AP2XI-5	XI	2610	0.641	GO:0006355		GO:0003700	TRUE	0.6423	0.2089	0.5375	1005	1067	2207	1864	1955	1028	1953	2699	19.8	20.08	42.49	37.34	39.33	20.28	41.23	42.02	NA
TGME49_216230	hypothetical protein	XI	429	0.592				TRUE	-0.3182	0.2771	0.6241	767.5	573.1	657.8	744.2	701.3	814.8	751.5	1047	91.97	65.63	77.05	90.69	85.82	97.8	96.52	99.16	NA
TGME49_216240	hypothetical protein	XI	3800	0.579				TRUE	0.1962	0.5236	0.8074	849.7	878.2	1082	984.1	1009	845.5	1000	1430	11.5	11.35	14.31	13.54	13.94	11.46	14.5	15.3	NA
TGME49_216250	RecF/RecN/SMC N terminal domain-containing protein	XI	5280	0.573				TRUE	-0.1028	0.7651	0.9193	877.1	796.8	830.6	729.1	739.6	561.9	814	656.5	8.54	7.414	7.905	7.219	7.354	5.48	8.495	5.053	NA
TGME49_216260	eukaryotic initiation factor-2B, gamma subunit, putative	XI	4240	0.526	GO:0009058		GO:0016779	TRUE	-0.3353	0.2767	0.6239	3993	3270	3004	2352	2632	3182	2330	1980	48.41	37.9	35.6	29	32.59	38.64	30.28	18.98	NA
TGME49_216270	hypothetical protein	XI	962	0.562				TRUE	-0.2472	0.5791	0.8364	315.2	218.2	309.2	215.3	282.3	178.9	253	211.8	16.84	11.14	16.15	11.7	15.4	9.574	14.49	8.949	NA
TGME49_216275	ACR, YggU family COG1872 domain-containing protein	XI	1330	0.533				TRUE	-0.68	0.07245	0.2808	790.3	575	385	406.1	319.5	467.9	453.2	312.7	30.55	21.24	14.55	15.96	12.61	18.12	18.78	9.555	NA
TGME49_216280	adenylate and guanylate cyclase catalytic domain-containing protein	XI	2470	0.495	GO:0009190; GO:0035556		GO:0016849	TRUE	2.452	9.576e-07	4.579e-05	77.66	597.1	415.3	589.3	519.7	970.2	591.2	1363	1.616	11.88	8.449	12.47	11.05	20.23	13.19	22.42	red
TGME49_216285	hypothetical protein	XI	3200	0.529				TRUE	4.183	1.202e-10	3.54e-08	4.568	299.5	382	774.4	812.9	794.9	755.1	2449	0.07339	4.598	5.998	12.65	13.34	12.79	13	31.1	cyan
TGME49_216290	hypothetical protein	XI	9460	0.535				TRUE	1.009	0.2224	0.5563	27.41	122	30.31	141.7	57.99	211.4	78.96	208.7	0.149	0.6337	0.161	0.7829	0.3218	1.151	0.4599	0.8964	NA
TGME49_216335	hypothetical protein	XI	23300	0.578	GO:0008104			TRUE	0.7253	0.1867	0.5068	219.3	519.5	266.8	848.1	532.8	1126	616.1	1749	0.4838	1.095	0.5753	1.903	1.201	2.487	1.457	3.05	NA
TGME49_216370	hypothetical protein	XI	1680	0.554				TRUE	-0.07946	0.843	0.9532	539.1	593.4	424.4	564.8	387.3	702.8	591	859.7	16.5	17.35	12.69	17.57	12.1	21.54	19.38	20.8	NA
TGME49_216375	hypothetical protein	XI	2220	0.532				TRUE	-0.3138	0.3988	0.7335	552.8	523.2	357.7	549.7	488	525.7	439.8	923.6	12.8	11.58	8.097	12.94	11.54	12.19	10.92	16.91	NA
TGME49_216380	phospholipid-translocating P-type ATPase, flippase subfamily protein	XI	7880	0.564	GO:0006812; GO:0015914	GO:0016021; GO:0016020	GO:0046872; GO:0000166, GO:0004012; GO:0005524; GO:0000287, GO:0046872, GO:0000166, GO:0004012	TRUE	-0.2537	0.3264	0.6769	1741	1381	1528	1373	1306	1223	1285	897.3	11.35	8.61	9.743	9.11	8.703	7.992	8.987	4.627	NA
TGME49_216390	RNA methyltransferase, TrmH family protein	XI	4060	0.568	GO:0006396		GO:0003723; GO:0008173	TRUE	-0.5847	0.04967	0.2123	2572	1906	1479	1679	1752	1574	1358	1022	32.57	23.07	18.31	21.62	22.65	19.96	18.42	10.23	NA
TGME49_216400	meiotic recombination protein DMC1 family protein	XI	1620	0.478	GO:0006281; GO:0009432; GO:0006259; GO:0007131	GO:0005634	GO:0005524; GO:0003697; GO:0003677, GO:0008094, GO:0017111, GO:0000166	FALSE	-0.1897	0.8532	NA	0	0	3.031	1.889	4.376	3.613	15.58	13.58	0	0	0.09403	0.06096	0.1418	0.1148	0.5298	0.3407	NA
TGME49_216410	hypothetical protein	XI	651	0.485				TRUE	-0.2559	0.5748	0.8346	2284	2141	1604	980.3	1301	2220	1131	706.8	180.4	161.6	123.8	78.73	104.9	175.6	95.75	44.12	NA
TGME49_216415	hypothetical protein	XI	974	0.509				TRUE	-0.4534	0.315	0.6661	995.9	820.8	594.2	553.4	378.6	984.6	582.9	313.6	52.56	41.4	30.65	29.71	20.4	52.05	32.98	13.08	NA
TGME49_216420	hypothetical protein	XI	462	0.554				FALSE	0	1	NA	0	0	0	0	0	0	0.3786	0.3528	0	0	0	0	0	0	0.04515	0.03103	NA
TGME49_216430	TBC domain-containing protein	XI	13400	0.6	GO:0032313	GO:0005622	GO:0005097	TRUE	-0.08045	0.843	0.9532	1325	1412	1103	1845	1380	1230	1994	3240	5.082	5.179	4.138	7.2	5.405	4.728	8.2	9.826	NA
TGME49_216435	hypothetical protein	XI	2230	0.55				TRUE	-0.01135	0.9684	0.9936	1599	1420	1746	1196	1281	1313	1198	671.1	36.86	31.28	39.34	28.03	30.16	30.33	29.6	12.23	NA
TGME49_216440	OTU family cysteine protease	XI	3820	0.531				TRUE	-0.2213	0.3759	0.7164	2366	2126	1925	1759	1905	2202	2187	3850	31.85	27.34	25.32	24.07	26.18	29.69	31.55	40.96	NA
TGME49_216450	peptidase, T1 family protein	XI	2160	0.53	GO:0051603; GO:0006511	GO:0005839; GO:0019773	GO:0004175; GO:0004298	TRUE	-0.1872	0.5477	0.8197	7150	6949	5547	4983	4856	6491	4876	5958	170.2	158.1	129.1	120.6	118	154.7	124.4	112.1	NA
TGME49_216460	hypothetical protein	XI	3570	0.517				TRUE	1.503	1.628e-05	0.0003769	265	750.6	797.3	646	568.9	596.2	480.4	255.8	3.815	10.33	11.22	9.46	8.366	8.599	7.414	2.911	yellow
TGME49_216470	hypothetical protein	XI	2270	0.537				TRUE	-0.5096	0.1568	0.4618	945.7	685.9	618.4	472.2	502.2	715.4	483.7	318.2	21.42	14.84	13.69	10.88	11.61	16.23	11.74	5.696	NA
TGME49_216480	NMD3 family protein	XI	3090	0.583				TRUE	-0.3095	0.3977	0.7335	1969	1207	1946	1551	1752	1241	1375	1250	32.76	19.19	31.65	26.24	29.76	20.68	24.52	16.44	NA
TGME49_216490	hypothetical protein	XI	1780	0.506			GO:0008270	TRUE	-0.3141	0.4352	0.7576	1307	1253	821.5	666.8	896.1	1120	830.4	1315	37.73	34.6	23.19	19.58	26.43	32.4	25.71	30.03	NA
TGME49_216500	tRNA synthetase, putative	XI	8810	0.572	GO:0006418	GO:0005737	GO:0005524; GO:0004812, GO:0000166, GO:0004832; GO:0004812, GO:0000166	TRUE	-0.6192	0.06311	0.2551	1055	756.1	597.2	834.9	675.1	767.8	894	641	6.158	4.217	3.406	4.954	4.023	4.488	5.591	2.957	NA
TGME49_216510	thioredoxin, putative	XI	3570	0.566				TRUE	-0.4032	0.1728	0.4842	2261	1457	1943	1696	1709	1621	1573	1310	32.56	20.05	27.35	24.84	25.13	23.37	24.28	14.92	NA
TGME49_216530	ribosome recycling factor protein	XI	2510	0.528				TRUE	-0.2565	0.4909	0.7904	589.3	404.9	576	430.7	544.9	426.4	408.9	260.7	12.07	7.925	11.53	8.97	11.4	8.747	8.975	4.221	NA
TGME49_216540	dolichyl-phosphate beta-glucosyltransferase	XI	3960	0.586			GO:0004581	TRUE	0.3797	0.341	0.6879	438.6	475.1	688.1	647.9	723.2	496.8	696.4	817.5	5.693	5.895	8.732	8.553	9.588	6.46	9.69	8.39	NA
TGME49_216560	methyltransferase domain-containing protein	XI	3760	0.564	GO:0008152		GO:0008168	TRUE	-0.1142	0.6899	0.8871	1165	1017	1131	872.6	1041	1006	1025	688.1	15.93	13.29	15.11	12.13	14.53	13.78	15.03	7.437	NA
TGME49_216580	hypothetical protein	XI	5880	0.614				TRUE	0.2066	0.5685	0.8302	890.8	863.4	1210	1065	1107	823.9	1116	1205	7.788	7.214	10.34	9.472	9.886	7.214	10.46	8.328	NA
TGME49_216585	hypothetical protein	XI	1240	0.496				FALSE	0.2843	0.7735	NA	0	1.849	3.031	3.778	0	1.807	7.463	7.055	0	0.07325	0.1228	0.1593	0	0.07502	0.3316	0.2312	NA
TGME49_216590	HEAT repeat-containing protein	XI	6650	0.57	GO:0006886		GO:0005515; GO:0008565; GO:0005488	TRUE	-0.3423	0.2484	0.5926	5478	3862	4732	4580	4340	3416	4330	4307	42.34	28.53	35.76	36.01	34.26	26.45	35.88	26.32	NA
TGME49_216600	exonuclease III APE	XI	2750	0.553	GO:0006281	GO:0005737; GO:0005634	GO:0008853; GO:0004518	TRUE	-0.4189	0.14	0.4327	1457	1150	1012	987.9	971.6	1147	973.1	1065	27.24	20.54	18.5	18.78	18.55	21.48	19.5	15.73	NA
TGME49_216610	ribosomal RNA large subunit methyltransferase J protein	XI	5690	0.534	GO:0032259		GO:0008168; GO:0003676	TRUE	2.881	3.65e-06	0.0001286	210.1	3385	1249	3379	5742	4042	8941	38830	1.899	29.23	11.03	31.05	52.98	36.57	86.58	277.3	blue
TGME49_216620	EF hand domain-containing protein	XI	13200	0.56				TRUE	0.8662	0.02441	0.1216	466	848.6	891.2	999.2	820.6	663.1	1020	510.6	1.815	3.158	3.393	3.957	3.264	2.586	4.258	1.572	NA
TGME49_216630	trigger factor protein, putative	XI	4430	0.545	GO:0006457; GO:0015031			TRUE	-0.8392	0.005168	0.03374	2047	1187	1061	893.4	1016	1050	844.2	661.8	23.75	13.16	12.03	10.54	12.05	12.2	10.5	6.071	yellow
TGME49_216640	GHMP kinase, putative	XI	2130	0.532			GO:0005524; GO:0004413	TRUE	2.147	0.000561	0.005794	68.53	575	278.9	600.7	1090	775.1	1683	7078	1.654	13.26	6.579	14.74	26.86	18.74	43.53	135	blue
TGME49_216650	S15 sporozoite-expressed protein	XI	3540	0.508				TRUE	0.4459	0.2238	0.5593	3614	3906	6005	4002	4235	5109	3813	1759	52.48	54.22	85.24	59.11	62.81	74.32	59.36	20.19	NA
TGME49_216660	hypothetical protein	XI	4680	0.546				TRUE	-0.5601	0.1662	0.4743	2458	2157	1137	1587	1586	2360	2340	6115	27	22.65	12.21	17.72	17.8	25.96	27.55	53.1	NA
TGME49_216670	FUSE-binding protein 2 / KH-type splicing regulatory protein	XI	6380	0.584			GO:0003723	TRUE	0.0981	0.8228	0.9448	9246	7841	12070	12250	11750	5884	10940	13480	74.5	60.38	95.07	100.3	96.66	47.49	94.52	85.85	NA
TGME49_216680	ankyrin repeat-containing protein	XI	3240	0.52			GO:0004623; GO:0005515	TRUE	-0.1268	0.6025	0.8483	1923	1762	1755	1579	1565	1615	1550	1975	30.52	26.72	27.22	25.48	25.35	25.67	26.35	24.77	NA
TGME49_216700	hypothetical protein	XI	1940	0.528			GO:0005506; GO:0042586	TRUE	-0.7074	0.03791	0.1719	685.3	428.9	394.1	300.3	342.5	448.1	353.9	295.8	18.16	10.86	10.21	8.093	9.267	11.89	10.05	6.196	NA
TGME49_216710	transporter, major facilitator family protein	XI	4410	0.528	GO:0055085	GO:0016021		FALSE	0.4667	0.6388	NA	0	7.395	0	3.778	0	1.807	9.681	10.58	0	0.08238	0	0.04478	0	0.02109	0.121	0.09752	NA
TGME49_216720	hypothetical protein	XI	2400	0.511				TRUE	-0.05098	0.907	0.9788	319.8	305	318.3	238	279	379.4	651.6	1147	6.85	6.245	6.664	5.184	6.103	8.14	14.96	19.42	NA
TGME49_216730	MCM2/3/5 family protein	XI	8750	0.56	GO:0006260		GO:0005524; GO:0003677; GO:0003677, GO:0017111, GO:0000166	TRUE	0.004787	0.9906	0.9983	3198	2694	3707	2897	2634	1890	3250	2477	18.79	15.12	21.29	17.31	15.8	11.12	20.46	11.5	NA
TGME49_216740	riboflavin kinase	XI	4300	0.602	GO:0009231		GO:0008531	TRUE	-0.03049	0.949	0.9876	392.9	286.6	488.1	460.9	453	249.3	423.2	557.4	4.697	3.274	5.703	5.603	5.53	2.986	5.423	5.268	NA
TGME49_216750	Paf1/RNA polymerase II complex component LEO1	XI	3160	0.568				TRUE	0.103	0.7368	0.908	1777	1710	2113	1776	1838	1368	1724	1521	28.91	26.59	33.6	29.37	30.54	22.29	30.06	19.56	NA
TGME49_216760	RNA pseudouridine synthase superfamily protein	XI	3700	0.559	GO:0009451; GO:0001522		GO:0003723; GO:0009982	TRUE	-0.1609	0.6279	0.8592	744.6	591.6	739.7	587.4	717.7	610.7	688.1	700.8	10.35	7.855	10.05	8.3	10.18	8.498	10.25	7.697	NA
TGME49_216770	hypothetical protein	XI	492	0.569				FALSE	0.4788	0.6307	NA	4.568	9.244	12.13	1.889	15.32	12.65	11.52	40.74	0.4773	0.9231	1.238	0.2007	1.634	1.324	1.29	3.365	NA
TGME49_216780	hypothetical protein	XI	6320	0.542				TRUE	0.04392	0.8844	0.9709	813.2	813.5	867	776.3	916.9	836.5	968.4	969.2	6.614	6.324	6.893	6.422	7.616	6.815	8.443	6.232	NA
TGME49_216785	hypothetical protein	XI	1050	0.526				TRUE	-0.7628	0.07934	0.2989	1457	1056	606.3	595	722.1	1055	722.6	764.6	71.35	49.39	29.01	29.62	36.1	51.74	37.92	29.59	NA
TGME49_216790	ATP-binding cassette sub-family E member 1, putative	XI	2170	0.537			GO:0005524; GO:0016887, GO:0009055, GO:0015623, GO:0051536, GO:0015419; GO:0016887, GO:0009055, GO:0051536, GO:0017111, GO:0000166	TRUE	-0.5713	0.08558	0.3125	5519	3875	3453	2724	3381	3854	2738	3396	130.7	87.73	79.95	65.62	81.79	91.44	69.53	63.59	NA
TGME49_216800	flagellar/basal body protein	XI	678	0.512				TRUE	-0.4805	0.2594	0.6043	251.3	214.5	139.4	266.3	207.9	316.2	321.6	494.2	19.05	15.54	10.33	20.54	16.1	24.01	26.14	29.62	NA
TGME49_216810	5'-nucleotidase, C-terminal domain-containing protein	XI	3230	0.58	GO:0009166		GO:0008253; GO:0016787	TRUE	0.4154	0.1684	0.4773	945.7	1342	1206	1664	1429	1353	1642	3006	15.05	20.42	18.77	26.93	23.22	21.57	28.02	37.82	NA
TGME49_216820	transporter, major facilitator family protein	XI	3120	0.545	GO:0055085	GO:0016021	GO:0022857	TRUE	1.321	0.001963	0.01553	1599	2879	5469	5228	4169	3064	3642	1584	26.34	45.33	88.08	87.61	70.14	50.57	64.31	20.63	yellow
TGME49_216830	DTW domain-containing protein	XI	2770	0.543				TRUE	-0.1573	0.6488	0.8686	749.2	576.8	760.9	500.5	552.5	616.1	499.6	373.9	13.9	10.23	13.8	9.447	10.47	11.45	9.937	5.486	NA
TGME49_216840	hypothetical protein	XI	4010	0.588				TRUE	-0.3173	0.3944	0.7321	342.6	264.4	281.9	294.7	276.8	229.4	293.3	299.3	4.392	3.239	3.533	3.842	3.624	2.946	4.03	3.033	NA
TGME49_216850	hypothetical protein	XI	2180	0.534				TRUE	-0.2199	0.4958	0.7916	877.1	817.1	676	604.4	625.8	802.2	638.7	517.7	20.68	18.42	15.58	14.5	15.07	18.95	16.14	9.65	NA
TGME49_216860	DEAD (Asp-Glu-Ala-Asp) box polypeptide DDX39	XI	2080	0.534			GO:0005524; GO:0008026, GO:0004386, GO:0003676	TRUE	-0.2668	0.3935	0.7317	32200	29200	23920	20340	20960	27000	19590	16700	795.9	689.8	578	511.2	529	668.4	519	326.3	NA
TGME49_216870	DNA excision repair helicase	XI	4790	0.537	GO:0006139	GO:0005634	GO:0005524; GO:0004003, GO:0008026, GO:0003677, GO:0016818, GO:0003676; GO:0004003, GO:0008026, GO:0003677, GO:0003676	TRUE	-0.4352	0.08397	0.3092	1809	1276	1388	1264	1290	1324	1332	1277	19.42	13.08	14.56	13.79	14.14	14.24	15.33	10.84	NA
TGME49_216875	cpw-wpc domain-containing protein	XI	2320	0.516				FALSE	0	1	NA	0	0	0	0	1.094	0	8.491	0.8819	0	0	0	0	0.02476	0	0.2017	0.01545	NA
TGME49_216880	guanine nucleotide-binding protein	XI	1910	0.56			GO:0004402; GO:0005515	TRUE	-0.01412	0.9537	0.9894	67850	62620	71540	63190	57950	46370	49200	43830	1826	1611	1882	1730	1593	1250	1419	932.7	NA
TGME49_216890	hypothetical protein	XI	4430	0.532				TRUE	-0.1543	0.5988	0.8466	1293	1277	1037	1007	1138	1194	1123	1514	15	14.17	11.76	11.88	13.48	13.88	13.97	13.89	NA
TGME49_216900	cytokine induced apoptosis inhibitor 1 family protein	XI	2530	0.547				TRUE	0.1544	0.646	0.8672	2435	2352	3071	1721	2378	2108	2149	1599	49.48	45.67	60.99	35.56	49.33	42.91	46.81	25.69	NA
TGME49_216910	hypothetical protein	XI	1630	0.507				TRUE	-0.1355	0.6694	0.8791	1654	1564	1431	1220	1298	1454	1058	1061	52.16	47.14	44.11	39.14	41.79	45.94	35.75	26.46	NA
TGME49_216920	mediator complex subunit MED8	XI	2240	0.503				TRUE	-0.0727	0.835	0.9503	1983	2170	1585	1230	1531	1942	1533	2165	45.5	47.6	35.57	28.7	35.87	44.65	37.7	39.27	NA
TGME49_216930	cholinephosphate cytidylyltransferase	XI	2170	0.517	GO:0009058		GO:0004105; GO:0016779; GO:0003824	TRUE	0.1145	0.7242	0.9041	4354	5376	4053	2996	3618	4293	3484	5031	103.1	121.7	93.85	72.17	87.53	101.9	88.45	94.22	NA
TGME49_216940	hypothetical protein	XI	1570	0.526				FALSE	0.2069	0.8412	NA	0	5.546	0	9.444	2.188	10.84	15.58	11.11	0	0.1736	0	0.3145	0.07317	0.3555	0.5466	0.2876	NA
TGME49_216950	helicase	XI	3830	0.553	GO:0006810	GO:0005622	GO:0005524; GO:0008026, GO:0004386, GO:0003676; GO:0008026, GO:0004386, GO:0003676, GO:0017111, GO:0000166	TRUE	-0.4392	0.1737	0.4856	1179	787.6	933.7	740.4	927.8	847.3	722.3	392.8	15.82	10.1	12.25	10.11	12.72	11.39	10.39	4.168	NA
TGME49_216960	elongation factor Tu GTP binding domain-containing protein	XI	3140	0.554			GO:0005525; GO:0003924	TRUE	-0.212	0.4716	0.7792	1083	857.8	1006	734.8	788.9	896.1	779.1	868.3	17.73	13.42	16.11	12.23	13.19	14.69	13.67	11.24	NA
TGME49_216965	leucine rich repeat-containing protein	XI	1320	0.509			GO:0005515	TRUE	2.866	0.0001407	0.001956	0	83.19	84.88	228.5	262.6	448.1	384.1	838.5	0	3.096	3.231	9.052	10.44	17.48	16.03	25.82	cyan
TGME49_216970	coronin, putative	XI	3150	0.513			GO:0004402; GO:0005515	TRUE	1.365	0.000336	0.003884	1284	2705	4144	3878	2849	2486	2884	1387	20.95	42.19	66.1	64.36	47.48	40.64	50.44	17.9	yellow
TGME49_216980	WDR8 protein isoform 3 family protein	XI	2830	0.54			GO:0005515	TRUE	-0.03792	0.8924	0.9734	1101	1087	1055	986	1096	863.6	987.2	1080	20	18.87	18.73	18.21	20.34	15.71	19.22	15.51	NA
TGME49_216990	LysM domain-containing protein	XI	3750	0.533	GO:0016998			TRUE	0.2571	0.517	0.8033	237.6	258.8	321.3	370.2	376.4	294.5	402.3	709.4	3.257	3.391	4.306	5.161	5.269	4.044	5.91	7.688	NA
TGME49_217000	hypothetical protein	XI	3300	0.541				TRUE	-0.02305	0.951	0.9884	1156	939.2	1343	1147	1305	896.1	1256	1668	18	13.98	20.45	18.16	20.76	13.98	20.97	20.54	NA
TGME49_217010	hypothetical protein	XI	3320	0.552			GO:0005515	TRUE	-0.174	0.4991	0.7923	1361	1170	1240	1279	1223	1077	1120	1374	21.08	17.32	18.77	20.14	19.34	16.7	18.59	16.82	NA
TGME49_217020	ATPase, AFG1 family protein	XI	3280	0.535			GO:0005524	TRUE	-0.1535	0.5902	0.8414	1951	1675	1819	1351	1694	1435	1485	1039	30.57	25.09	27.86	21.53	27.11	22.52	24.95	12.87	NA
TGME49_217030	hypothetical protein	XI	1410	0.511				TRUE	-0.03793	0.9182	0.9818	808.6	702.5	870	491.1	716.6	793.1	683.2	621.6	29.48	24.48	31.01	18.21	26.68	28.96	26.7	17.91	NA
TGME49_217040	hypothetical protein	XI	1260	0.509				FALSE	0.244	0.7737	NA	0	0	3.031	1.889	1.094	0	4.272	0.5292	0	0	0.1209	0.07837	0.04559	0	0.1868	0.01707	NA
TGME49_217050	ADA2-A transcriptional co-activator SAGA component	XI	4920	0.585			GO:0003677; GO:0008270; GO:0003682, GO:0008270	TRUE	0.05361	0.8886	0.9724	1786	1427	2286	1915	2055	1254	1663	1538	18.66	14.25	23.34	20.35	21.92	13.12	18.62	12.71	NA
TGME49_217160	Der1 family protein	XI	639	0.545		GO:0016021	GO:0004252	TRUE	-0.3105	0.4131	0.7415	411.2	342	315.3	385.3	341.4	267.4	376.6	429.3	33.08	26.3	24.79	31.53	28.05	21.55	32.48	27.3	NA
TGME49_217170	hypothetical protein	XI	1340	0.449				FALSE	0.5683	0.5795	NA	0	5.546	3.031	5.667	1.094	18.07	4.272	9.172	0	0.2033	0.1137	0.2211	0.04286	0.6942	0.1757	0.2782	NA
TGME49_217178	hypothetical protein	XI	807	0.517				TRUE	0.134	0.86	0.9612	22.84	44.37	12.13	75.55	50.33	46.97	71.06	339.2	1.455	2.701	0.755	4.895	3.274	2.997	4.852	17.08	NA
TGME49_217182	RNA-dependent RNA polymerase RDP	XI	9140	0.568			GO:0003968	TRUE	0.6653	0.2063	0.5347	315.2	778.3	306.2	1196	1416	890.7	1252	6707	1.773	4.184	1.683	6.839	8.132	5.018	7.55	29.82	NA
TGME49_217220	zinc finger, C3HC4 type (RING finger) domain-containing protein	XI	5480	0.549			GO:0005515; GO:0008270	TRUE	-0.3924	0.1665	0.4743	3033	2231	2355	1879	2395	1964	1837	1341	28.46	20.01	21.6	17.93	22.94	18.45	18.47	9.945	NA
TGME49_217340	hypothetical protein	XII	3650	0.598				TRUE	-0.1918	0.5405	0.8159	603	489.9	569.9	702.6	684.9	616.1	730	1269	8.493	6.594	7.846	10.06	9.851	8.691	11.02	14.13	NA
TGME49_217350	methyltransferase MTA70, putative	XII	5260	0.589	GO:0006139		GO:0016422; GO:0008168	TRUE	-0.03133	0.9273	0.9834	822.3	684	927.6	812.2	1020	697.4	684.2	678.7	8.037	6.389	8.861	8.073	10.18	6.827	7.168	5.244	NA
TGME49_217360	hypothetical protein	XII	9150	0.579				TRUE	0.6218	0.203	0.5307	178.2	290.3	278.9	528.9	338.1	251.1	412.2	265.3	1.001	1.558	1.532	3.022	1.94	1.413	2.482	1.178	NA
TGME49_217370	hypothetical protein	XII	1170	0.511				TRUE	-0.04322	0.9004	0.9756	657.8	580.5	688.1	549.7	419	408.3	366.4	203	28.9	24.38	29.55	24.56	18.8	17.97	17.26	7.052	NA
TGME49_217380	hypothetical protein	XII	3730	0.499				TRUE	2.864	2.553e-05	0.0005208	4.568	112.8	130.3	391	472.7	592.6	602.3	1450	0.06296	1.485	1.756	5.48	6.652	8.181	8.896	15.8	orange
TGME49_217390	hypothetical protein	XII	2220	0.536				TRUE	1.584	0.0004399	0.004801	461.4	1721	1276	2106	1548	2620	1456	3974	10.68	38.09	28.89	49.6	36.61	60.76	36.15	72.74	red
TGME49_217400	hypothetical protein	XII	3500	0.517				TRUE	1.249	7.735e-05	0.001246	671.6	1444	1816	1490	1264	1205	1100	665.1	9.864	20.27	26.07	22.26	18.95	17.73	17.31	7.723	yellow
TGME49_217410	hypothetical protein	XII	3590	0.543				TRUE	1.271	2.298e-05	0.0004812	1124	2561	2968	2860	2278	2025	1847	1141	16.09	35.04	41.54	41.65	33.31	29.05	28.34	12.92	yellow
TGME49_217420	hypothetical protein	XII	2260	0.543				TRUE	1.386	1.642e-06	6.756e-05	909.1	2189	2659	2185	1925	1597	1665	1047	20.68	47.58	59.11	50.55	44.71	36.39	40.59	18.82	yellow
TGME49_217430	protease inhibitor PI1	XII	2600	0.495				TRUE	0.4191	0.2543	0.5996	877.1	1414	964	1277	1230	1960	1466	2158	17.34	26.72	18.63	25.67	24.83	38.82	31.07	33.73	NA
TGME49_217440	HCNGP family protein	XII	3670	0.551				TRUE	-0.1534	0.5243	0.8078	2001	1803	1789	1700	1737	1579	1608	1833	28.03	24.13	24.49	24.22	24.85	22.15	24.15	20.3	NA
TGME49_217450	general transcription factor IIH polypeptide 5 GTF2H5	XII	1290	0.49	GO:0006289		GO:0003677	TRUE	-0.3678	0.3609	0.7053	1498	1350	927.6	755.5	857.8	1156	742.7	562.1	59.71	51.4	36.13	30.62	34.91	46.15	31.72	17.71	NA
TGME49_217460	glutaminyl-tRNA synthetase (GlnRS)	XII	3190	0.549	GO:0043039; GO:0006418; GO:0006425; GO:0043039, GO:0006418, GO:0006412	GO:0005737	GO:0005524; GO:0004812, GO:0004819, GO:0016876, GO:0000166; GO:0004812, GO:0004819, GO:0000166	TRUE	-0.252	0.3241	0.6742	11750	8868	10770	8600	8596	8499	8952	6101	189.3	136.6	169.7	140.9	141.5	137.2	154.6	77.73	NA
TGME49_217470	hypothetical protein	XII	5800	0.536				TRUE	-0.6168	0.04125	0.1836	721.8	465.9	463.8	425	446.4	542	492.9	256.8	6.398	3.946	4.018	3.831	4.041	4.812	4.683	1.799	NA
TGME49_217480	hypothetical protein	XII	7080	0.554				TRUE	-0.1677	0.5605	0.8262	2147	2028	1782	1963	1656	1689	1966	2209	15.59	14.07	12.65	14.49	12.28	12.29	15.3	12.68	NA
TGME49_217490	hypothetical protein	XII	824	0.518				FALSE	1.003	0.3238	NA	0	7.395	9.094	1.889	7.659	9.033	22.71	13.05	0	0.4409	0.5546	0.1198	0.4879	0.5645	1.519	0.6437	NA
TGME49_217500	HMG (high mobility group) box domain-containing protein	XII	1570	0.514		GO:0005622	GO:0005515; GO:0043565; GO:0046982, GO:0043565	TRUE	-0.1331	0.668	0.8783	2522	2472	2104	1630	1944	2300	1811	1698	82.57	77.35	67.33	54.28	65.01	75.43	63.56	43.95	NA
TGME49_217510	hypothetical protein	XII	1700	0.516				TRUE	1.373	0.00118	0.01042	1581	2871	5693	4492	4113	3435	3240	1886	47.8	82.98	168.3	138.1	127	104	105	45.08	yellow
TGME49_217520	hypothetical protein	XII	2840	0.495				TRUE	1.414	0.008997	0.05322	50.25	144.2	145.5	102	89.72	135.5	116.3	57.33	0.9096	2.495	2.575	1.878	1.658	2.457	2.256	0.8203	yellow
TGME49_217530	hypothetical protein	XII	3280	0.502				TRUE	1.429	0.1122	0.3777	4.568	24.03	33.35	30.22	21.88	28.91	67.17	44.8	0.0716	0.36	0.5108	0.4817	0.3502	0.4538	1.128	0.5551	NA
TGME49_217540	RNA recognition motif-containing protein	XII	4490	0.527			GO:0003676	TRUE	-0.01835	0.9594	0.9913	4728	5772	3595	5838	5092	6056	5299	9752	54.13	63.16	40.24	67.98	59.54	69.45	65.02	88.27	NA
TGME49_217550	hypothetical protein	XII	1420	0.515			GO:0016740	TRUE	0.1778	0.5704	0.8316	3732	4905	3577	4573	4153	4907	4191	6815	135.1	169.7	126.6	168.4	153.5	177.9	162.6	195	NA
TGME49_217555	hypothetical protein	XII	1420	0.499				TRUE	1.047	0.01569	0.08506	1371	3877	2067	3245	3200	4125	2891	8401	49.62	134.1	73.16	119.5	118.3	149.6	112.2	240.4	NA
TGME49_217560	DNA-directed RNA polymerase II RPB10	XII	912	0.484	GO:0006351		GO:0003677; GO:0003899	TRUE	-0.1422	0.7588	0.9168	2896	3080	2080	1419	1876	2981	1538	962.5	163.3	165.9	114.6	81.32	108	168.3	92.94	42.89	NA
TGME49_217570	ribosomal protein RPS27	XII	1060	0.528	GO:0006412	GO:0005622; GO:0005840	GO:0003735	TRUE	-0.2018	0.5841	0.8386	74890	73860	55360	65470	48590	75720	53180	40790	3632	3423	2624	3229	2407	3678	2764	1564	NA
TGME49_217580	DNA-directed RNA polymerase III RPC6	XII	2150	0.52	GO:0006351		GO:0003677; GO:0003899	TRUE	-0.3108	0.3723	0.7131	1549	1298	1173	912.3	1144	1324	936.2	815.6	37.03	29.66	27.42	22.18	27.94	31.72	23.99	15.42	NA
TGME49_217590	50S ribosomal protein L17, putative	XII	3730	0.556	GO:0006412	GO:0005622; GO:0005840	GO:0003735	TRUE	-0.2561	0.4573	0.7733	557.3	471.4	454.7	449.5	531.7	345.1	441.4	374.5	7.681	6.209	6.126	6.301	7.484	4.764	6.52	4.08	NA
TGME49_217600	calcium-dependent protein kinase CDPK9	XII	5060	0.528	GO:0006468		GO:0005524; GO:0004683, GO:0004672; GO:0005509, GO:0004672, GO:0004713	TRUE	0.342	0.2923	0.6407	1087	1209	1570	1638	1293	1252	1276	1291	11.05	11.74	15.59	16.92	13.42	12.74	13.89	10.37	NA
TGME49_217610	hypothetical protein	XII	3980	0.523				TRUE	2.133	1.012e-07	7.685e-06	137.1	700.7	633.6	1073	1163	1727	1211	3473	1.77	8.649	7.999	14.09	15.34	22.35	16.76	35.46	red
TGME49_217620	hypothetical protein	XII	3170	0.503	GO:0006413		GO:0003723; GO:0003743	TRUE	-0.09707	0.7948	0.9345	653.3	597.1	618.4	455.2	507.7	695.6	459	461.1	10.59	9.255	9.803	7.507	8.407	11.3	7.979	5.911	NA
TGME49_217630	hypothetical protein	XII	4420	0.512				TRUE	1.346	0.008274	0.04966	164.5	571.3	351.6	632.8	477	1015	563.2	1427	1.913	6.35	3.998	7.484	5.666	11.83	7.021	13.12	red
TGME49_217640	hypothetical protein	XII	2610	0.513				TRUE	-0.2888	0.4346	0.757	1329	1078	1070	721.5	943.1	1189	796.4	416.8	26.18	20.29	20.6	14.45	18.97	23.45	16.81	6.49	NA
TGME49_217650	hypothetical protein	XII	1480	0.484	GO:0048870	GO:0009434		TRUE	2.266	0.0003254	0.003803	13.71	103.5	121.3	247.4	250.6	321.6	364.1	644.7	0.476	3.437	4.117	8.741	8.887	11.19	13.56	17.7	orange
TGME49_217660	Tctex-1 family protein	XII	2090	0.508				TRUE	1.481	0.001493	0.01253	150.8	565.7	357.7	674.3	647.7	1102	702	1580	3.708	13.3	8.6	16.87	16.27	27.15	18.51	30.72	red
TGME49_217665	hypothetical protein	XII	5030	0.503				TRUE	-0.2838	0.3667	0.7094	836	774.6	588.1	717.8	678.3	778.7	771.4	883	8.544	7.566	5.875	7.46	7.08	7.971	8.45	7.134	NA
TGME49_217670	ribosomal protein RPS6	XII	3900	0.553	GO:0006412	GO:0005840	GO:0019843; GO:0003735	TRUE	-0.56	0.03712	0.1691	1325	911.4	873	940.6	963.9	990.1	908.4	1315	17.46	11.48	11.25	12.61	12.98	13.07	12.83	13.7	NA
TGME49_217680	hypothetical protein	XII	9430	0.565				TRUE	-0.2482	0.3912	0.73	2261	1947	1846	2429	1915	2126	2377	1583	12.33	10.14	9.837	13.47	10.66	11.61	13.89	6.821	NA
TGME49_217688	hypothetical protein	XII	4630	0.552				TRUE	1.275	0.01681	0.08974	146.2	238.5	530.5	555.3	407	357.7	399	173.2	1.623	2.531	5.757	6.27	4.615	3.978	4.748	1.52	NA
TGME49_217692	hypothetical protein	XII	3980	0.585		GO:0016020		TRUE	-0.5078	0.09924	0.3482	1357	1017	870	882.1	922.3	780.5	986.2	858.3	17.52	12.55	10.98	11.59	12.17	10.1	13.65	8.764	NA
TGME49_217700	AP2 domain transcription factor AP2XII-2	XII	5490	0.595	GO:0006355		GO:0003700	TRUE	0.9596	0.05522	0.2304	347.2	558.3	873	806.5	751.7	466.1	967.7	938.7	3.251	4.996	7.991	7.68	7.188	4.372	9.712	6.949	NA
TGME49_217710	DnaJ domain-containing protein	XII	1080	0.527			GO:0031072	TRUE	0.4777	0.3204	0.671	1887	3601	1813	2760	2874	4504	2588	5334	89.81	163.8	84.34	133.6	139.7	214.7	132	200.7	NA
TGME49_217720	hypothetical protein	XII	2450	0.545				TRUE	-0.113	0.7544	0.9156	3924	2716	4511	4031	4023	3386	3550	1913	82.34	54.46	92.51	86.01	86.2	71.16	79.83	31.73	NA
TGME49_217722	hypothetical protein	XII	367	0.559				FALSE	0.1889	0.8557	NA	4.568	7.395	3.031	3.778	6.565	1.807	9.302	1.058	0.6399	0.99	0.4151	0.5381	0.9391	0.2535	1.397	0.1172	NA
TGME49_217724	hypothetical protein	XII	357	0.501				FALSE	0.9168	0.3663	NA	4.568	7.395	18.19	11.33	5.471	3.613	8.545	3.175	0.6578	1.018	2.56	1.66	0.8045	0.5212	1.319	0.3614	NA
TGME49_217726	hypothetical protein	XII	222	0.527				TRUE	0.1571	0.7844	0.9304	68.53	83.19	66.69	68	68.93	66.85	56.57	22.05	15.87	18.41	15.1	16.01	16.3	15.5	14.04	4.036	NA
TGME49_217728	hypothetical protein	XII	327	0.547				TRUE	0.3759	0.4706	0.7784	95.94	118.3	133.4	143.6	108.3	84.91	109.4	43.92	15.08	17.78	20.5	22.95	17.39	13.37	18.44	5.458	NA
TGME49_217730	hypothetical protein	XII	5510	0.597			GO:0005515	TRUE	-0.6472	0.04374	0.193	877.1	602.7	503.2	904.8	820.6	536.6	657.9	812.6	8.183	5.374	4.589	8.585	7.818	5.014	6.578	5.993	NA
TGME49_217740	3-ketoacyl-(acyl-carrier-protein) reductase	XII	1130	0.606	GO:0008152; GO:0006633; GO:0008152, GO:0055114		GO:0004316; GO:0016491; GO:0051287, GO:0016491	TRUE	-0.2629	0.4817	0.7867	1722	1180	1673	1437	1648	916	1310	1483	78.35	51.28	74.41	66.5	76.55	41.74	63.9	53.32	NA
TGME49_217750	hypothetical protein	XII	665	0.579				TRUE	-0.2004	0.5313	0.8118	726.4	571.3	691.2	642.2	675.1	480.6	578.3	673.6	56.15	42.2	52.23	50.49	53.29	37.21	47.92	41.16	NA
TGME49_217760	GTP-binding protein	XII	1940	0.575	GO:0015684; GO:0000917	GO:0016021	GO:0005525; GO:0015093	TRUE	0.1409	0.7202	0.9019	529.9	480.7	691.2	530.8	620.4	354.1	476.1	307.6	14.04	12.17	17.9	14.3	16.79	9.399	13.52	6.444	NA
TGME49_217770	hypothetical protein	XII	6430	0.613				TRUE	0.2685	0.6252	0.8583	1060	785.7	1810	1715	1486	742.5	1516	902.9	8.473	6.003	14.14	13.94	12.13	5.946	12.99	5.706	NA
TGME49_217780	Sec20 protein	XII	5180	0.578				TRUE	0.6024	0.1251	0.4052	840.6	1429	1206	2095	1820	1507	2534	7730	8.342	13.55	11.7	21.14	18.44	14.98	26.96	60.64	NA
TGME49_217790	S1 RNA binding domain-containing protein	XII	7190	0.609			GO:0003723	TRUE	-0.2656	0.4608	0.7754	644.1	449.2	618.4	578	543.8	426.4	535.1	423.1	4.605	3.07	4.322	4.203	3.97	3.054	4.101	2.392	NA
TGME49_217800	hypothetical protein	XII	3530	0.574				TRUE	0.6905	0.2203	0.5533	109.6	275.5	109.1	358.9	308.5	305.3	424.5	1126	1.597	3.834	1.553	5.315	4.589	4.454	6.627	12.96	NA
TGME49_217810	hypothetical protein	XII	725	0.556				FALSE	0.7151	0.4048	NA	0	1.849	3.031	0	0	3.613	0.8112	0.8819	0	0.1253	0.2101	0	0	0.2566	0.06165	0.04943	NA
TGME49_217820	PCI domain-containing protein	XII	2550	0.575			GO:0005515	TRUE	-0.2498	0.3773	0.7171	10030	7280	9506	7899	8586	6029	6378	6706	202.2	140.3	187.3	161.9	176.8	121.7	137.8	106.9	NA
TGME49_217830	hypothetical protein	XII	6080	0.608				TRUE	0.5699	0.2857	0.6347	625.9	589.8	1322	1073	915.8	484.2	884	500.8	5.292	4.766	10.92	9.225	7.907	4.101	8.011	3.347	NA
TGME49_217850	Sucrose-6F-phosphate phosphohydrolase	XII	3290	0.542			GO:0050307	TRUE	0.6877	0.03261	0.1521	616.7	883.7	1140	1109	984.7	1073	1206	1346	9.637	13.2	17.41	17.62	15.71	16.8	20.2	16.63	NA
TGME49_217855	hypothetical protein	XII	450	0.538				FALSE	0.009113	0.9926	NA	0	0	3.031	1.889	5.471	3.613	4.813	3.528	0	0	0.3385	0.2194	0.6382	0.4135	0.5894	0.3186	NA
TGME49_217860	hypothetical protein	XII	11300	0.602				TRUE	0.2666	0.5185	0.8041	575.6	807.9	612.3	1507	1257	935.9	1548	4100	2.619	3.513	2.723	6.974	5.84	4.264	7.549	14.75	NA
TGME49_217870	DHHC zinc finger domain-containing protein	XII	4180	0.513			GO:0008270	TRUE	0.7754	0.01734	0.09213	808.6	1510	1316	1966	1430	1975	2027	3267	9.944	17.75	15.82	24.59	17.96	24.33	26.71	31.77	NA
TGME49_217875	hypothetical protein	XII	267	0.566				TRUE	-0.8078	0.1183	0.3927	1530	1196	466.8	636.5	632.4	952.1	684.9	839.8	294.7	220.1	87.86	124.6	124.3	183.6	141.3	127.8	NA
TGME49_217880	RNA-binding protein Nova-1, putative	XII	1240	0.657			GO:0003723	TRUE	0.04945	0.9245	0.9829	1252	1032	1576	1692	1492	527.6	1314	2072	51.89	40.87	63.88	71.35	63.18	21.91	58.38	67.9	NA
TGME49_217890	alkyl hydroperoxide reductase/ Thiol specific antioxidant/ Mal allergen, putative	XII	2540	0.501	GO:0055114		GO:0016209; GO:0016491, GO:0051920	TRUE	-0.05262	0.874	0.9679	26340	28320	22380	21110	23140	28810	20220	24700	533.1	547.8	442.8	434.5	478.3	584	438.6	395.2	NA
TGME49_217900	hypothetical protein	XII	2550	0.492				TRUE	0.04995	0.8912	0.9734	1846	2255	1561	1402	1399	2253	1610	1916	37.21	43.46	30.76	28.73	28.81	45.49	34.79	30.54	NA
TGME49_217910	DNA polymerase (pol2) superfamily protein	XII	7230	0.583	GO:0006260; GO:0006139		GO:0003677; GO:0003887, GO:0000166; GO:0003887, GO:0003676, GO:0000166	TRUE	0.001032	0.9977	0.9997	2481	2213	2759	2675	2230	1998	3033	2967	17.64	15.04	19.17	19.34	16.19	14.23	23.12	16.68	NA
TGME49_217915	hypothetical protein	XII	1940	0.483				TRUE	2.655	0.0002733	0.003327	9.137	184.9	75.78	272	181.6	314.4	231.1	477.1	0.2421	4.682	1.963	7.33	4.915	8.344	6.563	9.994	orange
TGME49_217920	hypothetical protein	XII	1370	0.505				TRUE	1.888	0.009966	0.05802	9.137	77.65	48.5	122.8	110.5	159	116.7	270.9	0.3428	2.785	1.779	4.685	4.235	5.976	4.694	8.036	orange
TGME49_217930	hypothetical protein	XII	1610	0.524				TRUE	2.906	7.699e-05	0.001243	4.568	99.83	124.3	222.9	139	186.1	177.8	440.8	0.1459	3.046	3.879	7.237	4.531	5.952	6.084	11.13	orange
TGME49_217940	hypothetical protein	XII	3020	0.541				TRUE	2.855	4.37e-06	0.000143	13.71	183	163.7	358.9	310.7	319.8	276.4	757.2	0.2333	2.978	2.724	6.213	5.402	5.452	5.043	10.19	orange
TGME49_217951	hypothetical protein	Not Assigned	420	0.517				FALSE	-0.09622	0.9213	NA	0	1.849	0	0	3.282	3.613	3.569	10.05	0	0.2163	0	0	0.4103	0.443	0.4683	0.9728	NA
TGME49_217961	hypothetical protein	Not Assigned	2490	0.56				TRUE	1.451	0.01801	0.09513	22.84	64.71	106.1	211.5	213.4	169.8	181.8	515	0.4716	1.277	2.141	4.442	4.498	3.512	4.022	8.406	NA
TGME49_218000	hypothetical protein	XII	11700	0.582				TRUE	-0.4094	0.1499	0.4487	1407	1100	1006	1337	1100	1218	1225	1365	6.182	4.619	4.322	5.976	4.934	5.359	5.769	4.741	NA
TGME49_218070	hypothetical protein	XII	7570	0.589				TRUE	-0.001476	0.9972	0.9997	2133	1590	2662	2291	2289	1245	1970	1356	14.49	10.32	17.67	15.82	15.87	8.467	14.34	7.281	NA
TGME49_218130	hypothetical protein	XII	2810	0.551				TRUE	-0.2541	0.7066	0.8956	45.68	49.92	27.28	85	49.24	92.14	133.7	153.6	0.8358	0.8727	0.4879	1.581	0.9198	1.688	2.621	2.222	NA
TGME49_218188	hypothetical protein	XII	4130	0.558				TRUE	-0.1363	0.715	0.899	292.4	277.3	257.7	364.5	492.4	422.8	458.9	911.9	3.639	3.299	3.135	4.615	6.258	5.271	6.123	8.973	NA
TGME49_218192	hypothetical protein	XII	2770	0.557				TRUE	0.03009	0.9435	0.9864	150.8	151.6	163.7	247.4	328.2	348.7	300.9	594.4	2.798	2.689	2.97	4.67	6.221	6.482	5.986	8.721	NA
TGME49_218195	hypothetical protein	XII	1510	0.551				TRUE	0.03879	0.9224	0.9822	1265	1671	951.9	1966	1812	1604	1968	4622	43.08	54.38	31.68	68.08	62.99	54.71	71.81	124.4	NA
TGME49_218200	UDP-sugar pyrophospharylase	XII	1870	0.564	GO:0008152		GO:0051748; GO:0016779	TRUE	-0.1181	0.7475	0.9127	3504	3869	2613	5355	4274	3615	4714	10910	96.32	101.7	70.22	149.7	120	99.55	138.9	237.1	NA
TGME49_218210	Chromosome-associated kinesin KLP1, putative	XII	3030	0.543	GO:0007018		GO:0005524; GO:0003777; GO:0003777, GO:0005515	TRUE	1.488	0.004073	0.02772	319.8	1274	739.7	1978	1073	2177	1353	3925	5.425	20.65	12.27	34.12	18.6	37	24.61	52.65	red
TGME49_218215	hypothetical protein	XII	2630	0.484				TRUE	2.796	3.784e-06	0.0001307	415.7	6277	1698	4730	6433	7243	8810	35230	8.126	117.2	32.43	94.02	128.4	141.8	184.6	544.4	blue
TGME49_218220	cell-cycle-associated protein kinase CDK, putative	XII	1750	0.546	GO:0006468		GO:0005524; GO:0008353, GO:0004672; GO:0004672, GO:0004713	TRUE	-0.3589	0.2284	0.5654	2193	1583	1816	1456	1687	1852	1504	1273	64.41	44.43	52.14	43.51	50.61	54.49	47.35	29.56	NA
TGME49_218230	histone lysine methyltransferase, SET, putative	XII	3480	0.523			GO:0005515	TRUE	-0.5599	0.1434	0.4358	1923	1370	1182	808.4	1062	1254	807.9	627.8	28.41	19.34	17.07	12.14	16.03	18.55	12.79	7.331	NA
TGME49_218240	hypothetical protein	XII	5560	0.58				TRUE	1.075	0.008024	0.04869	466	935.5	1119	1232	1024	845.5	1398	2677	4.308	8.266	10.11	11.58	9.67	7.83	13.85	19.57	green
TGME49_218250	TAP42 family protein	XII	2540	0.55	GO:0009966			TRUE	-0.1312	0.598	0.846	2106	1986	1849	1628	1733	1666	1608	1668	42.62	38.41	36.58	33.51	35.82	33.77	34.88	26.68	NA
TGME49_218260	histone H3.3	XII	2030	0.513	GO:0006334	GO:0005634; GO:0000786	GO:0003677; GO:0046982	TRUE	0.3046	0.1886	0.5099	6830	8671	8254	6754	7221	9247	8665	11060	173	209.8	204.3	174	186.7	234.5	235.2	221.4	NA
TGME49_218270	hypothetical protein	XII	1530	0.508				TRUE	1.161	0.0005979	0.006098	443.1	1050	979.1	1037	852.3	934.1	734.1	655.8	14.89	33.72	32.16	35.43	29.24	31.44	26.44	17.42	yellow
TGME49_218280	eukaryotic porin, putative	XII	3050	0.534	GO:0006820; GO:0044070, GO:0055085	GO:0005741	GO:0008308	TRUE	-0.3105	0.3544	0.6998	10580	8948	7921	5606	6571	7828	5300	3807	178.3	144.1	130.5	96.09	113.1	132.2	95.74	50.73	NA
TGME49_218290	WD domain, G-beta repeat-containing protein	XII	3940	0.536			GO:0005515; GO:0003824	TRUE	2.777	1.008e-09	2.395e-07	68.53	643.4	479	893.4	784.5	1062	837.8	2123	0.8941	8.022	6.108	11.85	10.45	13.88	11.72	21.89	orange
TGME49_218300	zinc finger (CCCH type) motif-containing protein	XII	8570	0.554			GO:0003676; GO:0008270	TRUE	-0.1625	0.5376	0.8144	4427	3773	4114	4112	3890	3162	3792	2638	26.55	21.63	24.12	25.08	23.83	19	24.38	12.51	NA
TGME49_218310	microneme protein MIC14	XII	4720	0.523				TRUE	-0.1246	0.6619	0.8755	5774	5716	4847	5389	4410	4394	4930	5232	62.89	59.5	51.6	59.69	49.05	47.93	57.55	45.05	NA
TGME49_218340	hypothetical protein	XII	3560	0.529				TRUE	0.6451	0.1365	0.4262	443.1	589.8	833.6	687.5	591.9	590.8	980	621.2	6.399	8.139	11.77	10.1	8.729	8.545	15.17	7.091	NA
TGME49_218350	hypothetical protein	XII	1590	0.524				FALSE	0	1	NA	0	0	0	0	0	0	0.1622	0	0	0	0	0	0	0	0.005622	0	NA
TGME49_218358	zinc knuckle domain-containing protein	XII	1820	0.515			GO:0003676; GO:0008270	TRUE	-0.215	0.5229	0.8068	1969	1638	1722	1122	1339	1668	1166	597.2	55.61	44.22	47.54	32.23	38.63	47.18	35.31	13.34	NA
TGME49_218362	zinc finger protein ZFP1	XII	6480	0.554		GO:0005730	GO:0003676; GO:0008270	TRUE	-0.06685	0.8443	0.9537	2883	3306	2167	2280	2044	2408	2513	1654	22.87	25.06	16.81	18.39	16.56	19.14	21.37	10.37	NA
TGME49_218370	hypothetical protein	XII	1660	0.501				TRUE	0.1457	0.6651	0.8774	1996	2546	1898	1436	1918	3042	2792	6364	61.82	75.34	57.44	45.21	60.66	94.37	92.68	155.8	NA
TGME49_218390	hypothetical protein	XII	807	0.569				FALSE	0	1	NA	0	0	0	0	0	0	0.1082	0	0	0	0	0	0	0	0.007385	0	NA
TGME49_218400	NEK kinase	XII	8740	0.581	GO:0006468		GO:0005524; GO:0004687, GO:0004672; GO:0004672, GO:0004713	TRUE	1.676	0.001907	0.01521	137.1	726.6	315.3	1315	1068	1005	1578	5622	0.8061	4.084	1.813	7.864	6.414	5.918	9.946	26.14	red
TGME49_218410	ribosomal protein RPP0	XII	2040	0.558	GO:0042254; GO:0006414	GO:0005622; GO:0005840	GO:0003906; GO:0003735	TRUE	0.03754	0.8981	0.975	49600	46500	55170	48690	46000	29390	38420	35780	1250	1120	1359	1248	1184	741.8	1038	712.8	NA
TGME49_218420	WD domain, G-beta repeat-containing protein	XII	3250	0.564			GO:0004381; GO:0005515	TRUE	-0.08553	0.7859	0.9311	3198	2649	3365	2544	3250	2719	2414	2371	50.58	40.05	52.02	40.93	52.49	43.08	40.93	29.65	NA
TGME49_218450	hypothetical protein	XII	2030	0.541				FALSE	-0.1825	0.8603	NA	4.568	5.546	3.031	15.11	4.376	3.613	5.733	15.35	0.1157	0.1342	0.07504	0.3892	0.1132	0.09165	0.1556	0.3072	NA
TGME49_218460	hypothetical protein	XII	522	0.502			GO:0030246	FALSE	0	1	NA	0	0	0	0	0	1.807	0.1622	1.058	0	0	0	0	0	0.1782	0.01713	0.08239	NA
TGME49_218470	protein disulfide-isomerase, putative	XII	3220	0.519	GO:0045454		GO:0003756	TRUE	0.3481	0.4594	0.7745	2736	5019	2152	4630	4789	5310	4487	13180	43.69	76.58	33.59	75.17	78.08	84.91	76.77	166.3	NA
TGME49_218490	hypothetical protein	XII	8970	0.566				TRUE	-0.5507	0.06614	0.2635	959.4	604.5	694.2	714	626.9	650.4	712.9	385.4	5.498	3.311	3.889	4.161	3.669	3.734	4.379	1.746	NA
TGME49_218500	hypothetical protein	XII	4710	0.608				TRUE	1.533	0.001839	0.01485	73.09	218.2	263.7	545.9	358.9	283.7	347.2	1005	0.7978	2.276	2.814	6.059	4	3.101	4.062	8.67	red
TGME49_218510	hypothetical protein	XII	1400	0.517				FALSE	0	1	NA	0	0	0	0	0	3.613	4.813	0.3528	0	0	0	0	0	0.1329	0.1894	0.01024	NA
TGME49_218520	microneme protein MIC6	XII	5550	0.512		GO:0045177	GO:0005515	TRUE	1.826	0.02477	0.1227	9.137	62.86	57.6	66.11	42.67	121	45.86	119.4	0.08463	0.5564	0.5215	0.6227	0.4036	1.123	0.4553	0.8744	NA
TGME49_218530	proteasome-interacting thioredoxin domain-containing protein	XII	1500	0.521				TRUE	-0.2544	0.5215	0.8064	5021	4895	3410	2557	3091	4336	2734	2491	172.1	160.3	114.2	89.14	108.2	148.8	100.4	67.48	NA
TGME49_218540	peptidase S15, putative	XII	2040	0.548				TRUE	-0.06002	0.8224	0.9447	5121	5367	4441	4548	4256	4607	4138	5032	129.1	129.3	109.4	116.6	109.5	116.3	111.8	100.2	NA
TGME49_218550	PIK3R4 kinase-related protein	XII	6410	0.581	GO:0006468		GO:0005524; GO:0008353, GO:0004672; GO:0004672, GO:0004713	TRUE	1.684	0.002266	0.01733	561.9	1082	2953	3013	2141	1315	1838	1107	4.506	8.289	23.15	24.57	17.54	10.57	15.8	7.017	yellow
TGME49_218560	acetyl-coA carboxylase ACC2	XII	13400	0.594	GO:0006633; GO:0008152	GO:0005737	GO:0005524; GO:0008716, GO:0003989, GO:0003824, GO:0016874, GO:0004658; GO:0003989, GO:0004075, GO:0003824, GO:0016874, GO:0046872	TRUE	-0.02332	0.9418	0.9863	4600	4884	4208	7179	6103	4775	6556	12200	17.65	17.91	15.78	28.01	23.91	18.35	26.96	37.01	NA
TGME49_218570	Nin one binding (NOB1) Zn-ribbon family protein	XII	3120	0.544				TRUE	-0.4337	0.1154	0.386	2339	1710	1725	1396	1658	1523	1341	953.7	38.54	26.93	27.78	23.39	27.89	25.14	23.69	12.42	NA
TGME49_218580	RNA methyltransferase, TrmH family protein	XII	9130	0.601	GO:0006396		GO:0003723; GO:0008173, GO:0009020; GO:0008173	TRUE	-0.107	0.8004	0.9373	1074	754.3	1231	1003	1172	702.8	1055	613.5	6.045	4.059	6.774	5.743	6.738	3.964	6.365	2.731	NA
TGME49_218590	protein phosphatase 2C domain-containing protein	XII	3580	0.579			GO:0003824; GO:0004721	TRUE	0.1747	0.5177	0.8035	1718	1790	2107	1997	1996	1827	2041	3283	24.67	24.56	29.57	29.16	29.26	26.27	31.41	37.27	NA
TGME49_218600	RNA recognition motif-containing protein	XII	3760	0.559			GO:0003676	TRUE	-0.3797	0.1825	0.5017	2513	1703	2134	1804	2030	1444	1471	1087	34.35	22.25	28.52	25.08	28.34	19.77	21.56	11.75	NA
TGME49_218610	ATPase (DUF699) protein	XII	4930	0.561				TRUE	-0.2567	0.4968	0.7916	2115	1329	2177	1502	1777	1234	1423	889.3	22.06	13.25	22.18	15.92	18.92	12.89	15.9	7.331	NA
TGME49_218720	calcium-dependent protein kinase CDPK6	XII	4550	0.564	GO:0009103; GO:0006468	GO:0016020	GO:0005524; GO:0004687, GO:0016773, GO:0004672; GO:0005509, GO:0004672, GO:0004713	TRUE	1.586	0.002442	0.01828	123.3	264.4	563.8	630.9	483.6	375.8	426.5	398.6	1.394	2.855	6.227	7.249	5.58	4.253	5.165	3.56	green
TGME49_218730	hypothetical protein	XII	2110	0.535				TRUE	0.4734	0.284	0.6325	529.9	979.8	536.6	933.1	970.5	1456	1012	2866	12.91	22.81	12.78	23.12	24.15	35.54	26.42	55.2	NA
TGME49_218740	membrane protein, putative	XII	936	0.489				FALSE	0.5471	0.5434	NA	0	0	6.063	1.889	1.094	0	2.488	2.646	0	0	0.3255	0.1055	0.06137	0	0.1464	0.1149	NA
TGME49_218750	hypothetical protein	XII	3750	0.497				FALSE	0.1017	0.9213	NA	0	1.849	3.031	5.667	1.094	10.84	7.842	16.76	0	0.02422	0.04062	0.079	0.01532	0.1488	0.1152	0.1816	NA
TGME49_218760	SNAP protein (soluble N-ethylmaleimide-sensitive factor Attachment Protein), putative	XII	4160	0.52				TRUE	-0.3334	0.2431	0.5856	2650	2298	1882	2180	1887	2293	2086	2234	32.74	27.14	22.74	27.39	23.82	28.38	27.63	21.82	NA
TGME49_218770	carrier superfamily protein	XII	2170	0.583				TRUE	-0.3801	0.322	0.6729	319.8	218.2	269.8	253.1	251.6	209.6	258	184.1	7.576	4.939	6.247	6.098	6.088	4.973	6.552	3.449	NA
TGME49_218780	phosphoserine aminotransferase, putative	XII	2370	0.528	GO:0008152		GO:0004648	TRUE	-0.07365	0.881	0.9705	2577	3476	1449	3400	3071	3556	2607	5803	55.89	72.05	30.72	75	68.03	77.25	60.62	99.5	NA
TGME49_218790	elongation factor G C-terminus domain-containing protein	XII	4830	0.561			GO:0005525	TRUE	0.2451	0.6203	0.8564	703.5	554.6	1128	957.6	978.1	484.2	812.3	415.4	7.488	5.642	11.73	10.37	10.63	5.162	9.267	3.495	NA
TGME49_218800	hypothetical protein	XII	4040	0.6				TRUE	0.2418	0.6288	0.8594	402	342	621.4	515.7	565.7	285.5	513.2	332.1	5.115	4.159	7.729	6.673	7.35	3.638	7	3.341	NA
TGME49_218810	histidyl-tRNA synthetase	XII	2110	0.496	GO:0019478	GO:0005737	GO:0016788	TRUE	-0.3935	0.3341	0.6825	1741	1510	1091	897.2	996.7	1617	967.8	794.1	42.41	35.17	25.99	22.23	24.8	39.46	25.27	15.29	NA
TGME49_218820	alba 2	XII	1440	0.529		GO:0005737; GO:0005634	GO:0003676	TRUE	-0.08657	0.7039	0.8946	19940	18490	19030	17360	17290	17430	15770	19770	711.9	631	663.9	630.3	630.3	623.4	603.4	557.9	NA
TGME49_218830	hypothetical protein	XII	4740	0.579				TRUE	-0.06199	0.8844	0.9709	886.3	621.2	1076	974.6	1025	610.7	873.7	668.5	9.612	6.439	11.41	10.75	11.35	6.634	10.16	5.731	NA
TGME49_218840	mutS domain protein	XII	7230	0.577	GO:0006298	GO:0005739	GO:0005524; GO:0030983	TRUE	-0.609	0.03432	0.1584	845.2	549.1	548.7	528.9	549.2	525.7	566.7	594.8	6.009	3.731	3.813	3.824	3.988	3.744	4.319	3.343	NA
TGME49_218850	ribosomal protein RPS9	XII	1430	0.529	GO:0006412	GO:0020011; GO:0005622, GO:0005840; GO:0005622; GO:0005840	GO:0003735	TRUE	-0.109	0.7526	0.9151	1124	1178	894.3	740.4	875.3	1015	791.7	1080	40.4	40.46	31.42	27.07	32.13	36.56	30.5	30.69	NA
TGME49_218860	hypothetical protein	XII	1500	0.528				FALSE	0.7257	0.4722	NA	0	9.244	3.031	5.667	9.847	16.26	12.49	24.52	0	0.3028	0.1015	0.1975	0.3446	0.5582	0.4589	0.6642	NA
TGME49_218870	TBC domain-containing protein	XII	3350	0.507	GO:0032313	GO:0005622	GO:0005097	TRUE	-0.2807	0.4248	0.748	708.1	685.9	466.8	517.5	493.4	646.8	610.5	660	10.87	10.06	7.002	8.077	7.733	9.942	10.04	8.007	NA
TGME49_218880	SF-assemblin, putative	XII	2790	0.51				TRUE	1.145	0.0001342	0.001893	726.4	1775	1494	1396	1213	1366	1526	1296	13.38	31.25	26.92	26.16	22.83	25.21	30.14	18.88	green
TGME49_218890	hypothetical protein	XII	3830	0.549				TRUE	1.557	0.0002059	0.002656	91.37	310.6	281.9	676.2	590.8	632.3	520.1	1601	1.226	3.984	3.699	9.23	8.098	8.501	7.482	16.99	red
TGME49_218900	hypothetical protein	XII	2770	0.531				TRUE	2.155	4.56e-06	0.0001466	77.66	447.4	360.7	831.1	667.4	901.5	615.8	1895	1.441	7.935	6.544	15.69	12.65	16.76	12.25	27.8	red
TGME49_218910	hypothetical protein	XII	3210	0.524				TRUE	1.466	1.201e-05	0.0002957	557.3	1590	1622	2127	1993	2992	2108	4991	8.926	24.33	25.39	34.64	32.6	47.99	36.19	63.18	green
TGME49_218920	proteasome subunit beta type, putative	XII	2120	0.534	GO:0051603	GO:0005839	GO:0004298	TRUE	-0.2059	0.515	0.8031	7227	6966	5499	4743	5085	6685	5007	6029	175.2	161.4	130.3	117	125.9	162.4	130.1	115.6	NA
TGME49_218930	BTB/POZ domain-containing protein	XII	1930	0.524			GO:0005515	TRUE	2.373	1.487e-06	6.285e-05	109.6	721	627.5	974.6	1038	1575	793.1	2788	2.92	18.35	16.34	26.4	28.24	42.03	22.64	58.7	red
TGME49_218940	hypothetical protein	XII	978	0.587				TRUE	0.02416	0.9497	0.9877	2741	2276	3292	2488	2732	1577	2397	2311	144.1	114.3	169.1	133	146.7	83.04	135.1	96.03	NA
TGME49_218950	hypothetical protein	XII	4720	0.56				TRUE	-0.4509	0.148	0.4446	1307	828.2	1067	757.4	875.3	822	877.2	492.8	14.23	8.621	11.36	8.389	9.735	8.968	10.24	4.243	NA
TGME49_218955	hypothetical protein	XII	616	0.588				FALSE	-1.943	0.01691	NA	45.68	11.09	6.063	22.67	19.69	25.29	22.55	33.51	3.812	0.8847	0.4946	1.924	1.678	2.114	2.017	2.211	NA
TGME49_218960	AP2 domain transcription factor AP2XII-1	XII	6940	0.622	GO:0006355		GO:0003700	TRUE	-0.2775	0.558	0.8241	406.6	286.6	391	683.8	624.7	303.5	603.2	1694	3.012	2.029	2.831	5.151	4.726	2.252	4.789	9.917	NA
TGME49_219070	cyclic nucleotide-binding domain-containing protein	XII	8160	0.554			GO:0004692	TRUE	1.118	0.005378	0.03486	228.4	430.8	600.2	693.2	527.4	487.8	451.4	275.5	1.439	2.594	3.696	4.441	3.393	3.078	3.048	1.372	yellow
TGME49_219080	edge expressed protein, putative	XII	3140	0.522				TRUE	-0.2119	0.5848	0.839	2549	2575	1795	1808	1894	2708	1734	2519	41.73	40.29	28.72	30.1	31.66	44.41	30.42	32.6	NA
TGME49_219090	hypothetical protein	XII	640	0.514				FALSE	-0.6725	0.5218	NA	4.568	3.698	0	5.667	2.188	5.42	7.842	16.05	0.3669	0.2838	0	0.4629	0.1795	0.4361	0.6751	1.019	NA
TGME49_219100	cyclin-dependent kinase regulatory subunit protein	XII	2370	0.522	GO:0007049		GO:0016538	TRUE	-0.1191	0.719	0.9014	2165	2365	1610	1634	1586	2177	1938	2908	46.97	49.02	34.13	36.04	35.14	47.3	45.05	49.86	NA
TGME49_219110	hypothetical protein	XII	1540	0.509				FALSE	0.2914	0.7716	NA	0	1.849	3.031	0	2.188	5.42	12.28	5.115	0	0.05898	0.09891	0	0.0746	0.1812	0.4392	0.135	NA
TGME49_219120	zinc finger (CCCH type) motif-containing protein	XII	8660	0.524			GO:0003676; GO:0008270	TRUE	-0.1429	0.6452	0.8668	1170	950.3	1161	1335	1077	953.9	978.7	440.3	6.942	5.391	6.737	8.062	6.527	5.672	6.227	2.066	NA
TGME49_219125	hypothetical protein	XII	303	0.512				TRUE	-0.5673	0.2255	0.5613	287.8	220	154.6	207.8	144.4	238.5	174.7	108.3	48.83	35.67	25.64	35.85	25.02	40.53	31.78	14.53	NA
TGME49_219130	NADPH-glutathione reductase	XII	1920	0.534	GO:0045454; GO:0055114	GO:0005737	GO:0050660; GO:0004362, GO:0016491; GO:0016491	TRUE	-0.5124	0.1034	0.3577	2348	1684	1567	1179	1512	1720	1377	931.8	62.87	43.1	41.02	32.09	41.34	46.13	39.53	19.72	NA
TGME49_219140	EF-1 guanine nucleotide exchange domain-containing protein	XII	1110	0.479	GO:0006414	GO:0005853	GO:0003746	TRUE	-0.2825	0.4074	0.7389	17010	15900	11800	10330	9695	15040	10680	8090	787.9	704	534.1	486.6	458.5	697.7	530	296.2	NA
TGME49_219150	zinc finger, zz type domain-containing protein	XII	3600	0.495			GO:0008270	TRUE	-0.6201	0.06246	0.2527	3696	2433	2295	1683	1900	2768	1879	1051	52.78	33.2	32.03	24.44	27.71	39.59	28.76	11.86	NA
TGME49_219160	hypothetical protein	XII	1530	0.492				FALSE	-0.5443	0.5723	NA	4.568	3.698	6.063	22.67	48.14	30.71	67.93	104.4	0.1535	0.1187	0.1991	0.7745	1.652	1.034	2.446	2.773	NA
TGME49_219170	hypothetical protein	XII	2030	0.501				TRUE	1.477	0.0009926	0.00904	347.2	743.2	1300	1154	854.5	858.2	670.2	367.4	8.792	17.99	32.19	29.72	22.1	21.77	18.19	7.355	yellow
TGME49_219175	hypothetical protein	XII	396	0.498				TRUE	1.203	0.01233	0.06935	100.5	257	230.4	309.8	227.6	271	195.2	95.07	13.05	31.88	29.23	40.9	30.17	35.24	27.16	9.756	NA
TGME49_219180	acetyltransferase, GNAT family protein	XII	3880	0.526			GO:0008080	TRUE	0.5566	0.1815	0.4991	356.3	408.6	660.8	587.4	461.7	504.1	560.5	258.6	4.721	5.174	8.558	7.915	6.247	6.689	7.959	2.708	NA
TGME49_219190	nuclear movement protein domain containing protein	XII	2510	0.492				TRUE	-0.03309	0.9336	0.9844	2152	2453	1737	1456	1421	2520	1545	2216	44.07	48.02	34.77	30.33	29.73	51.7	33.92	35.89	NA
TGME49_219200	DEAD/DEAH box RNA helicase family protein	XII	3630	0.536			GO:0005524; GO:0008026, GO:0004386, GO:0003676	TRUE	-0.3664	0.183	0.5026	3815	2869	3004	2659	2473	2732	2190	1362	54.02	38.83	41.59	38.3	35.76	38.75	33.24	15.25	NA
TGME49_219210	ankyrin repeat-containing protein	XII	2980	0.513			GO:0005515	TRUE	-0.2403	0.4925	0.791	2092	1913	1591	1135	1415	1948	1380	833.4	36.09	31.55	26.84	19.92	24.92	33.65	25.51	11.37	NA
TGME49_219218	hypothetical protein	XII	9410	0.526				TRUE	2.655	0.0005324	0.005587	0	51.77	106.1	332.4	335.9	303.5	411.3	1107	0	0.2703	0.5666	1.847	1.874	1.661	2.408	4.782	cyan
TGME49_219222	hypothetical protein	XII	730	0.511				FALSE	0.4387	0.6427	NA	0	3.698	12.13	41.55	32.82	45.17	41.64	112.4	0	0.2488	0.8347	2.976	2.36	3.186	3.143	6.255	NA
TGME49_219230	AMP-binding enzyme domain-containing protein	XII	2810	0.505	GO:0008152; GO:0006629		GO:0030729; GO:0003824	TRUE	2.435	0.0001754	0.002344	36.55	440	178.9	379.7	595.2	614.3	1188	3948	0.6686	7.693	3.198	7.064	11.12	11.26	23.29	57.1	blue
TGME49_219240	Peptidyl-tRNA hydrolase PTH2 domain-containing protein	XII	3090	0.495			GO:0004045	TRUE	-0.3256	0.3983	0.7335	2275	2183	1401	1260	1415	2092	1505	1523	37.85	34.71	22.77	21.32	24.04	34.86	26.84	20.03	NA
TGME49_219250	acetyltransferase, GNAT family protein	XII	4480	0.554			GO:0008080	TRUE	-0.1045	0.6667	0.8779	2284	2098	2146	2172	2239	2025	2143	2013	26.21	23.01	24.07	25.35	26.23	23.28	26.35	18.26	NA
TGME49_219260	cation-transporting ATPase, putative	XII	12300	0.588			GO:0005388; GO:0046872, GO:0000166, GO:0004012; GO:0046872; GO:0000166	TRUE	-0.4125	0.1661	0.4743	1585	1196	1170	1487	1280	1026	1280	1281	6.625	4.778	4.78	6.318	5.464	4.296	5.735	4.232	NA
TGME49_219270	multi-pass transmembrane protein	XII	2340	0.572				TRUE	0.4303	0.1157	0.3862	11860	14370	17710	15160	14070	10080	11540	9466	260.4	301.7	380.2	338.6	315.6	221.9	271.8	164.4	NA
TGME49_219280	actin like protein ALP1	XII	2950	0.553		GO:0005737; GO:0070258, GO:0005634		TRUE	0.5234	0.07762	0.2936	2316	2858	3868	3683	3663	3171	3303	3601	40.36	47.6	65.89	65.27	65.19	55.34	61.69	49.6	NA
TGME49_219290	F-actin-capping protein subunit beta, putative	XII	2970	0.535	GO:0030036	GO:0008290; GO:0005737	GO:0003779	TRUE	0.6121	0.04333	0.1917	703.5	1017	1161	1094	961.7	957.5	1116	1256	12.18	16.82	19.64	19.25	17	16.6	20.71	17.19	NA
TGME49_219300	ran binding protein	XII	2470	0.619		GO:0005622	GO:0008270	TRUE	0.2164	0.6027	0.8483	840.6	717.3	1249	865.1	880.8	641.4	849.8	757.7	17.49	14.27	25.41	18.31	18.72	13.37	18.96	12.47	NA
TGME49_219310	DnaK family protein	XII	3710	0.584			GO:0016887	TRUE	-0.1741	0.5662	0.8295	12750	10460	12070	12030	11530	8273	11330	12530	176.6	138.5	163.5	169.5	163.1	114.8	168.2	137.2	NA
TGME49_219320	acid phosphatase GAP50	XII	3080	0.565		GO:0070258		TRUE	0.6155	0.03033	0.1441	11020	14670	19340	14410	14470	13110	11930	8433	184	234	315.5	244.7	246.7	219.1	213.5	111.3	NA
TGME49_219348	SAG-related sequence SRS55M	XI	1240	0.509		GO:0016020		TRUE	1.544	0.002996	0.02172	251.3	495.5	1094	859.4	593	699.2	553.6	271.1	10.42	19.63	44.35	36.23	25.11	29.03	24.6	8.885	yellow
TGME49_219370	hypothetical protein	XII	2380	0.528				TRUE	2.649	8.188e-08	6.415e-06	374.6	3736	1934	4732	5380	3827	6887	34020	8.091	77.13	40.83	103.9	118.7	82.79	159.4	580.9	blue
TGME49_219430	tRNA ligase class II core domain (G, H, P, S and T) domain-containing protein	XII	4090	0.565	GO:0006418	GO:0005737	GO:0005524; GO:0004812, GO:0000166, GO:0004829; GO:0004812, GO:0000166	TRUE	-0.4975	0.08686	0.3157	831.4	599	566.9	559.1	584.3	507.7	550.2	429.1	10.45	7.195	6.964	7.147	7.499	6.391	7.413	4.264	NA
TGME49_219440	hypothetical protein	XII	6070	0.627				TRUE	-0.009938	0.9815	0.9973	1197	950.3	1431	1396	1269	796.8	1357	1231	10.14	7.691	11.84	12.02	10.98	6.759	12.32	8.241	NA
TGME49_219450	WD domain, G-beta repeat-containing protein	XII	7950	0.571			GO:0005515	TRUE	1.96	0.01647	0.08827	0	48.07	27.28	111.4	169.6	146.3	211	530.4	0	0.2971	0.1724	0.7329	1.12	0.9478	1.463	2.711	NA
TGME49_219460	hypothetical protein	XII	3850	0.658	GO:0017183	GO:0005737		TRUE	0.9326	0.166	0.4743	287.8	306.9	936.7	976.5	865.4	272.8	826.5	1016	3.843	3.916	12.23	13.26	11.8	3.649	11.83	10.72	NA
TGME49_219470	hypothetical protein	XII	1880	0.55				TRUE	0.0001128	0.9998	0.9998	233	221.9	248.6	372.1	265.9	182.5	336.6	367.1	6.371	5.798	6.644	10.35	7.424	4.998	9.864	7.934	NA
TGME49_219485	hypothetical protein	XII	8690	0.568	GO:0006508		GO:0008236	TRUE	-0.5108	0.1122	0.3777	808.6	486.2	642.7	689.4	678.3	581.8	631.1	500.8	4.783	2.749	3.716	4.148	4.098	3.447	4.001	2.342	NA
TGME49_219500	hypothetical protein	XII	3930	0.56				TRUE	1.054	0.006132	0.0392	269.5	526.9	627.5	685.6	607.2	411.9	573.9	312.2	3.526	6.587	8.023	9.121	8.112	5.397	8.046	3.228	yellow
TGME49_219510	GTP binding protein 7 isoform 2 family protein, putative	XII	4430	0.564			GO:0005525	TRUE	0.1676	0.7228	0.9032	1023	735.8	1573	1014	1314	825.7	1001	663.4	11.87	8.16	17.85	11.97	15.57	9.597	12.45	6.085	NA
TGME49_219520	histone arginine methyltransferase PRMT1	XII	2190	0.554	GO:0008152; GO:0006479	GO:0005737	GO:0008469; GO:0008168, GO:0008276	TRUE	-0.4386	0.1355	0.4246	11860	9218	8103	6528	7616	7552	5909	4977	278.3	206.8	185.9	155.8	182.6	177.6	148.7	92.36	NA
TGME49_219530	hypothetical protein	XII	3700	0.526				TRUE	-0.4143	0.1286	0.4114	1023	778.3	745.7	623.3	667.4	746.2	744.5	593.4	14.22	10.33	10.13	8.807	9.47	10.38	11.09	6.517	NA
TGME49_219540	cytosolic tRNA-Ala synthetase	XII	4480	0.58	GO:0006419; GO:0043039	GO:0005737	GO:0005524; GO:0004813, GO:0016876, GO:0000166; GO:0004813, GO:0003676, GO:0000166	TRUE	-0.5987	0.03951	0.1775	7346	4126	5463	3946	4115	3353	3727	2630	84.29	45.25	61.27	46.05	48.22	38.54	45.83	23.85	NA
TGME49_219550	dihydrolipoyllysine-residue succinyltransferase component of oxoglutarate dehydrogenase	XII	2330	0.554	GO:0008152; GO:0006099	GO:0045252	GO:0004149; GO:0016746	TRUE	0.08013	0.7637	0.9186	5898	5766	6705	5257	5843	5124	4483	5251	130.1	121.6	144.6	117.9	131.6	113.2	106	91.58	NA
TGME49_219570	hypothetical protein	XII	1440	0.48				TRUE	1.254	0.1293	0.413	13.71	59.16	30.31	32.11	39.39	59.62	25.58	62.97	0.4893	2.018	1.058	1.166	1.436	2.132	0.9788	1.777	NA
TGME49_219590	RuvB family 1 protein	XII	2780	0.552	GO:0006310; GO:0006281		GO:0005524; GO:0003678, GO:0009378; GO:0003678, GO:0017111, GO:0000166	TRUE	-0.1763	0.4722	0.7795	3833	3407	3347	2535	2714	2564	2299	1660	70.88	60.22	60.49	47.67	51.26	47.48	45.56	24.27	NA
TGME49_219600	hypothetical protein	XII	5560	0.557	GO:0006383	GO:0005666	GO:0003677; GO:0003899	TRUE	0.5426	0.176	0.4903	438.6	565.7	733.6	734.8	610.5	473.4	707.1	382.8	4.055	4.999	6.63	6.909	5.765	4.384	7.007	2.798	NA
TGME49_219610	hypothetical protein	XII	5710	0.5				TRUE	0.8943	0.09208	0.3301	164.5	464	203.1	396.7	613.8	682.9	658.9	2096	1.481	3.993	1.787	3.632	5.643	6.158	6.358	14.92	NA
TGME49_219620	hypothetical protein	XII	5210	0.513	GO:0032259		GO:0008168	TRUE	-0.1417	0.6135	0.8532	877.1	807.9	776	678.1	748.4	699.2	668.8	663.2	8.655	7.618	7.485	6.804	7.541	6.91	7.073	5.173	NA
TGME49_219630	flavodoxin domain-containing protein	XII	4870	0.568	GO:0055114		GO:0010181; GO:0003958, GO:0016491; GO:0016491	TRUE	-0.09746	0.8314	0.9488	671.6	427.1	830.6	674.3	830.4	569.1	747	644.7	7.089	4.308	8.57	7.239	8.952	6.017	8.451	5.38	NA
TGME49_219640	hypothetical protein	XII	7050	0.584			GO:0005515; GO:0008270	TRUE	0.4872	0.2593	0.6043	1224	1233	2295	2718	2497	1622	2260	3444	8.927	8.593	16.36	20.16	18.59	11.85	17.66	19.85	NA
TGME49_219650	transporter, small conductance mechanosensitive ion channel (MscS) family protein	XII	8380	0.551	GO:0055085	GO:0016020		TRUE	0.7306	0.1406	0.4329	434	1059	460.8	1468	1073	1035	958.3	2626	2.662	6.211	2.763	9.156	6.724	6.361	6.301	12.73	NA
TGME49_219660	hypothetical protein	XII	14700	0.614				TRUE	-0.1509	0.7606	0.9175	3308	2265	3653	4407	3657	1868	4096	2204	11.57	7.569	12.49	15.67	13.06	6.544	15.35	6.092	NA
TGME49_219670	zinc finger (CCCH type) motif-containing protein	XII	3150	0.532			GO:0003676; GO:0008270	FALSE	0.09988	0.915	NA	0	0	3.031	3.778	3.282	0	2.92	4.057	0	0	0.04836	0.0627	0.0547	0	0.05108	0.05234	NA
TGME49_219678	hypothetical protein	XII	5440	0.566				TRUE	-0.268	0.426	0.7491	434	384.5	330.4	353.2	377.5	375.8	418.6	440.1	4.101	3.473	3.052	3.394	3.643	3.557	4.24	3.287	NA
TGME49_219682	pyruvate dehydrogenase kinase, putative	XII	3590	0.562			GO:0004740; GO:0005524	TRUE	0.2909	0.3599	0.7043	484.3	560.2	639.6	659.2	750.6	612.5	703.8	1529	6.934	7.666	8.953	9.6	10.98	8.785	10.8	17.31	NA
TGME49_219690	hypothetical protein	XII	1060	0.516				TRUE	0.5268	0.0412	0.1834	4491	6177	6884	7574	6723	7382	8302	15620	217.8	286.3	326.3	373.6	333	358.6	431.6	598.9	NA
TGME49_219700	DNA replication licensing factor MCM4, putative	XII	4980	0.566	GO:0006260; GO:0015995, GO:0015979		GO:0005524; GO:0016887, GO:0003677, GO:0016851; GO:0003677	TRUE	-0.2684	0.3401	0.6872	4573	3505	4047	3145	3218	2553	3185	2781	47.21	34.58	40.83	33.02	33.92	26.4	35.24	22.69	NA
TGME49_219710	hypothetical protein	XII	11000	0.577				TRUE	-0.0652	0.8861	0.9711	2156	1575	2540	2363	2016	1250	2301	2321	10.08	7.035	11.6	11.23	9.624	5.852	11.52	8.574	NA
TGME49_219720	Ras-related protein Rab-5C, putative	XII	3880	0.521	GO:0007264; GO:0006184; GO:0006886, GO:0006913, GO:0015031, GO:0007165, GO:0007264	GO:0005622; GO:0016020	GO:0005525; GO:0003924	TRUE	-0.245	0.4191	0.7456	3810	3709	2695	2848	3041	3568	3328	4856	50.48	46.96	34.9	38.38	41.14	47.35	47.26	50.86	NA
TGME49_219730	hypothetical protein	XII	3200	0.52				TRUE	1.006	0.1562	0.4617	18.27	46.22	48.5	41.55	55.8	66.85	91.13	193.3	0.2936	0.7096	0.7616	0.6789	0.9154	1.076	1.569	2.455	NA
TGME49_219738	hypothetical protein	XII	8510	0.574				TRUE	-0.353	0.2547	0.6002	1297	880	1140	1052	1066	894.3	1038	564.8	7.837	5.08	6.73	6.463	6.574	5.411	6.719	2.697	NA
TGME49_219742	hypothetical protein	XII	1900	0.54				TRUE	1.233	0.01379	0.07616	379.2	573.1	1322	1235	1019	888.9	725.2	348.7	10.26	14.82	34.95	33.99	28.14	24.09	21.03	7.458	NA
TGME49_219750	cytochrome c, putative	XII	805	0.519			GO:0009055; GO:0020037, GO:0005506	TRUE	-0.008872	0.9692	0.9936	21540	21460	21260	15810	16200	16730	14980	9371	1376	1310	1327	1027	1057	1070	1025	473.1	NA
TGME49_219760	N-acetyltransferase family protein	XII	1730	0.536			GO:0008080; GO:0004596	TRUE	-0.3796	0.2485	0.5926	1814	1462	1300	1147	1361	1660	1214	1273	53.89	41.53	37.77	34.65	41.3	49.42	38.67	29.91	NA
TGME49_219770	30S ribosomal protein S12, putative	XII	2450	0.561	GO:0006412	GO:0005622; GO:0005840; GO:0005840, GO:0015935	GO:0003735	TRUE	-0.3794	0.1656	0.4743	1028	759.8	812.4	734.8	764.8	784.1	745	617.3	21.57	15.24	16.66	15.68	16.39	16.48	16.75	10.24	NA
TGME49_219780	hypothetical protein	XII	608	0.525				FALSE	0	1	NA	0	0	0	0	0	0	0.1082	0	0	0	0	0	0	0	0.009802	0	NA
TGME49_219790	pre-mRNA processing factor PRP3	XII	3640	0.568				TRUE	-0.06588	0.8314	0.9488	2316	1919	2498	1955	2073	2002	1643	1566	32.71	25.9	34.48	28.08	29.9	28.32	24.87	17.48	NA
TGME49_219800	vacuolar ATP synthase subunit b, putative	XII	3530	0.562	GO:0015991; GO:0046034, GO:0015992	GO:0016469; GO:0033178	GO:0005524; GO:0046933, GO:0016820, GO:0046961	TRUE	0.1168	0.7372	0.908	6515	6069	8094	7682	6619	5247	7417	6805	94.87	84.47	115.2	113.8	98.44	76.53	115.8	78.34	NA
TGME49_219810	hypothetical protein	XII	8260	0.545				TRUE	1.551	0.0124	0.06959	539.1	763.5	2822	2325	2049	991.9	1607	661.6	3.355	4.541	17.17	14.72	13.02	6.183	10.72	3.255	NA
TGME49_219820	polyubiquitin UbC, putative	XII	2510	0.505			GO:0005515	TRUE	0.3841	0.2349	0.5751	1910	2901	2134	2695	2611	3028	3783	4625	39.11	56.78	42.72	56.14	54.6	62.12	83.05	74.87	NA
TGME49_219828	HMG (high mobility group) box domain-containing protein	XII	297	0.478			GO:0005515	TRUE	2.123	8.422e-05	0.00134	1823	12190	6545	14690	8311	23840	11760	29240	315.5	2016	1107	2585	1469	4134	2181	4001	red
TGME49_219832	cyclin-dependent kinase regulatory subunit protein	XII	5470	0.545	GO:0007049; GO:0006412	GO:0005622; GO:0005840	GO:0016538; GO:0003735	TRUE	-0.1991	0.5331	0.8127	1334	1192	1131	1092	1351	1165	1506	3277	12.54	10.71	10.39	10.43	12.97	10.97	15.17	24.34	NA
TGME49_219840	hypothetical protein	XII	2700	0.586				FALSE	0.9845	0.276	NA	0	3.698	3.031	0	0	3.613	1.839	0.7055	0	0.06728	0.05642	0	0	0.06891	0.03752	0.01062	NA
TGME49_219850	prolyl-tRNA synthetase (ProRS)	XII	3600	0.56	GO:0006433; GO:0006418	GO:0005737	GO:0005524; GO:0004812, GO:0000166, GO:0004827	TRUE	-0.3352	0.195	0.5195	13730	9737	11920	9580	10180	8744	9013	7240	196.1	132.9	166.3	139.1	148.4	125.1	137.9	81.73	NA
TGME49_219860	replication licensing factor, putative	XII	4580	0.564	GO:0006260; GO:0015995, GO:0015979		GO:0005524; GO:0003677, GO:0016851; GO:0003677	TRUE	-0.1545	0.5996	0.8471	4678	3625	4747	3430	3606	3185	3663	2743	52.51	38.89	52.08	39.15	41.34	35.81	44.07	24.33	NA
TGME49_220025	hypothetical protein	X	3450	0.501				FALSE	-0.0005226	0.9996	NA	0	1.849	3.031	1.889	5.471	1.807	37.53	13.41	0	0.02633	0.04415	0.02862	0.08324	0.02696	0.5994	0.1579	NA
TGME49_220060	hypothetical protein	V	597	0.573				FALSE	0	1	NA	0	0	0	0	0	1.807	0	0	0	0	0	0	0	0.1558	0	0	NA
TGME49_220070	hypothetical protein	V	3730	0.497				FALSE	0.5981	0.5578	NA	4.568	11.09	9.094	1.889	13.13	12.65	7.896	7.055	0.06296	0.1461	0.1225	0.02647	0.1848	0.1746	0.1166	0.07687	NA
TGME49_220080	Toxoplasma gondii family C protein	V	1000	0.535				TRUE	-0.3803	0.3085	0.6596	2280	1529	1925	1352	1812	1776	1230	748.2	117.2	75.12	96.73	70.7	95.12	91.45	67.78	30.41	NA
TGME49_220090	hypothetical protein	V	3380	0.511	GO:0007275	GO:0005622	GO:0004871	TRUE	-0.03901	0.8795	0.9699	2243	2285	2077	1725	1837	2361	2123	2576	34.12	33.21	30.87	26.67	28.53	35.97	34.61	30.97	NA
TGME49_220100	phosphoribosylpyrophosphate synthetase	V	2770	0.548	GO:0009116; GO:0009165		GO:0004749; GO:0000287	TRUE	-0.07955	0.7585	0.9167	7579	6619	7666	4996	5756	4385	4451	2782	140.7	117.4	139.1	94.29	109.1	81.51	88.54	40.82	NA
TGME49_220110	hypothetical protein	V	8690	0.577				TRUE	-0.265	0.4196	0.7456	941.1	700.7	860.9	823.5	872	760.6	980.9	700.2	5.567	3.961	4.978	4.954	5.268	4.507	6.219	3.275	NA
TGME49_220120	hypothetical protein	V	2100	0.553				TRUE	0.1557	0.6678	0.8781	388.3	423.4	445.6	340	402.6	343.3	451.3	486.3	9.506	9.905	10.66	8.464	10.07	8.417	11.84	9.41	NA
TGME49_220125	hypothetical protein	V	1180	0.571				FALSE	-0.03097	0.9743	NA	0	1.849	0	1.889	2.188	1.807	4.056	4.939	0	0.07697	0	0.08369	0.09735	0.07884	0.1894	0.1701	NA
TGME49_220128	hypothetical protein	V	1330	0.607				FALSE	0.1172	0.906	NA	0	3.698	0	3.778	4.376	0	6.057	10.05	0	0.1366	0	0.1485	0.1727	0	0.2509	0.3072	NA
TGME49_220132	hypothetical protein	V	6360	0.597				TRUE	-0.4252	0.3778	0.7173	233	138.7	206.1	192.7	205.7	151.8	246.5	256.5	1.883	1.071	1.629	1.584	1.698	1.229	2.135	1.639	NA
TGME49_220140	EF hand domain-containing protein	V	1520	0.555			GO:0005509	TRUE	-0.02252	0.9407	0.9862	534.5	526.9	524.4	445.8	438.7	457.1	496.4	577.5	18.08	17.03	17.34	15.33	15.15	15.48	17.99	15.44	NA
TGME49_220145	hypothetical protein	V	621	0.496				FALSE	0	1	NA	0	0	0	0	0	0	0.4867	0.3528	0	0	0	0	0	0	0.04319	0.02309	NA
TGME49_220150	50S ribosomal protein L16, putative	V	1820	0.514	GO:0006412	GO:0005840	GO:0003735	TRUE	-0.1932	0.5696	0.831	1284	1253	976.1	808.4	896.1	1238	929.5	1107	36.26	33.84	26.95	23.22	25.85	35.01	28.14	24.71	NA
TGME49_220160	WD domain-containing protein	V	4010	0.57			GO:0005515	TRUE	0.2602	0.4202	0.7456	392.9	443.7	506.2	583.7	528.5	493.2	524.1	516.3	5.037	5.436	6.344	7.609	6.918	6.333	7.201	5.232	NA
TGME49_220170	hypothetical protein	V	2890	0.542				TRUE	-0.3735	0.2213	0.5541	1334	1076	961	763.1	780.1	1041	814.6	488.2	23.73	18.29	16.71	13.8	14.17	18.54	15.53	6.865	NA
TGME49_220175	hypothetical protein	V	3020	0.555				TRUE	-0.6038	0.1162	0.3875	283.2	175.6	191	166.2	193.7	216.8	205.3	113.9	4.821	2.857	3.178	2.877	3.366	3.696	3.747	1.533	NA
TGME49_220180	hypothetical protein	V	1120	0.541				TRUE	0.09826	0.8589	0.9605	86.8	81.35	109.1	96.33	144.4	72.27	94.54	155.2	3.984	3.568	4.896	4.497	6.77	3.322	4.651	5.632	NA
TGME49_220190	hypothetical protein	V	1680	0.627			GO:0005515	TRUE	0.494	0.4183	0.745	127.9	123.9	257.7	177.6	254.9	92.14	187.9	311	3.914	3.622	7.707	5.525	7.966	2.824	6.164	7.522	NA
TGME49_220200	hypothetical protein	V	3480	0.563				TRUE	-0.233	0.4306	0.7524	1996	1518	1867	1589	1533	1827	1515	1300	29.49	21.43	26.96	23.86	23.12	27.03	23.99	15.18	NA
TGME49_220208	hypothetical protein	V	8720	0.594				TRUE	-0.3294	0.4061	0.7381	621.3	401.2	582	638.4	574.4	435.4	613.8	390	3.663	2.26	3.354	3.828	3.458	2.571	3.878	1.817	NA
TGME49_220212	pseudouridine synthase	V	2540	0.552	GO:0009451; GO:0001522		GO:0003723; GO:0009982	TRUE	-0.3157	0.375	0.7151	772.1	532.4	697.2	459	570	556.5	460.6	315.7	15.63	10.3	13.79	9.447	11.78	11.28	9.992	5.051	NA
TGME49_220230	leucine rich repeat-containing protein	V	5680	0.59			GO:0005515	TRUE	0.09139	0.8292	0.9477	886.3	671.1	1231	1009	1089	820.2	1044	985.3	8.021	5.805	10.89	9.284	10.06	7.436	10.13	7.049	NA
TGME49_220240	hypothetical protein	V	5440	0.536				FALSE	-0.3468	0.7356	NA	18.27	11.09	9.094	11.33	2.188	1.807	4.921	0.3528	0.1727	0.1002	0.084	0.1089	0.02112	0.0171	0.04985	0.002635	NA
TGME49_220250	Nucleotide-sensitive chloride conductance regulator (ICln) protein	V	2840	0.561				TRUE	-0.1062	0.7324	0.9068	3774	2984	3992	2499	2895	2222	2532	1787	68.3	51.62	70.64	46	53.52	40.29	49.13	25.58	NA
TGME49_220260	hypothetical protein	V	2580	0.611				TRUE	0.1404	0.7478	0.913	498	434.5	669.9	574.2	551.4	357.7	570.4	400.4	9.922	8.273	13.05	11.64	11.22	7.139	12.18	6.307	NA
TGME49_220270	alveolin domain containing intermediate filament IMC6	V	4280	0.54				TRUE	1.775	4.391e-05	0.0007868	1179	2869	5726	4953	4130	2995	3330	1850	14.16	32.94	67.23	60.5	50.66	36.04	42.87	17.56	yellow
TGME49_220280	mucin family glycoprotein	V	3210	0.488				FALSE	0.3016	0.6877	NA	0	0	3.031	0	1.094	0	1.46	1.587	0	0	0.04745	0	0.01789	0	0.02506	0.0201	NA
TGME49_220290	hypothetical protein	V	6160	0.589				TRUE	1.971	0.005694	0.03669	9.137	62.86	69.72	107.7	114.9	103	118.8	278.9	0.07625	0.5013	0.5687	0.9137	0.9791	0.8608	1.062	1.84	red
TGME49_220300	ribosomal protein L15 protein	V	4210	0.577	GO:0006412	GO:0015934	GO:0003735	TRUE	-0.2651	0.4221	0.7462	840.6	582.4	812.4	734.8	748.4	625.1	632.2	496.3	10.26	6.796	9.697	9.124	9.332	7.646	8.274	4.791	NA
TGME49_220310	hypothetical protein	V	1660	0.499				FALSE	1.262	0.205	NA	0	9.244	9.094	13.22	20.79	7.227	8.869	4.233	0	0.2736	0.2753	0.4164	0.6574	0.2242	0.2944	0.1036	NA
TGME49_220320	BSD domain-containing protein	V	2730	0.533				TRUE	-0.1465	0.6614	0.8753	470.5	445.5	400.1	351.3	401.5	386.6	448.8	487.5	8.86	8.018	7.365	6.728	7.722	7.292	9.057	7.257	NA
TGME49_220330	hypothetical protein	V	4220	0.6				TRUE	-0.2646	0.4362	0.7585	2741	2202	2337	2542	2576	1646	2521	2451	33.39	25.63	27.83	31.5	32.04	20.08	32.92	23.6	NA
TGME49_220340	hypothetical protein	V	5660	0.601				TRUE	-0.4599	0.2323	0.5713	1192	841.2	882.1	1466	1665	831.1	1394	1686	10.83	7.302	7.832	13.54	15.45	7.561	13.57	12.1	NA
TGME49_220350	tRNA ligases class II (D, K and N) domain-containing protein	V	5120	0.572	GO:0006418	GO:0005737	GO:0005524; GO:0004812, GO:0004824, GO:0000166; GO:0004812, GO:0000166	TRUE	-0.3764	0.2201	0.5533	968.5	704.4	776	596.9	695.9	540.2	633.2	489.8	9.724	6.759	7.616	6.095	7.135	5.433	6.814	3.888	NA
TGME49_220360	FAD binding domain-containing protein	V	6470	0.583	GO:0055114		GO:0009055; GO:0016491, GO:0018662	TRUE	1.073	0.04275	0.1893	383.7	595.3	1149	1101	1089	531.2	1110	1526	3.049	4.52	8.923	8.898	8.833	4.227	9.45	9.586	NA
TGME49_220370	hypothetical protein	V	7500	0.554				TRUE	1.674	0.0004643	0.00502	68.53	225.5	248.6	262.5	207.9	191.5	184	99.83	0.4697	1.477	1.665	1.83	1.455	1.315	1.352	0.5409	yellow
TGME49_220380	hypothetical protein	V	5500	0.549				TRUE	1.052	0.0388	0.175	324.4	525	894.3	914.2	637.9	457.1	828.2	300.9	3.032	4.69	8.17	8.69	6.088	4.279	8.297	2.223	NA
TGME49_220390	hypothetical protein	V	2610	0.547				TRUE	-0.3232	0.2855	0.6343	3184	2893	2161	2435	2251	2663	2364	2586	62.72	54.46	41.61	48.77	45.27	52.54	49.91	40.27	NA
TGME49_220400	actin depolymerizing factor ADF	V	357	0.574		GO:0005622	GO:0003779	TRUE	0.5295	0.08119	0.3029	27370	36080	43670	47460	35850	36060	39750	38050	3941	4966	6146	6951	5272	5201	6134	4331	NA
TGME49_220420	3'5'-cyclic nucleotide phosphodiesterase domain-containing protein	V	4400	0.51	GO:0007165		GO:0004114; GO:0003824	TRUE	1.851	0.02856	0.1372	18.27	55.46	172.8	24.55	129.1	153.6	159.7	116.6	0.2135	0.6193	1.973	0.2918	1.54	1.797	2	1.077	NA
TGME49_220430	hypothetical protein	V	6360	0.584				TRUE	0.02702	0.9405	0.9862	671.6	669.2	706.3	791.4	760.4	585.4	886.6	1370	5.428	5.17	5.58	6.506	6.277	4.739	7.681	8.751	NA
TGME49_220440	cyclin-dependent kinase regulatory subunit protein	V	4910	0.561	GO:0007049		GO:0016538	TRUE	0.2138	0.5857	0.839	1087	1483	1052	1324	962.8	1498	1098	1367	11.38	14.84	10.77	14.1	10.29	15.71	12.32	11.31	NA
TGME49_220450	ribonuclease HI protein	V	1970	0.589			GO:0003676; GO:0004523	TRUE	-0.4835	0.1375	0.4275	584.8	456.6	366.8	391	381.8	350.5	344.2	365.1	15.26	11.39	9.356	10.38	10.18	9.161	9.626	7.532	NA
TGME49_220460	SNF7 family protein	V	3200	0.487	GO:0015031			TRUE	1.129	0.05292	0.2227	255.8	929.9	360.7	906.6	1231	926.8	1828	6991	4.11	14.28	5.665	14.81	20.19	14.91	31.48	88.78	NA
TGME49_220470	hypothetical protein	V	6500	0.584				TRUE	0.4932	0.1777	0.4934	968.5	1433	1343	1847	1935	1147	1841	2828	7.66	10.83	10.38	14.86	15.63	9.088	15.6	17.68	NA
TGME49_220480	hypothetical protein	V	2840	0.6				TRUE	-0.08394	0.832	0.9488	265	236.6	263.7	275.8	292.1	191.5	259.4	278.5	4.796	4.094	4.666	5.077	5.4	3.472	5.033	3.985	NA
TGME49_220490	pre-rRNA-processing protein PNO1, putative	V	5010	0.548			GO:0003723	TRUE	-0.5395	0.08298	0.3072	3833	2633	2580	2625	2429	2963	2112	1520	39.33	25.82	25.87	27.4	25.45	30.45	23.23	12.33	NA
TGME49_220500	UBX domain-containing protein	V	2150	0.535			GO:0005515	TRUE	-0.3062	0.4161	0.7441	4258	4115	2713	2894	3104	4361	3049	4260	101.8	94.04	63.41	70.36	75.79	104.5	78.15	80.53	NA
TGME49_220510	hypothetical protein	V	4610	0.534				TRUE	1.438	0.002825	0.02062	315.2	593.4	1240	1369	1008	923.2	877.5	399.7	3.515	6.325	13.51	15.53	11.48	10.31	10.49	3.523	yellow
TGME49_220520	hypothetical protein	V	6890	0.579				TRUE	0.5346	0.3144	0.6661	73.09	107.2	115.2	196.4	143.3	140.9	192.1	101.8	0.5454	0.7646	0.8401	1.491	1.092	1.053	1.536	0.6003	NA
TGME49_220525	hypothetical protein	V	315	0.578				FALSE	0.7056	0.4786	NA	4.568	5.546	18.19	11.33	16.41	9.033	13.47	4.939	0.7455	0.865	2.901	1.881	2.735	1.477	2.356	0.6371	NA
TGME49_220530	AP2 domain transcription factor AP2V-1	V	1460	0.554	GO:0006355		GO:0003700	TRUE	0.07262	0.9025	0.9764	68.53	61.01	84.88	85	66.74	65.04	86.96	44.63	2.413	2.053	2.921	3.044	2.4	2.294	3.282	1.242	NA
TGME49_220540	hypothetical protein	V	1960	0.533				TRUE	0.9123	0.1811	0.4986	18.27	51.77	42.44	90.66	90.81	148.1	252.3	533	0.4793	1.298	1.088	2.418	2.432	3.892	7.092	11.05	NA
TGME49_220560	hypothetical protein	V	1500	0.501				FALSE	-0.01802	0.9846	NA	13.71	16.64	12.13	1.889	15.32	28.91	31.91	41.45	0.4697	0.545	0.4062	0.06583	0.5361	0.9923	1.172	1.123	NA
TGME49_220570	hypothetical protein	V	4120	0.538			GO:0005515; GO:0008270	TRUE	-0.1118	0.6725	0.8808	1329	1241	1216	1169	1129	1051	1152	1413	16.59	14.79	14.83	14.84	14.39	13.14	15.4	13.94	NA
TGME49_220580	hypothetical protein	V	501	0.511				FALSE	0.4147	0.5622	NA	0	0	3.031	0	1.094	1.807	0.2704	0	0	0	0.304	0	0.1146	0.1857	0.02974	0	NA
TGME49_220585	hypothetical protein	V	3700	0.532				TRUE	0.9151	0.1697	0.4802	31.98	97.98	45.47	143.6	87.53	189.7	145.6	267.2	0.4443	1.301	0.6175	2.028	1.242	2.64	2.168	2.935	NA
TGME49_220600	hypothetical protein	V	4700	0.552				TRUE	-0.5077	0.04998	0.2132	7113	5295	4644	4512	4546	5798	4967	5190	77.8	55.35	49.65	50.19	50.78	63.52	58.23	44.87	NA
TGME49_220610	protein phosphatase 2C domain-containing protein	V	3290	0.533			GO:0003824; GO:0004721	TRUE	-0.276	0.3454	0.6915	1677	1435	1313	1009	1164	1254	1040	732.9	26.2	21.42	20.05	16.03	18.58	19.62	17.41	9.052	NA
TGME49_220630	hypothetical protein	V	5850	0.549				TRUE	-0.2518	0.7766	0.9262	159.9	179.3	66.69	266.3	42.67	126.5	25.26	77.26	1.405	1.506	0.5728	2.38	0.3829	1.113	0.2379	0.5367	NA
TGME49_220640	hypothetical protein	V	3860	0.548				TRUE	-0.3522	0.5414	0.8165	77.66	72.1	45.47	68	82.06	65.04	60.03	107.1	1.034	0.9177	0.5919	0.921	1.116	0.8676	0.8569	1.127	NA
TGME49_220650	hypothetical protein	V	1110	0.566				FALSE	0.2246	0.8277	NA	0	5.546	0	7.555	5.471	3.613	9.032	17.99	0	0.2455	0	0.3559	0.2587	0.1676	0.4483	0.6587	NA
TGME49_220720	hypothetical protein	Not Assigned	834	0.556				TRUE	0.372	0.6895	0.8871	13.71	33.28	6.063	32.11	15.32	16.26	13.03	31.93	0.8448	1.96	0.3653	2.013	0.9642	1.004	0.8611	1.556	NA
TGME49_220730	hypothetical protein	Not Assigned	1160	0.54				FALSE	0	1	NA	0	0	0	0	1.094	0	0.3245	0.3528	0	0	0	0	0.04952	0	0.01541	0.01236	NA
TGME49_220740	hypothetical protein	Not Assigned	1100	0.622				FALSE	-1.605	0.09805	NA	45.68	14.79	3.031	15.11	5.471	3.613	10.87	14.82	2.135	0.6606	0.1385	0.7182	0.2611	0.1691	0.5445	0.5474	NA
TGME49_220840	threonine synthase	II	1720	0.509	GO:0008152		GO:0003824; GO:0030170, GO:0004795	TRUE	1.878	0.001109	0.009895	45.68	286.6	136.4	251.2	288.8	357.7	499.7	1702	1.365	8.185	3.985	7.636	8.816	10.71	16.01	40.22	red
TGME49_220850	hypothetical protein	II	1220	0.549				FALSE	-1.09	0.1981	NA	4.568	0	0	0	0	3.613	1.839	0.5292	0.1925	0	0	0	0	0.1525	0.08305	0.01763	NA
TGME49_220860	DEAD/DEAH box helicase	II	4300	0.545			GO:0005524; GO:0008026, GO:0003677, GO:0004386, GO:0016787, GO:0003676; GO:0008026, GO:0004386, GO:0003676	TRUE	-0.156	0.5706	0.8316	3901	3248	3738	2782	3221	2885	3296	3381	46.64	37.11	43.68	33.83	39.33	34.55	42.24	31.95	NA
TGME49_220870	hypothetical protein	II	2320	0.518				TRUE	-0.11	0.6804	0.8836	2855	2681	2586	1836	2132	2217	1948	1107	63.27	56.77	56.01	41.37	48.25	49.2	46.25	19.4	NA
TGME49_220880	hypothetical protein	II	2250	0.522				TRUE	0.7679	0.02118	0.1082	625.9	1196	973.1	1114	909.2	1118	1345	1712	14.3	26.12	21.73	25.89	21.21	25.59	32.94	30.92	NA
TGME49_220890	hypothetical protein	II	2450	0.491				FALSE	1.468	0.1362	NA	0	11.09	15.16	9.444	8.753	9.033	15.31	19.05	0	0.2224	0.3109	0.2015	0.1876	0.1899	0.3442	0.316	NA
TGME49_220900	hypothetical protein	II	4160	0.562				TRUE	1.977	1.336e-05	0.0003215	1124	3139	6424	5393	4344	2775	3530	2103	13.89	37.07	77.59	67.77	54.82	34.35	46.76	20.55	yellow
TGME49_220910	HEAT repeat-containing protein	II	6820	0.582			GO:0005515; GO:0005488	TRUE	-0.2863	0.3196	0.6706	1462	1298	1088	1385	1274	1115	1274	1825	11.02	9.349	8.018	10.61	9.803	8.416	10.29	10.87	NA
TGME49_220920	hypothetical protein	II	7160	0.584				TRUE	-0.3135	0.4224	0.7462	388.3	297.6	324.4	362.7	354.5	281.8	419.2	447.7	2.788	2.042	2.276	2.648	2.599	2.027	3.226	2.541	NA
TGME49_220930	hypothetical protein	II	3380	0.577				TRUE	0.9043	0.05505	0.2298	826.9	1168	2061	1766	1767	847.3	1534	1730	12.58	16.98	30.65	27.32	27.44	12.91	25	20.8	NA
TGME49_220940	ribosomal RNA methyltransferase (FtsJ) family protein	II	3720	0.549	GO:0032259		GO:0008168; GO:0003676	TRUE	-0.4038	0.2377	0.5789	854.3	541.7	739.7	559.1	642.2	623.3	549.1	391.4	11.81	7.154	9.991	7.857	9.064	8.628	8.133	4.276	NA
TGME49_220950	hypothetical protein	II	4390	0.528				TRUE	0.5283	0.2022	0.5299	228.4	284.7	388	419.3	328.2	388.4	476.4	136.3	2.675	3.186	4.441	4.994	3.925	4.556	5.979	1.262	NA
TGME49_221160	acetyltransferase, GNAT family protein	II	1930	0.56			GO:0008080	TRUE	0.05423	0.8541	0.9584	1512	1479	1667	1709	1615	1409	1778	1592	40.28	37.65	43.41	46.3	43.93	37.6	50.75	33.53	NA
TGME49_221170	CAAX metallo endopeptidase	II	2240	0.54	GO:0006508	GO:0016020	GO:0004222	TRUE	-0.2313	0.4453	0.763	5071	4485	4111	3445	3844	4692	3465	3980	116.4	98.37	92.21	80.41	90.08	107.9	85.24	72.2	NA
TGME49_221180	hypothetical protein	II	3520	0.532				TRUE	1.087	0.02135	0.1089	319.8	565.7	854.9	579.9	486.9	422.8	756.6	344.8	4.67	7.896	12.2	8.612	7.261	6.184	11.84	3.981	NA
TGME49_221190	mrna cleavage factor family protein, putative	II	3120	0.54	GO:0006378	GO:0005849	GO:0003729	TRUE	-0.2738	0.3102	0.6607	1361	1072	1170	1001	1050	1229	1114	613.3	22.43	16.88	18.85	16.77	17.67	20.28	19.68	7.988	NA
TGME49_221200	CW-type Zinc Finger protein	II	9920	0.614			GO:0008270	TRUE	-0.3429	0.2577	0.6031	2257	1583	1961	2335	1860	2049	2082	1618	11.69	7.838	9.935	12.3	9.843	10.63	11.56	6.627	NA
TGME49_221210	cyclophilin	II	1020	0.533	GO:0006457		GO:0003755	TRUE	0.2108	0.5527	0.8217	21560	28070	22000	18650	21270	27990	18400	20320	1087	1352	1084	955.9	1095	1413	993.8	809.6	NA
TGME49_221220	hypothetical protein	II	5800	0.547				TRUE	1.839	0.0001002	0.001533	59.39	253.3	239.5	451.4	430	560.1	428.1	1094	0.5264	2.145	2.075	4.069	3.892	4.972	4.067	7.667	red
TGME49_221230	hypothetical protein	II	2910	0.569	GO:0016311		GO:0016791	TRUE	-0.3914	0.1419	0.4341	2307	1841	1655	1534	1763	1601	1504	2123	40.76	31.09	28.58	27.55	31.8	28.32	28.49	29.65	NA
TGME49_221240	hypothetical protein	II	709	0.456				FALSE	0	1	NA	0	0	0	0	0	0	0	0.1764	0	0	0	0	0	0	0	0.01011	NA
TGME49_221250	hypothetical protein	II	4640	0.568				TRUE	1.196	0.0009464	0.008733	520.8	1035	1419	1188	1119	686.5	904.5	595.7	5.77	10.96	15.36	13.39	12.66	7.619	10.74	5.217	yellow
TGME49_221260	Class-II DAHP synthetase family protein	II	2840	0.554	GO:0009073		GO:0003849	TRUE	-0.3758	0.2176	0.5502	3956	2971	3065	2049	2678	2383	1965	1433	71.61	51.4	54.23	37.73	49.51	43.21	38.12	20.51	NA
TGME49_221265	hypothetical protein	II	2000	0.518				TRUE	2.776	0.0001654	0.002238	4.568	112.8	130.3	181.3	363.2	363.1	613.8	1165	0.1174	2.77	3.275	4.74	9.535	9.349	16.91	23.67	orange
TGME49_221270	oxidoreductase, 2OG-Fe(II) oxygenase family protein	II	3650	0.511	GO:0055114		GO:0016491; GO:0016706, GO:0004656; GO:0031418; GO:0005506, GO:0016491	TRUE	1.557	0.002016	0.01585	146.2	319.8	627.5	598.8	439.8	579.9	478.5	382.2	2.059	4.305	8.639	8.576	6.326	8.181	7.223	4.256	green
TGME49_221275	hypothetical protein	II	701	0.484				FALSE	1.16	0.2515	NA	0	5.546	9.094	0	4.376	5.42	3.191	6.35	0	0.3887	0.6519	0	0.3278	0.3981	0.2508	0.3681	NA
TGME49_221280	hypothetical protein	II	12100	0.592				TRUE	0.03397	0.9226	0.9822	900	1004	848.8	1101	1054	928.6	1353	2729	3.824	4.076	3.525	4.758	4.571	3.952	6.162	9.165	NA
TGME49_221295	hypothetical protein	II	2090	0.486				TRUE	1.048	0.04775	0.2057	100.5	155.3	288	171.9	199.1	236.7	183.4	96.48	2.472	3.651	6.924	4.3	5.002	5.831	4.835	1.876	NA
TGME49_221310	aminopeptidase N protein	II	4360	0.493			GO:0008237; GO:0008270	TRUE	2.118	0.000324	0.003794	319.8	2671	818.5	1713	2466	2907	3818	14760	3.77	30.1	9.433	20.54	29.69	34.33	48.25	137.6	red
TGME49_221320	acetyl-CoA carboxylase ACC1	II	10300	0.558	GO:0006633; GO:0008152	GO:0020011	GO:0005524; GO:0008716, GO:0003989, GO:0003824, GO:0016874, GO:0046872, GO:0004658; GO:0003989, GO:0004075, GO:0003824, GO:0016874, GO:0046872	TRUE	-0.3847	0.1047	0.3607	6706	5038	5190	5293	5276	5066	4508	4041	33.47	24.03	25.32	26.86	26.89	25.33	24.12	15.94	NA
TGME49_221330	DNA gyrase/topoisomerase IV, A subunit domain-containing protein	II	6330	0.546	GO:0006265	GO:0005694	GO:0005524; GO:0003677, GO:0003918, GO:0003916	TRUE	-0.5367	0.06238	0.2525	1617	1019	1188	885.9	753.8	905.2	868.7	518.7	13.13	7.906	9.433	7.316	6.252	7.363	7.561	3.33	NA
TGME49_221340	hypothetical protein	II	6040	0.536				TRUE	-0.4112	0.1223	0.4	1731	1357	1228	1182	1326	1216	1258	931.1	14.74	11.04	10.21	10.23	11.53	10.37	11.47	6.265	NA
TGME49_221350	Ctr copper transporter family protein	II	2510	0.54	GO:0035434	GO:0016021	GO:0005375	TRUE	-0.5987	0.09621	0.3405	2038	1597	1052	1271	1371	1588	1259	1840	41.73	31.27	21.06	26.48	28.67	32.58	27.64	29.79	NA
TGME49_221360	hypothetical protein	II	3670	0.56	GO:0006914			TRUE	0.2445	0.527	0.81	639.6	750.6	782.1	683.8	705.7	569.1	939.2	1752	8.959	10.05	10.71	9.74	10.09	7.985	14.1	19.4	NA
TGME49_221370	hypothetical protein	II	6020	0.538				TRUE	1.393	0.002062	0.0161	95.94	269.9	266.8	372.1	264.8	267.4	268	162.6	0.8192	2.203	2.227	3.231	2.309	2.287	2.453	1.098	yellow
TGME49_221380	alba 1	II	3670	0.533		GO:0005737; GO:0005634	GO:0003676; GO:0004526	TRUE	-0.3733	0.2892	0.6377	56000	49570	36130	43140	36410	51070	36270	46000	784.5	663.5	494.7	614.5	520.8	716.5	544.6	509.4	NA
TGME49_221390	hypothetical protein	II	2630	0.559				TRUE	1.373	0.003064	0.02203	360.9	682.2	1300	1288	896.1	711.8	723.1	508	7.054	12.74	24.85	25.61	17.89	13.94	15.15	7.849	yellow
TGME49_221400	hypothetical protein	II	12400	0.562				TRUE	-0.3473	0.3174	0.6691	708.1	514	585.1	434.4	381.8	290.9	385.1	225.2	2.936	2.036	2.371	1.832	1.617	1.208	1.711	0.7382	NA
TGME49_221410	actin-like protein ALP4	II	3490	0.538				TRUE	0.6335	0.06188	0.2508	342.6	471.4	615.4	579.9	591.9	592.6	624.2	805	5.047	6.637	8.86	8.686	8.904	8.743	9.854	9.374	NA
TGME49_221415	hypothetical protein	II	267	0.517				FALSE	0	1	NA	0	0	0	1.889	1.094	0	1.947	1.235	0	0	0	0.3698	0.2151	0	0.4018	0.1879	NA
TGME49_221420	Chromosome-associated kinesin KLP1, putative	II	2790	0.534	GO:0007018		GO:0005524; GO:0003777, GO:0005515	TRUE	2.531	0.0003469	0.003973	4.568	81.35	109.1	281.4	370.9	428.2	541.7	1196	0.08417	1.432	1.965	5.274	6.979	7.902	10.7	17.42	orange
TGME49_221430	hypothetical protein	II	3510	0.515				TRUE	-0.5316	0.2035	0.5313	452.3	347.6	260.7	256.9	217.7	345.1	236.4	163.9	6.624	4.865	3.732	3.826	3.256	5.062	3.711	1.897	NA
TGME49_221440	RPGR, putative	II	7350	0.558				TRUE	0.1423	0.741	0.909	552.8	721	509.3	793.3	492.4	643.2	824.2	1188	3.866	4.82	3.482	5.643	3.517	4.506	6.178	6.57	NA
TGME49_221450	SPRY domain-containing protein	II	3030	0.55				TRUE	-0.5283	0.08052	0.3013	941.1	661.9	630.5	678.1	626.9	738.9	609.1	683.7	15.97	10.73	10.46	11.7	10.86	12.56	11.08	9.169	NA
TGME49_221455	hypothetical protein	II	822	0.597				FALSE	0	1	NA	0	0	0	0	1.094	0	1.298	0.7055	0	0	0	0	0.06988	0	0.087	0.03488	NA
TGME49_221460	phosphoglycerate mutase family protein	II	2640	0.576				TRUE	0.02112	0.9515	0.9887	1635	1387	1934	1560	1890	1147	1421	1369	31.85	25.8	36.81	30.9	37.57	22.38	29.67	21.07	NA
TGME49_221470	hypothetical protein	II	3260	0.516				TRUE	0.9673	0.00425	0.02861	539.1	1028	1134	912.3	914.7	1001	1392	1784	8.501	15.49	17.48	14.63	14.73	15.81	23.52	22.24	green
TGME49_221480	hypothetical protein	II	6280	0.501				TRUE	1.227	0.002728	0.01999	328.9	606.4	997.3	901	732	802.2	802	301.6	2.693	4.744	7.98	7.501	6.119	6.577	7.036	1.952	yellow
TGME49_221490	cell cycle regulator protein	II	2890	0.499			GO:0003723	TRUE	-0.2994	0.4478	0.7648	2435	2278	1631	1413	1646	2352	1478	1597	43.31	38.72	28.36	25.56	29.89	41.91	28.18	22.45	NA
TGME49_221500	dual specificity phosphatase, catalytic domain-containing protein	II	3790	0.584	GO:0006470; GO:0016311		GO:0004721; GO:0008138; GO:0016791	TRUE	0.005404	0.9877	0.9975	794.9	804.2	803.3	953.9	1063	816.6	1202	2993	10.78	10.42	10.65	13.16	14.73	11.09	17.48	32.09	NA
TGME49_221510	hypothetical protein	II	1150	0.545				TRUE	0.2352	0.3638	0.7069	7296	7961	9249	6879	7525	7458	6663	6948	326.1	340.1	404.1	312.7	343.5	333.9	319.3	245.5	NA
TGME49_221518	hypothetical protein	II	537	0.577				TRUE	-0.1761	0.6551	0.8719	598.5	569.4	488.1	714	634.6	442.6	709.2	1069	57.29	52.1	45.67	69.51	62.04	42.44	72.77	80.88	NA
TGME49_221522	adaptor complexes medium subunit family protein	II	2390	0.572	GO:0006886; GO:0016192; GO:0006810, GO:0016192	GO:0030131	GO:0005515	TRUE	0.06493	0.8046	0.939	2535	2897	2410	2605	2545	2329	2425	3947	54.54	59.55	50.67	56.98	55.9	50.17	55.9	67.11	NA
TGME49_221530	hypothetical protein	II	2720	0.528				TRUE	1.464	0.0002914	0.003472	191.9	451.1	660.8	528.9	449.7	500.5	474.2	275.3	3.626	8.148	12.21	10.17	8.679	9.474	9.606	4.114	yellow
TGME49_221540	hypothetical protein	II	4850	0.556			GO:0004221	TRUE	-0.2438	0.4048	0.7377	699	626.7	548.7	683.8	714.5	576.3	597.8	1035	7.409	6.349	5.685	7.371	7.733	6.119	6.792	8.672	NA
TGME49_221550	CMGC kinase, MAPK family, MEK kinase-related (incomplete catalytic triad)	II	3130	0.528	GO:0006468		GO:0005524; GO:0004672	TRUE	1.155	0.05422	0.227	246.7	1011	272.8	1045	1152	1489	1529	6264	4.052	15.87	4.38	17.45	19.32	24.49	26.92	81.33	NA
TGME49_221560	hypothetical protein	II	1940	0.534				TRUE	1.872	0.0007811	0.007538	54.82	171.9	291	255	206.8	256.5	192	96.13	1.453	4.354	7.538	6.872	5.596	6.809	5.453	2.014	yellow
TGME49_221570	pre-rRNA-processing protein, putative	II	1660	0.541				TRUE	-0.3244	0.4483	0.7651	1087	922.5	782.1	510	699.1	1057	610.9	446.8	33.67	27.3	23.67	16.06	22.11	32.78	20.28	10.94	NA
TGME49_221580	ribosomal RNA large subunit methyltransferase J protein	II	6970	0.59	GO:0032259		GO:0008168; GO:0003676	TRUE	-0.4168	0.1411	0.4336	1631	1259	1176	1755	1469	1415	1604	3265	12.03	8.874	8.479	13.16	11.07	10.45	12.68	19.03	NA
TGME49_221585	hypothetical protein	II	1620	0.501				FALSE	0	1	NA	0	0	0	0	0	1.807	1.028	0.8819	0	0	0	0	0	0.05742	0.03495	0.02212	NA
TGME49_221590	dual specificity phosphatase, catalytic domain-containing protein	II	3620	0.513	GO:0006470; GO:0016311		GO:0004721; GO:0008138; GO:0016791	TRUE	-0.3869	0.5937	0.8437	73.09	59.16	45.47	17	17.51	25.29	74.2	106.2	1.038	0.8029	0.6312	0.2455	0.2539	0.3598	1.129	1.192	NA
TGME49_221600	hypothetical protein	II	3250	0.572				TRUE	-0.0183	0.9442	0.9866	1037	1011	1034	955.8	963.9	802.2	813.8	716.1	16.4	15.29	15.98	15.37	15.57	12.71	13.8	8.954	NA
TGME49_221610	ubiquitin carboxyl-terminal hydrolase	II	7140	0.537	GO:0006511		GO:0004221	TRUE	-0.2944	0.3272	0.6774	1265	1000	1055	1203	943.1	997.3	1085	1132	9.111	6.882	7.424	8.81	6.934	7.192	8.373	6.442	NA
TGME49_221620	beta-tubulin, putative	II	2130	0.56	GO:0006184; GO:0051258	GO:0043234	GO:0005525; GO:0003924	TRUE	1.983	1.768e-06	7.194e-05	4281	13030	23390	22150	19580	13860	19220	28950	103.3	300.5	551.8	543.7	482.5	335.1	497.1	552.3	green
TGME49_221630	hypothetical protein	II	8460	0.563				TRUE	0.4381	0.2425	0.5852	543.6	772.8	724.5	1158	831.5	710	963.6	1205	3.303	4.488	4.303	7.155	5.16	4.322	6.276	5.787	NA
TGME49_221640	hypothetical protein	II	6140	0.571				TRUE	-0.1522	0.6354	0.8619	973.1	846.7	912.4	1135	1239	1111	1504	3331	8.147	6.775	7.467	9.666	10.59	9.318	13.5	22.05	NA
TGME49_221660	DEAD/DEAH box helicase domain-containing protein	II	8330	0.563			GO:0005524; GO:0008026, GO:0004386, GO:0003676	TRUE	-0.3939	0.1442	0.4372	3655	2707	2825	2937	2369	2846	2768	2413	22.55	15.96	17.04	18.43	14.93	17.59	18.31	11.77	NA
TGME49_221665	hypothetical protein	II	3550	0.519				TRUE	1.412	0.02083	0.1067	137.1	667.4	224.3	606.3	904.8	813	1383	5253	1.985	9.236	3.175	8.929	13.38	11.79	21.47	60.13	NA
TGME49_221670	transcriptional elongation factor FACT140	II	6380	0.525	GO:0009987			TRUE	-0.422	0.08151	0.3036	8502	6746	5866	4711	4707	6069	5789	4282	68.5	51.95	46.2	38.6	38.73	48.98	50	27.28	NA
TGME49_221675	hypothetical protein	II	8960	0.54				TRUE	0.185	0.6111	0.8529	717.2	874.5	766.9	1235	810.7	995.5	974.8	1006	4.115	4.795	4.301	7.208	4.75	5.721	5.994	4.561	NA
TGME49_221685	hypothetical protein	II	3180	0.504				TRUE	0.4494	0.5284	0.8106	22.84	35.13	45.47	75.55	141.1	117.4	216.5	414.7	0.3693	0.5427	0.7185	1.242	2.33	1.902	3.752	5.299	NA
TGME49_221690	hypothetical protein	II	6110	0.611			GO:0005488	TRUE	0.09792	0.817	0.9427	694.4	599	897.3	776.3	840.3	513.1	826.1	832.4	5.842	4.816	7.379	6.643	7.22	4.324	7.45	5.536	NA
TGME49_221700	hypothetical protein	II	2630	0.52		GO:0016021		TRUE	-0.312	0.4063	0.7381	1233	1174	797.3	1014	851.2	1366	1025	1722	24.11	21.93	15.23	20.16	16.99	26.74	21.47	26.61	NA
TGME49_221710	TBC domain-containing protein	II	7530	0.57	GO:0032313	GO:0005622	GO:0005097	TRUE	-0.1069	0.7541	0.9156	1361	1464	1061	1415	1141	1317	1531	2586	9.294	9.553	7.08	9.822	7.956	9.006	11.2	13.96	NA
TGME49_221720	hypothetical protein	II	10100	0.613				TRUE	-0.4559	0.201	0.5281	1553	1057	1188	1271	1332	1005	1556	1463	7.906	5.144	5.912	6.58	6.921	5.121	8.489	5.888	NA
TGME49_221818	hypothetical protein	II	2380	0.494				TRUE	-0.4736	0.2505	0.5944	584.8	441.9	382	307.9	460.6	444.4	322.1	213.2	12.63	9.121	8.064	6.763	10.16	9.616	7.457	3.641	NA
TGME49_221830	subtilisin SUB12	II	5840	0.568	GO:0006508		GO:0004252	TRUE	3.085	1.242e-07	8.844e-06	22.84	397.5	224.3	513.8	505.5	643.2	821.6	2988	0.2011	3.344	1.93	4.599	4.544	5.671	7.751	20.79	blue
TGME49_221840	hypothetical protein	II	3040	0.529				FALSE	0.2656	0.7932	NA	0	1.849	3.031	3.778	2.188	5.42	5.733	6.703	0	0.02988	0.05011	0.06497	0.03779	0.0918	0.1039	0.0896	NA
TGME49_221850	prohibitin family protein, putative	II	2120	0.513				TRUE	-0.5827	0.1157	0.3862	1613	1120	997.3	808.4	1056	1357	910.5	992	39.1	25.96	23.64	19.94	26.15	32.95	23.66	19.02	NA
TGME49_221855	hypothetical protein	II	1100	0.593				FALSE	-0.1825	0.8617	NA	9.137	9.244	3.031	1.889	0	1.807	7.517	12.88	0.427	0.4129	0.1385	0.08977	0	0.08457	0.3765	0.4757	NA
TGME49_221860	hypothetical protein	II	354	0.534				FALSE	0.3823	0.6781	NA	0	3.698	0	0	2.188	7.227	2.217	0.8819	0	0.5132	0	0	0.3245	1.051	0.3451	0.1012	NA
TGME49_221865	hypothetical protein	II	342	0.506				FALSE	0.2429	0.8147	NA	4.568	9.244	3.031	1.889	8.753	14.45	6.868	2.822	0.6867	1.328	0.4454	0.2887	1.344	2.176	1.107	0.3353	NA
TGME49_221870	hypothetical protein	II	5770	0.592				TRUE	0.03908	0.9156	0.9813	2015	1695	2468	2418	2455	1863	2653	3526	17.95	14.44	21.49	21.91	22.34	16.62	25.34	24.84	NA
TGME49_221880	hypothetical protein	II	3960	0.559				TRUE	0.9287	0.008683	0.05173	255.8	539.8	466.8	904.8	716.6	681.1	745.5	1594	3.321	6.698	5.924	11.94	9.501	8.856	10.37	16.36	green
TGME49_221890	WD domain, G-beta repeat-containing protein	II	2140	0.571			GO:0004402; GO:0005515	TRUE	0.6299	0.1534	0.4552	187.3	282.9	321.3	472.2	457.3	254.7	422.6	795.5	4.499	6.494	7.545	11.54	11.22	6.129	10.88	15.11	NA
TGME49_221895	hypothetical protein	II	702	0.56				TRUE	-0.2074	0.6946	0.8885	91.37	88.74	69.72	164.3	141.1	88.53	129.9	234.2	6.691	6.211	4.991	12.24	10.55	6.493	10.2	13.56	NA
TGME49_221900	hypothetical protein	II	1860	0.53				TRUE	-0.2688	0.4122	0.741	1307	1170	979.1	806.5	903.7	1142	861.6	800.1	36.11	30.91	26.45	22.67	25.51	31.61	25.52	17.48	NA
TGME49_221905	hypothetical protein	II	1230	0.518				TRUE	0.4662	0.2191	0.5515	868	1357	1100	1362	1885	1592	2260	6540	36.28	54.2	44.95	57.88	80.46	66.63	101.2	216.1	NA
TGME49_221910	AN1 family Zinc finger domain-containing protein	II	2010	0.511			GO:0003677; GO:0008270	TRUE	0.5064	0.1967	0.5219	1128	1607	1685	1891	2548	1621	2641	7276	28.86	39.27	42.14	49.18	66.55	41.52	72.4	147.1	NA
TGME49_221922	NifU family domain-containing protein	II	2280	0.552	GO:0016226		GO:0005506; GO:0051536	TRUE	-0.5908	0.05991	0.2452	1398	924.4	906.4	759.3	853.4	881.7	670.5	538.7	31.52	19.92	19.98	17.41	19.65	19.91	16.2	9.601	NA
TGME49_221930	hypothetical protein	II	636	0.535				TRUE	1.286	0.04716	0.2038	36.55	138.7	75.78	117.1	117.1	216.8	114.8	320.1	2.954	10.71	5.988	9.626	9.663	17.55	9.947	20.46	NA
TGME49_221940	adaptin n terminal region domain-containing protein	II	6200	0.562	GO:0006886; GO:0016192	GO:0030117	GO:0005488; GO:0005515	TRUE	-0.2038	0.548	0.8199	1288	1069	1164	1373	1232	964.8	1397	1538	10.68	8.468	9.434	11.58	10.43	8.012	12.41	10.08	NA
TGME49_221950	splicesome-associated protein, putative	II	3900	0.523		GO:0005634	GO:0003676; GO:0008270	TRUE	-0.2455	0.3699	0.7121	5322	4487	4444	3702	3879	4155	3271	2814	70.15	56.52	57.26	49.63	52.21	54.86	46.21	29.32	NA
TGME49_221970	hypothetical protein	II	1700	0.549				TRUE	-0.3536	0.3642	0.7071	2453	1766	2016	1281	1874	1745	1158	956.4	74.18	51.02	59.59	39.38	57.88	52.86	37.52	22.86	NA
TGME49_221980	U1 zinc finger protein	II	3460	0.547		GO:0005634	GO:0005515; GO:0008270; GO:0003676; GO:0005515, GO:0008270	TRUE	-0.1151	0.7116	0.8978	794.9	700.7	763.9	600.7	759.3	672.1	655.5	587.9	11.81	9.949	11.09	9.076	11.52	10	10.44	6.905	NA
TGME49_221990	hypothetical protein	II	3470	0.572				TRUE	1.308	0.001303	0.01127	182.7	403	542.6	483.5	480.3	287.3	373.1	256.6	2.707	5.706	7.858	7.285	7.267	4.263	5.925	3.006	yellow
TGME49_222000	brix domain-containing protein	II	3100	0.527				TRUE	-0.4806	0.1775	0.493	3851	2814	2613	2036	2399	2833	1808	1034	63.86	44.59	42.36	34.34	40.63	47.05	32.13	13.56	NA
TGME49_222010	HAD hydrolase, family IIID protein	II	3790	0.552		GO:0005634	GO:0004721; GO:0005515	TRUE	-0.02419	0.9399	0.9862	1115	1204	988.2	1162	893.9	1297	1204	1777	15.12	15.6	13.1	16.02	12.38	17.62	17.5	19.05	NA
TGME49_222020	phosphoglycerate kinase PGKII	II	2640	0.562	GO:0006096	GO:0020011	GO:0004618	TRUE	-0.3111	0.3264	0.6769	2782	1991	2461	1692	2115	1648	1987	1625	54.17	37.05	46.85	33.51	42.06	32.14	41.47	25.02	NA
TGME49_222030	hypothetical protein	II	4070	0.571				TRUE	0.543	0.1865	0.5065	603	787.6	1009	921.8	821.7	641.4	1079	1381	7.617	9.507	12.46	11.84	10.6	8.114	14.61	13.79	NA
TGME49_222040	Ran-interacting Mog1 protein	II	1780	0.496				TRUE	-0.3146	0.4194	0.7456	1805	1612	1252	1124	1204	2009	1219	880.3	52.11	44.5	35.34	33.01	35.5	58.12	37.74	20.1	NA
TGME49_222050	hypothetical protein	II	9700	0.545				TRUE	-0.3759	0.2593	0.6043	3244	2914	2031	2467	2024	2199	2353	1782	17.19	14.76	10.52	13.3	10.95	11.67	13.37	7.467	NA
TGME49_222060	hypothetical protein	II	5690	0.543	GO:0006811; GO:0055085	GO:0016020	GO:0005216	TRUE	-0.55	0.06027	0.2463	1110	820.8	676	717.8	674	579.9	574.9	649.4	10.03	7.088	5.97	6.595	6.218	5.248	5.567	4.638	NA
TGME49_222070	elongation factor Tu GTP binding domain-containing protein	II	7180	0.525			GO:0005525; GO:0003924, GO:0004781; GO:0003924	TRUE	-0.4339	0.1192	0.3948	945.7	698.8	691.2	659.2	611.6	697.4	662.9	615.6	6.771	4.782	4.837	4.8	4.472	5.001	5.087	3.484	NA
TGME49_222075	hypothetical protein	II	333	0.522				FALSE	-0.4226	0.6351	NA	4.568	0	3.031	0	2.188	0	1.406	1.058	0.7052	0	0.4574	0	0.345	0	0.2327	0.1292	NA
TGME49_222080	hypothetical protein	II	824	0.546				TRUE	-0.1653	0.6051	0.8495	4377	3200	4574	3944	4516	3973	4164	2075	273	190.8	279	250.2	287.8	248.3	278.5	102.4	NA
TGME49_222090	hypothetical protein	II	1030	0.534				TRUE	-0.05026	0.8729	0.9679	2060	2034	1934	1288	1491	1893	1399	1908	102.8	97	94.35	65.39	76.01	94.65	74.82	75.26	NA
TGME49_222100	hypothetical protein	II	4890	0.508				TRUE	1.259	9.925e-05	0.001523	360.9	883.7	882.1	851.9	703.5	773.3	689.3	402.5	3.794	8.879	9.065	9.108	7.553	8.142	7.767	3.345	yellow
TGME49_222110	PUB domain-containing protein	II	3110	0.508			GO:0005515	TRUE	-0.299	0.3006	0.6487	4527	4138	3183	3147	3030	4273	3784	4267	74.83	65.36	51.43	52.9	51.14	70.74	67.04	55.76	NA
TGME49_222120	hypothetical protein	II	5530	0.565	GO:0009451; GO:0001522		GO:0003723; GO:0009982	TRUE	-0.3679	0.2047	0.5326	712.7	571.3	527.5	678.1	682.7	646.8	601.5	906.4	6.625	5.075	4.793	6.411	6.481	6.022	5.993	6.661	NA
TGME49_222130	hypothetical protein	II	2750	0.542				TRUE	-0.01503	0.9525	0.9889	1412	1451	1343	1345	1341	1454	1428	2348	26.39	25.93	24.54	25.57	25.61	27.23	28.62	34.7	NA
TGME49_222140	DEAD/DEAH box helicase domain-containing protein	II	5460	0.553			GO:0005524; GO:0008026, GO:0003676; GO:0008026, GO:0004386, GO:0003676	TRUE	-0.1538	0.5912	0.8421	1087	924.4	1022	740.4	837	713.6	784.9	463.9	10.24	8.318	9.402	7.09	8.048	6.73	7.921	3.453	NA
TGME49_222150	hypothetical protein	II	615	0.528				FALSE	0	1	NA	0	0	0	0	1.094	0	1.622	3.175	0	0	0	0	0.0934	0	0.1454	0.2098	NA
TGME49_222155	hypothetical protein	II	4770	0.543				TRUE	-0.543	0.1262	0.4071	360.9	234.8	254.6	241.8	247.3	245.7	273.8	175.5	3.889	2.418	2.682	2.65	2.721	2.652	3.163	1.495	NA
TGME49_222160	aldehyde dehydrogenase	II	2260	0.533	GO:0008152; GO:0055114		GO:0008802; GO:0016491	TRUE	0.2854	0.3269	0.6772	5382	7499	5732	7034	7583	8117	9221	24020	122.4	163	127.5	162.7	176.2	184.9	224.8	431.8	NA
TGME49_222170	dense-granule antigen DG32	II	3450	0.554				TRUE	-0.03899	0.8906	0.9734	28420	24160	31010	22250	25760	23060	21970	15380	423.5	344	451.7	337.1	391.9	344.2	350.9	181.1	NA
TGME49_222180	hypothetical protein	II	1750	0.512				TRUE	-0.443	0.2099	0.5387	1690	1342	1106	859.4	933.3	1510	1023	633.6	49.65	37.68	31.77	25.67	28	44.44	32.2	14.71	NA
TGME49_222188	hypothetical protein	II	2480	0.519				TRUE	0.6704	0.07756	0.2936	1850	3731	2301	3778	3383	4455	3460	6170	38.35	73.91	46.62	79.64	71.61	92.5	76.88	101.1	NA
TGME49_222192	hypothetical protein	II	4070	0.527				TRUE	-0.5693	0.04818	0.2073	2280	1544	1501	1439	1501	1698	1325	1529	28.79	18.63	18.53	18.49	19.36	21.49	17.94	15.26	NA
TGME49_222200	LMBR1 family region protein, putative	II	3620	0.539				TRUE	-0.4112	0.1708	0.482	1151	793.1	927.6	725.3	876.4	766	788.1	735	16.35	10.76	12.88	10.48	12.71	10.9	12	8.251	NA
TGME49_222210	SPFH domain / Band 7 family protein	II	2070	0.558				TRUE	0.1097	0.6923	0.8881	1544	1558	1776	1269	1457	1335	1447	1181	38.35	36.99	43.12	32.06	36.96	33.21	38.52	23.19	NA
TGME49_222220	alveolin domain containing intermediate filament IMC7	II	4480	0.569				TRUE	-0.0812	0.825	0.9455	33230	26210	36330	30350	31290	16590	25480	27300	381.3	287.4	407.5	354.2	366.6	190.7	313.4	247.6	NA
TGME49_222230	hypothetical protein	II	9030	0.582				TRUE	-0.2573	0.3994	0.7339	1265	1043	1070	1207	1200	1066	1410	1625	7.204	5.673	5.955	6.988	6.978	6.078	8.602	7.314	NA
TGME49_222240	hypothetical protein	II	3070	0.62				TRUE	0.2427	0.6507	0.8697	260.4	221.9	412.3	445.8	500	215	425.8	422.3	4.36	3.55	6.748	7.591	8.55	3.606	7.642	5.59	NA
TGME49_222245	hypothetical protein	II	1950	0.498				TRUE	-0.591	0.2962	0.6445	461.4	423.4	157.6	238	214.4	383	246.5	216.6	12.16	10.67	4.062	6.381	5.773	10.11	6.965	4.514	NA
TGME49_222250	hypothetical protein	II	5640	0.558			GO:0005515	TRUE	-0.4088	0.2428	0.5852	493.4	425.2	309.2	389.1	393.9	507.7	459.5	747.5	4.497	3.704	2.755	3.607	3.666	4.635	4.489	5.386	NA
TGME49_222260	hypothetical protein	II	285	0.547				TRUE	3.24	9.267e-06	0.0002518	9.137	377.1	157.6	226.7	518.6	554.7	988.2	3502	1.648	65.01	27.79	41.58	95.53	100.2	191	499.4	blue
TGME49_222270	hypothetical protein	II	2470	0.564				TRUE	-0.2488	0.5266	0.8098	1457	989.1	1449	1131	1504	912.4	1251	1208	30.33	19.67	29.48	23.95	31.97	19.02	27.91	19.88	NA
TGME49_222280	hypothetical protein	II	2200	0.542				TRUE	-0.2145	0.5632	0.828	479.7	351.3	472.9	360.8	453	301.7	330.6	335	11.21	7.844	10.8	8.573	10.81	7.062	8.28	6.187	NA
TGME49_222290	LSM domain-containing protein	II	2370	0.561	GO:0007186	GO:0005834	GO:0004871	TRUE	-0.09683	0.7429	0.9104	1590	1398	1570	1188	1509	1171	1206	1429	34.48	28.97	33.29	26.21	33.42	25.44	28.03	24.51	NA
TGME49_222300	hypothetical protein	II	5400	0.596				TRUE	-0.3931	0.2352	0.5755	1316	822.7	1164	829.2	863.3	796.8	892.3	562.5	12.53	7.485	10.83	8.028	8.392	7.597	9.105	4.233	NA
TGME49_222305	hypothetical protein	II	2230	0.528				TRUE	-0.2689	0.7339	0.9074	31.98	25.88	24.25	13.22	22.98	32.52	23.96	24.16	0.7372	0.5702	0.5465	0.31	0.5409	0.7509	0.592	0.4404	NA
TGME49_222310	hypothetical protein	II	3120	0.579				TRUE	-0.1477	0.6368	0.8626	1393	1072	1443	1432	1428	1133	1287	1323	22.96	16.88	23.24	23.99	24.02	18.7	22.73	17.23	NA
TGME49_222330	hypothetical protein	II	8610	0.587			GO:0005515	TRUE	0.8802	0.05637	0.234	164.5	264.4	372.9	457.1	339.2	249.3	352.9	444.7	0.9819	1.509	2.176	2.776	2.068	1.491	2.259	2.099	NA
TGME49_222340	NOL1/NOP2/sun family protein	II	3130	0.56	GO:0032259		GO:0008168; GO:0003676	TRUE	-0.1435	0.6037	0.8491	1192	1065	1088	967.1	1124	937.7	999.1	890.2	19.58	16.71	17.47	16.15	18.85	15.43	17.59	11.56	NA
TGME49_222350	hypothetical protein	II	4100	0.549				TRUE	0.8953	0.007305	0.04516	735.5	1194	1591	1522	1278	1033	1174	688.6	9.222	14.31	19.51	19.41	16.36	12.98	15.78	6.825	yellow
TGME49_222360	hypothetical protein	II	4330	0.554				TRUE	-0.3064	0.2639	0.6095	1969	1475	1695	1216	1390	1266	1353	1350	23.38	16.74	19.67	14.69	16.85	15.06	17.21	12.67	NA
TGME49_222370	SAG-related sequence SRS13	II	4630	0.563				TRUE	0.3569	0.4082	0.739	328.9	425.2	424.4	451.4	334.8	294.5	469.5	231.4	3.652	4.512	4.606	5.097	3.796	3.275	5.588	2.031	NA
TGME49_222380	importin-beta N-terminal domain-containing protein	II	8050	0.55	GO:0006886		GO:0008565; GO:0005488	TRUE	-0.436	0.05906	0.2428	8452	6121	6317	6369	5816	6188	6031	5679	53.97	37.36	39.43	41.36	37.93	39.58	41.28	28.67	NA
TGME49_222385	hypothetical protein	II	1260	0.53				TRUE	1.836	0.03169	0.1489	0	14.79	54.57	100.1	107.2	104.8	121.3	275.2	0	0.5767	2.176	4.154	4.467	4.282	5.302	8.875	NA
TGME49_222390	hypothetical protein	II	2540	0.53				TRUE	-0.457	0.1596	0.4667	1275	1057	776	836.8	832.6	995.5	852.1	828.1	25.8	20.45	15.35	17.22	17.21	20.18	18.48	13.25	NA
TGME49_222400	hypothetical protein	II	4670	0.581				TRUE	-0.07799	0.7893	0.9323	9091	7865	9352	7705	9910	9422	8874	9729	100.1	82.74	100.6	86.25	111.4	103.9	104.7	84.66	NA
TGME49_222410	hypothetical protein	II	4170	0.553				TRUE	-0.4506	0.07281	0.2816	2992	2054	2304	2019	2147	2285	2161	1957	36.89	24.2	27.76	25.31	27.03	28.22	28.56	19.07	NA
TGME49_222420	hypothetical protein	II	2280	0.555				TRUE	0.09913	0.7604	0.9175	676.1	780.2	679	1218	942	1250	1118	2083	15.24	16.81	14.97	27.94	21.69	28.23	27.03	37.12	NA
TGME49_222430	HECT-domain (ubiquitin-transferase) domain-containing protein	II	5250	0.589	GO:0006464	GO:0005622	GO:0016881	TRUE	0.5099	0.3303	0.6799	383.7	332.8	800.3	800.9	663	433.6	597.5	529.5	3.758	3.114	7.66	7.975	6.63	4.253	6.271	4.099	NA
TGME49_222440	hypothetical protein	II	621	0.494				TRUE	0.37	0.5615	0.8262	54.82	99.83	45.47	115.2	82.06	86.72	81.34	77.43	4.538	7.898	3.679	9.7	6.937	7.191	7.217	5.067	NA
TGME49_222660	leucine rich repeat-containing protein	II	6350	0.529			GO:0005488; GO:0005515	TRUE	0.3208	0.374	0.714	918.2	1338	979.1	1247	1198	1088	1518	2371	7.434	10.36	7.748	10.26	9.905	8.819	13.17	15.17	NA
TGME49_222700	hypothetical protein	II	1950	0.573				TRUE	3.285	4.055e-05	0.0007373	0	144.2	254.6	345.7	736.3	417.3	1526	2426	0	3.633	6.562	9.267	19.82	11.02	43.13	50.55	cyan
TGME49_222710	IMP-specific 5'-nucleotidase 1, putative	II	5190	0.526	GO:0009117		GO:0000287; GO:0016791	TRUE	0.2603	0.3968	0.7331	872.6	1083	1028	1150	1511	1644	1576	3075	8.643	10.26	9.95	11.59	15.28	16.31	16.73	24.08	NA
TGME49_222800	glycogen synthase, putative	II	11500	0.578	GO:0009058		GO:0009011	TRUE	-0.4313	0.1796	0.4968	3837	2531	3119	3100	2984	2323	3197	3305	17.15	10.81	13.63	14.09	13.62	10.4	15.32	11.68	NA
TGME49_222840	Ser/Thr phosphatase family protein	II	1910	0.528			GO:0016787	TRUE	-0.2807	0.4547	0.7712	1087	881.9	888.2	657.3	877.5	867.2	585.4	569	29.26	22.68	23.37	17.99	24.12	23.38	16.89	12.11	NA
TGME49_222850	stress responsive a/b barrel domain-containing protein	II	3370	0.51				TRUE	-0.13	0.7658	0.9198	3262	3661	2249	2355	2260	3724	2148	2296	49.76	53.37	33.54	36.54	35.21	56.89	35.11	27.69	NA
TGME49_222860	eukaryotic translation initiation factor, putative	II	3830	0.528	GO:0006413		GO:0003676; GO:0003723; GO:0003676, GO:0003743	TRUE	-0.3484	0.2538	0.5988	29710	24480	21750	15940	18170	19500	14300	12580	398.8	314	285.3	217.6	249	262.2	205.8	133.5	NA
TGME49_222870	hypothetical protein	II	1990	0.523				TRUE	-0.1435	0.6259	0.8583	2033	1910	1749	1235	1368	1696	1337	980.9	52.52	47.15	44.17	32.45	36.08	43.9	37.03	20.03	NA
TGME49_222880	hypothetical protein	II	3840	0.546				TRUE	-0.533	0.08235	0.3058	973.1	660	669.9	527	526.3	693.8	554.2	482.9	13.03	8.444	8.767	7.175	7.195	9.303	7.953	5.111	NA
TGME49_222900	phosphoserine phosphatase	II	9430	0.549			GO:0004647	TRUE	-0.2071	0.4907	0.7904	2133	2056	1631	2301	1980	2002	2286	3007	11.63	10.71	8.69	12.75	11.02	10.93	13.36	12.96	NA
TGME49_222910	phosphoglycerate mutase	II	4360	0.529				TRUE	-0.01758	0.9464	0.987	2047	1962	2083	1959	1925	2345	2010	1891	24.13	22.1	24	23.49	23.17	27.7	25.4	17.63	NA
TGME49_222920	mbp-1 interacting protein-2a family protein	II	1790	0.489	GO:0006888; GO:0006810	GO:0005801; GO:0005622		TRUE	-0.1754	0.661	0.8753	1727	1875	1164	1160	1195	1964	1356	2111	49.59	51.45	32.68	33.87	35.04	56.49	41.74	47.93	NA
TGME49_222930	hypothetical protein	II	2320	0.519				TRUE	-0.04779	0.9117	0.9806	1284	1148	1316	725.3	1014	1442	809.6	594.4	28.44	24.31	28.5	16.34	22.95	32	19.23	10.41	NA
TGME49_222935	hypothetical protein	II	1450	0.513				FALSE	-1.307	0.2157	NA	18.27	5.546	0	0	5.471	3.613	10.87	2.293	0.6479	0.1879	0	0	0.1981	0.1283	0.4131	0.06426	NA
TGME49_222940	hypothetical protein	II	2350	0.51				FALSE	0.4095	0.6536	NA	9.137	14.79	15.16	11.33	18.6	21.68	19.31	22.4	0.1999	0.3092	0.3241	0.2521	0.4155	0.475	0.4527	0.3874	NA
TGME49_222948	hypothetical protein	II	1130	0.491				TRUE	0.04222	0.9289	0.9834	1215	1745	770	1209	1081	1687	1396	2384	55.28	75.88	34.24	55.93	50.22	76.89	68.05	85.72	NA
TGME49_222952	phosphohistidine phosphatase	II	1980	0.539				TRUE	0.03728	0.9292	0.9834	1818	2487	1264	2049	1888	2334	2225	3884	47.21	61.7	32.08	54.11	50.07	60.7	61.92	79.71	NA
TGME49_222960	SCY kinase-related protein (incomplete catalytic triad)	II	5050	0.557	GO:0006468		GO:0005524; GO:0004672; GO:0005488, GO:0004672	TRUE	-0.2931	0.2743	0.6215	1489	1222	1197	989.8	1149	1234	1208	1096	15.16	11.89	11.91	10.25	11.94	12.58	13.18	8.816	NA
TGME49_222970	inositol(myo)-1(or 4)-monophosphatase 2, putative	II	2140	0.505	GO:0046854		GO:0008934; GO:0052832, GO:0052833, GO:0052834	TRUE	0.2306	0.4041	0.7373	1489	1644	1864	1738	1510	2040	1868	1352	35.78	37.73	43.78	42.45	37.04	49.08	48.11	25.68	NA
TGME49_222975	hypothetical protein	II	2120	0.528	GO:0007596; GO:0006508	GO:0005576	GO:0005515	TRUE	0.2347	0.6126	0.853	3125	5123	2386	5281	4880	5949	4266	10040	75.77	118.7	56.55	130.2	120.8	144.5	110.9	192.5	NA
TGME49_222980	hypothetical protein	II	2860	0.518	GO:0007596; GO:0006508	GO:0005576	GO:0005515	TRUE	0.2643	0.5744	0.8342	3166	5395	2380	5480	4669	5613	4497	10000	56.91	92.67	41.81	100.2	85.7	101.1	86.64	142.1	NA
TGME49_222990	ribosomal protein S18, putative	II	3060	0.529	GO:0006412	GO:0005622; GO:0005840	GO:0003735	TRUE	-0.3224	0.247	0.5912	3938	3073	3192	2716	2898	3243	2554	2663	66.16	49.33	52.42	46.41	49.72	54.57	45.98	35.37	NA
TGME49_223000	dynein light chain DLC	II	1460	0.474	GO:0007017	GO:0045177; GO:0070258; GO:0005875		TRUE	0.4506	0.333	0.6815	3696	6731	3598	4407	3888	8920	5169	6858	130.1	226.5	123.8	157.8	139.8	314.6	195.1	190.9	NA
TGME49_223010	hypothetical protein	II	855	0.488				TRUE	0.5225	0.2094	0.5381	2083	3720	2389	2556	2886	4714	2901	4555	125.3	213.7	140.4	156.3	177.2	283.9	187	216.5	NA
TGME49_223020	coproporphyrinogen III oxidase	II	2370	0.506	GO:0055114; GO:0006779		GO:0004109	TRUE	-0.07348	0.8236	0.9451	2947	2671	2886	1762	1874	2260	1536	904.3	63.91	55.38	61.19	38.87	41.52	49.1	35.71	15.51	NA
TGME49_223025	hypothetical protein	II	210	0.486				FALSE	0.3753	0.7063	NA	0	1.849	3.031	3.778	4.376	7.227	2.92	1.764	0	0.4325	0.7254	0.9405	1.094	1.772	0.7663	0.3413	NA
TGME49_223030	tetratricopeptide repeat-containing protein	II	1760	0.506			GO:0005515	TRUE	1.917	0.001663	0.0137	132.5	835.6	394.1	799	588.6	1328	536.1	1596	3.87	23.33	11.25	23.73	17.56	38.85	16.78	36.85	red
TGME49_223040	hypothetical protein	II	1480	0.516				TRUE	-0.2209	0.5977	0.846	12510	12460	8712	6662	7688	12250	6877	5752	434.5	413.6	295.8	235.3	272.7	426.2	256	157.9	NA
TGME49_223045	hypothetical protein	II	255	0.518				FALSE	-1.021	0.3318	NA	9.137	3.698	0	3.778	2.188	9.033	2.055	4.586	1.842	0.7124	0	0.7745	0.4505	1.824	0.4441	0.7308	NA
TGME49_223050	ribosomal protein RPS20	II	1510	0.555	GO:0006412	GO:0005622; GO:0005840; GO:0005840, GO:0015935	GO:0003735	TRUE	-0.05704	0.8504	0.9558	34090	31970	33260	22930	28340	23760	18060	17080	1161	1040	1107	793.8	985.3	810.1	658.9	459.7	NA
TGME49_223060	MORN repeat-containing protein	II	10300	0.586				TRUE	-0.6389	0.03599	0.1647	1197	807.9	715.4	1230	1321	1098	1381	1035	5.974	3.854	3.49	6.241	6.731	5.491	7.385	4.082	NA
TGME49_223070	hypothetical protein	II	2620	0.5				TRUE	0.7637	0.06762	0.2677	2522	5933	2986	5816	5936	7559	7148	23050	49.48	111.2	57.27	116	118.9	148.6	150.3	357.5	NA
TGME49_223080	hypothetical protein	II	14700	0.588				TRUE	-0.1846	0.542	0.8171	3298	3232	2574	4356	3766	3454	4169	6901	11.53	10.8	8.798	15.49	13.45	12.1	15.63	19.08	NA
TGME49_223095	hypothetical protein	II	2260	0.561				TRUE	-0.2536	0.4177	0.7449	653.3	558.3	533.5	598.8	489.1	654	602.4	851.2	14.86	12.14	11.86	13.85	11.36	14.9	14.69	15.31	NA
TGME49_223110	glycolipid transfer protein GLTP	II	4410	0.485	GO:0046836	GO:0005737	GO:0051861; GO:0017089	TRUE	0.9174	0.01408	0.0775	868	2071	1319	2268	1848	2885	2510	5350	10.12	23.07	15.03	26.89	22	33.69	31.36	49.3	NA
TGME49_223120	cyclin-dependent kinase regulatory subunit protein	II	1890	0.479	GO:0007049		GO:0016538	TRUE	3.893	8.042e-09	1.097e-06	9.137	558.3	242.5	472.2	633.5	905.2	1291	4048	0.2485	14.51	6.448	13.06	17.6	24.66	37.64	87.03	blue
TGME49_223125	ubiquitin family protein	II	2250	0.506			GO:0005515	TRUE	-0.3345	0.3238	0.6742	4089	3607	2816	2255	2484	3655	2586	2843	93.42	78.76	62.89	52.4	57.95	83.64	63.32	51.34	NA
TGME49_223130	hypothetical protein	II	3830	0.531	GO:0008033		GO:0008168	TRUE	-0.5133	0.09346	0.3328	1384	891.1	1028	770.6	908.1	888.9	749.3	439.7	18.58	11.43	13.48	10.52	12.45	11.95	10.78	4.666	NA
TGME49_223140	tRNA binding domain-containing protein	II	2060	0.538			GO:0000049	TRUE	-0.3299	0.1632	0.4716	6377	5184	4911	3859	4102	4020	3709	3252	159.1	123.6	119.8	97.93	104.5	100.5	99.22	64.16	NA
TGME49_223150	START domain-containing protein	Not Assigned	1460	0.515				TRUE	-0.5618	0.1927	0.5157	1805	1470	915.5	1056	1076	1436	861.4	957.6	63.54	49.46	31.51	37.81	38.67	50.66	32.51	26.65	NA
TGME49_223258	hypothetical protein	X	1400	0.538				TRUE	-0.2649	0.5374	0.8144	1023	1072	615.4	936.9	763.7	1122	804.2	1367	37.58	37.63	22.09	34.99	28.64	41.26	31.65	39.67	NA
TGME49_223262	WD domain, G-beta repeat-containing protein	X	2170	0.506			GO:0005515	TRUE	0.7166	0.1302	0.4153	397.5	852.3	509.3	810.3	675.1	1173	675.5	1538	9.415	19.3	11.79	19.52	16.33	27.82	17.15	28.8	NA
TGME49_223270	hypothetical protein	X	6350	0.579				TRUE	-0.05056	0.8867	0.9713	872.6	735.8	951.9	1035	971.6	699.2	969.6	827.6	7.064	5.693	7.532	8.522	8.032	5.67	8.413	5.296	NA
TGME49_223390	activating signal cointegrator 1 complex subunit 3 family 1 ASCC3L1, putative	X	7810	0.576			GO:0005524; GO:0008026, GO:0003677, GO:0004386, GO:0016787, GO:0003676; GO:0008026, GO:0004386, GO:0003676, GO:0017111, GO:0000166	TRUE	-0.3385	0.3481	0.6941	6021	3903	5547	5855	4984	3805	5306	4600	39.63	24.55	35.69	39.2	33.5	25.09	37.43	23.93	NA
TGME49_223400	hypothetical protein	X	716	0.503				FALSE	0	1	NA	0	0	0	0	4.376	1.807	5.462	4.762	0	0	0	0	0.3209	0.1299	0.4203	0.2703	NA
TGME49_223410	eukaryotic initiation factor-4E, putative	X	2000	0.52	GO:0006413	GO:0005737	GO:0003723; GO:0003743	TRUE	-0.1774	0.6251	0.8583	14920	15500	10710	8768	10230	13490	9616	12130	383.6	380.8	269.2	229.2	268.6	347.4	264.9	246.4	NA
TGME49_223420	DnaJ domain-containing protein	X	2210	0.541			GO:0031072	TRUE	-0.7165	0.03368	0.1558	1320	904	669.9	617.7	647.7	869	695.9	532.5	30.71	20.1	15.23	14.61	15.39	20.25	17.35	9.792	NA
TGME49_223430	hypothetical protein	X	3470	0.538				FALSE	0	1	NA	0	0	0	0	0	0	0.7031	0.7055	0	0	0	0	0	0	0.01116	0.008263	NA
TGME49_223440	DEAD/DEAH box helicase domain-containing protein	X	7090	0.57			GO:0005524; GO:0008026, GO:0004386, GO:0003676	TRUE	-0.4364	0.1276	0.4084	1288	1021	870	1097	990.2	981	1084	1482	9.341	7.072	6.166	8.092	7.332	7.125	8.426	8.496	NA
TGME49_223450	ubiquitin carboxyl-terminal hydrolase	X	11500	0.592	GO:0006511		GO:0004221	TRUE	-0.005545	0.9884	0.9982	653.3	591.6	724.5	1205	923.4	794.9	1139	1865	2.92	2.527	3.166	5.478	4.215	3.559	5.458	6.591	NA
TGME49_223470	hypothetical protein	X	3320	0.501				TRUE	-0.4196	0.3555	0.7007	187.3	112.8	169.8	234.2	190.4	202.3	252	402.9	2.9	1.669	2.569	3.688	3.01	3.138	4.182	4.931	NA
TGME49_223480	sushi domain (scr repeat) domain-containing protein	X	14300	0.616	GO:0030154	GO:0016020		TRUE	-0.06799	0.8901	0.9732	1343	1364	1267	3532	3176	1601	3974	9984	4.828	4.688	4.453	12.91	11.66	5.764	15.31	28.37	NA
TGME49_223485	hypothetical protein	X	2400	0.517				TRUE	-0.08805	0.7767	0.9262	4509	4529	3932	3664	4034	4484	3286	3913	96.58	92.72	82.32	79.82	88.24	96.21	75.43	66.26	NA
TGME49_223490	hypothetical protein	X	2120	0.541				TRUE	-0.3157	0.4039	0.7373	1759	1390	1404	1090	1233	1731	1039	910.1	42.65	32.22	33.27	26.88	30.53	42.04	27	17.45	NA
TGME49_223500	hypothetical protein	X	4200	0.601				TRUE	-0.01386	0.972	0.9944	1074	846.7	1282	1084	1198	748	1084	1010	13.14	9.905	15.34	13.5	14.98	9.17	14.22	9.769	NA
TGME49_223510	hypothetical protein	X	3780	0.542				TRUE	0.009737	0.9687	0.9936	1681	1760	1625	1602	1565	1760	1734	2277	22.86	22.88	21.6	22.15	21.73	23.97	25.28	24.48	NA
TGME49_223520	EF hand domain-containing protein	X	3160	0.494			GO:0005509	FALSE	-0.2542	0.8043	NA	4.568	5.546	3.031	1.889	8.753	19.87	27.1	11.64	0.07432	0.08623	0.0482	0.03125	0.1454	0.3238	0.4724	0.1497	NA
TGME49_223530	hypothetical protein	X	2060	0.515				TRUE	0.05623	0.8743	0.9679	1142	1411	961	1043	900.5	1200	1002	1367	28.5	33.64	23.44	26.46	22.95	29.99	26.81	26.96	NA
TGME49_223540	importin-beta N-terminal domain-containing protein	X	5900	0.556	GO:0006886		GO:0008565; GO:0005488	TRUE	-0.2611	0.2769	0.624	4258	3740	3341	2780	2809	3033	3115	4544	37.1	31.14	28.45	24.64	24.99	26.47	29.09	31.3	NA
TGME49_223550	hypothetical protein	X	2480	0.528				TRUE	-0.2652	0.3789	0.7188	4806	3999	3935	2916	3499	4038	3081	1550	99.62	79.22	79.72	61.48	74.07	83.84	68.45	25.39	NA
TGME49_223560	hypothetical protein	X	3480	0.545				TRUE	-0.06615	0.8217	0.9447	4358	3688	4605	3183	3762	3619	3199	1629	64.38	52.07	66.49	47.81	56.75	53.54	50.66	19.02	NA
TGME49_223570	hypothetical protein	X	5420	0.564		GO:0005622	GO:0008270	TRUE	-0.007894	0.9852	0.9973	584.8	430.8	733.6	578	734.1	466.1	572.7	342.2	5.546	3.905	6.801	5.575	7.111	4.428	5.822	2.566	NA
TGME49_223580	mediator complex subunit MED4	X	2800	0.562				TRUE	-0.2734	0.4087	0.7394	858.9	658.2	757.8	621.4	776.8	598	726.8	890.2	15.77	11.55	13.6	11.6	14.56	11	14.3	12.92	NA
TGME49_223590	proteasome subunit	X	1720	0.551	GO:0051603	GO:0005839	GO:0004298	TRUE	0.2306	0.3623	0.7062	4518	5206	5420	4465	4882	3908	4528	5438	135	148.7	158.3	135.7	149	117	145	128.5	NA
TGME49_223600	hypothetical protein	X	3470	0.553				TRUE	-0.3173	0.2639	0.6095	1604	1216	1349	1226	1417	1212	1393	1621	23.76	17.22	19.53	18.47	21.44	17.99	22.11	18.99	NA
TGME49_223610	hypothetical protein	X	4530	0.614				TRUE	0.3584	0.4684	0.7762	511.7	539.8	800.3	778.2	718.8	440.8	936.8	623	5.806	5.855	8.877	8.981	8.331	5.011	11.39	5.589	NA
TGME49_223620	golgi SNARE, putative	X	2330	0.533				TRUE	-0.252	0.4693	0.7772	685.3	501	648.7	610.1	744	525.7	626.4	736.9	15.12	10.56	13.99	13.69	16.76	11.62	14.81	12.85	NA
TGME49_223630	hypothetical protein	X	2750	0.547				TRUE	-0.1056	0.709	0.8969	872.6	770.9	848.8	725.3	752.7	737.1	684.9	663	16.31	13.77	15.51	13.79	14.37	13.8	13.72	9.798	NA
TGME49_223640	hypothetical protein	X	5040	0.598				TRUE	-0.4473	0.3293	0.6791	1329	1215	724.5	1779	1171	1247	1910	4148	13.56	11.84	7.223	18.46	12.19	12.74	20.89	33.44	NA
TGME49_223650	hypothetical protein	X	2220	0.57				TRUE	-0.3953	0.4264	0.7495	242.1	207.1	160.7	392.9	298.7	218.6	415.6	935.9	5.607	4.582	3.637	9.252	7.063	5.07	10.31	17.13	NA
TGME49_223660	50S ribosomal protein L4, putative	X	3440	0.554	GO:0006412	GO:0005840	GO:0003735	TRUE	-0.2728	0.3273	0.6774	2494	1950	2161	1726	2023	1695	1476	2135	37.27	27.86	31.57	26.24	30.87	25.37	23.64	25.23	NA
TGME49_223668	LYAR-type C2HC zinc finger protein	X	1040	0.49				TRUE	-0.1317	0.741	0.909	1932	1962	1528	1160	1357	1870	1114	845.2	95.52	92.66	73.82	58.3	68.48	92.58	59.02	33.03	NA
TGME49_223672	3'(2'),5'-bisphosphate nucleotidase	X	2100	0.518	GO:0046854		GO:0008441	TRUE	-0.3733	0.3804	0.7197	4180	4112	2252	2752	2928	4143	2868	3407	102.3	96.19	53.89	68.51	73.19	101.6	75.26	65.93	NA
TGME49_223680	ubiquitin family protein	X	3640	0.518			GO:0005515	TRUE	-0.1669	0.5988	0.8466	10210	10640	7475	7376	8166	9435	8327	10160	144.1	143.6	103.2	105.9	117.8	133.5	126	113.4	NA
TGME49_223685	hypothetical protein	X	858	0.488				TRUE	-0.2183	0.6441	0.8666	2024	2002	1404	1039	1216	2047	974	621.4	121.3	114.6	82.2	63.3	74.38	122.8	62.55	29.43	NA
TGME49_223690	hypothetical protein	X	1130	0.515				TRUE	-0.3348	0.3338	0.682	2440	2111	1716	1628	1433	2253	1556	1328	111	91.79	76.3	75.33	66.59	102.7	75.87	47.77	NA
TGME49_223700	F5/8 type C domain-containing protein	X	5270	0.519	GO:0007155; GO:0007165		GO:0005102	TRUE	-1.001	0.02737	0.1324	493.4	258.8	212.2	287.1	165.2	325.2	256.9	167	4.813	2.413	2.023	2.848	1.646	3.177	2.686	1.288	NA
TGME49_223710	tetratricopeptide repeat-containing protein	X	3740	0.544			GO:0005515	TRUE	-0.3455	0.1407	0.4329	6565	5066	5220	4458	4515	4661	4213	3334	90.23	66.54	70.13	62.31	63.38	64.17	62.07	36.23	NA
TGME49_223725	hypothetical protein	X	13900	0.572				TRUE	1.149	0.0173	0.09196	54.82	144.2	133.4	353.2	385.1	395.7	468	1195	0.2027	0.5097	0.4822	1.328	1.455	1.466	1.855	3.493	NA
TGME49_223750	hypothetical protein	X	5200	0.528				TRUE	0.3286	0.5916	0.8424	82.23	81.35	133.4	202.1	109.4	103	151.9	53.97	0.8129	0.7686	1.289	2.032	1.105	1.02	1.609	0.4218	NA
TGME49_223760	hypothetical protein	X	6090	0.578				TRUE	-0.3802	0.174	0.4862	1823	1329	1458	1311	1332	1154	1401	1625	15.39	10.72	12.03	11.25	11.48	9.761	12.67	10.84	NA
TGME49_223770	hypothetical protein	X	524	0.523				FALSE	0	1	NA	0	0	0	3.778	0	0	4.381	0.1764	0	0	0	0.3769	0	0	0.4606	0.01368	NA
TGME49_223780	hypothetical protein	X	8000	0.559			GO:0005488	TRUE	0.5607	0.07222	0.2805	443.1	684	639.6	848.1	740.7	782.3	883.6	851.2	2.848	4.201	4.018	5.542	4.861	5.035	6.086	4.324	NA
TGME49_223790	hypothetical protein	X	4340	0.565				TRUE	1.046	0.007063	0.04396	310.7	565.7	754.8	623.3	561.3	401.1	543.9	319.8	3.68	6.404	8.739	7.509	6.789	4.759	6.905	2.994	yellow
TGME49_223800	hypothetical protein	X	3770	0.554				TRUE	-0.1642	0.5365	0.8144	1466	1281	1331	1171	1162	1239	1376	1302	20	16.7	17.74	16.24	16.18	16.93	20.1	14.04	NA
TGME49_223810	hypothetical protein	X	8140	0.544	GO:0015693	GO:0016020	GO:0015095	TRUE	1.512	0.002164	0.01672	118.8	367.9	385	442	419	319.8	620.9	1204	0.7501	2.221	2.377	2.839	2.703	2.023	4.203	6.009	green
TGME49_223830	fasciclin domain-containing protein	X	2390	0.515				TRUE	1.715	0.0004664	0.005031	1882	9919	3914	10080	10390	10850	10120	40820	40.48	203.9	82.28	220.4	228.1	233.7	233.2	694	red
TGME49_223840	ATP-citrate lyase, putative	X	4300	0.593	GO:0044262; GO:0008152		GO:0003878; GO:0005488, GO:0003824, GO:0046912; GO:0003824; GO:0048037	TRUE	0.2057	0.5825	0.8383	2641	2954	3219	4460	4184	2780	4738	10050	31.57	33.75	37.62	54.22	51.08	33.3	60.72	94.93	NA
TGME49_223845	hypothetical protein	X	312	0.545				TRUE	-0.02315	0.9601	0.9915	150.8	179.3	115.2	128.4	114.9	169.8	152.7	359.5	24.84	28.24	18.55	21.52	19.33	28.03	26.97	46.82	NA
TGME49_223855	RNA recognition motif-containing protein	X	1700	0.548			GO:0003676	TRUE	0.2273	0.4413	0.7613	1261	1444	1516	1413	1387	1664	1297	871.9	38.13	41.73	44.8	43.45	42.84	50.4	42.02	20.84	NA
TGME49_223870	hypothetical protein	X	5170	0.553				TRUE	0.966	0.01871	0.09773	223.9	401.2	506.2	460.9	541.6	395.7	561.6	327.9	2.226	3.812	4.92	4.66	5.499	3.941	5.986	2.577	NA
TGME49_223880	zinc finger, C3HC4 type (RING finger) domain-containing protein	X	11900	0.628			GO:0005515; GO:0008270	TRUE	-0.05195	0.9215	0.9822	219.3	245.9	191	494.9	483.6	301.7	706.1	1704	0.9473	1.015	0.8064	2.174	2.133	1.306	3.269	5.819	NA
TGME49_223900	hypothetical protein	X	2990	0.544				TRUE	1.946	0.001345	0.01156	59.39	440	151.6	385.3	460.6	493.2	632.9	2202	1.021	7.23	2.547	6.737	8.088	8.494	11.66	29.93	red
TGME49_223910	acyltransferase domain-containing protein	X	3610	0.51	GO:0008152		GO:0047184; GO:0016746	TRUE	-0.0724	0.828	0.9475	2467	2605	2067	1849	1902	2723	1949	1663	35.13	35.45	28.78	26.78	27.65	38.83	29.74	18.72	NA
TGME49_223915	hypothetical protein	X	824	0.492				FALSE	0	1	NA	0	0	0	0	1.094	0	3.299	0.1764	0	0	0	0	0.06971	0	0.2206	0.008699	NA
TGME49_223920	rhoptry neck protein RON3	X	7090	0.513		GO:0045177		TRUE	1.219	5.347e-05	0.0009115	1165	2657	2874	3090	2333	2470	2380	1230	8.447	18.41	20.37	22.79	17.27	17.94	18.49	7.049	yellow
TGME49_223930	RNA recognition motif-containing protein	X	3840	0.548			GO:0003676	TRUE	0.1319	0.6387	0.8647	6473	7822	6390	6683	6530	7144	5935	8883	86.66	100.1	83.62	90.98	89.27	95.79	85.16	94.01	NA
TGME49_223940	GAP45	X	3820	0.536		GO:0005737; GO:0070258		TRUE	0.8157	0.05316	0.2235	6601	7966	15820	11770	10010	7469	7794	6615	88.84	102.5	208.1	161	137.6	100.7	112.4	70.38	NA
TGME49_223950	hypothetical protein	X	4440	0.574				TRUE	-0.06511	0.8364	0.9505	1023	872.6	1088	1022	1021	923.2	1142	1413	11.85	9.656	12.32	12.03	12.07	10.71	14.18	12.94	NA
TGME49_223960	ubiquitin interaction motif family protein	X	2740	0.55			GO:0005515	TRUE	-0.002974	0.9919	0.9983	2636	2788	2477	2624	2807	2976	2300	3961	49.45	49.99	45.42	50.06	53.79	55.92	46.25	58.75	NA
TGME49_223970	translation elongation and release factors (gtpases), putative	X	6330	0.545	GO:0006414	GO:0005622	GO:0005525; GO:0003924; GO:0003924, GO:0003746	TRUE	-0.3481	0.3018	0.6499	1101	708.1	1012	910.4	886.2	666.7	752.9	755.3	8.941	5.496	8.037	7.519	7.35	5.423	6.553	4.849	NA
TGME49_223985	serine/threonine specific protein phosphatase	X	14000	0.564			GO:0003824; GO:0004721	TRUE	-0.5478	0.2522	0.5962	1421	1340	588.1	2059	1531	2081	1923	4403	5.217	4.704	2.111	7.688	5.74	7.655	7.567	12.78	NA
TGME49_224000	hypothetical protein	X	4400	0.556				TRUE	1.329	0.004408	0.02959	351.8	617.5	1252	1111	866.5	688.3	691.5	395.3	4.11	6.895	14.3	13.2	10.34	8.055	8.66	3.651	yellow
TGME49_224010	hypothetical protein	X	4190	0.523				TRUE	1.744	0.001009	0.009164	730.9	4204	1455	4401	4280	4757	5276	20010	8.968	49.29	17.45	54.91	53.63	58.46	69.38	194.1	red
TGME49_224020	hypothetical protein	X	1480	0.49				TRUE	-0.1513	0.6563	0.8725	1448	1363	1231	980.3	1072	1539	1057	1051	50.3	45.23	41.79	34.63	38.03	53.55	39.37	28.86	NA
TGME49_224030	hypothetical protein	X	6720	0.549				TRUE	0.7325	0.1141	0.3826	561.9	1113	854.9	1084	1309	1160	2358	5805	4.299	8.137	6.392	8.435	10.22	8.888	19.33	35.1	NA
TGME49_224040	flagellar associated protein	X	1440	0.534			GO:0005515	TRUE	2.528	0.001608	0.01337	0	62.86	75.78	145.4	241.8	202.3	421.3	738.9	0	2.145	2.645	5.28	8.815	7.236	16.12	20.85	cyan
TGME49_224050	AP2 domain transcription factor AP2X-4	X	4320	0.586				TRUE	0.07218	0.8318	0.9488	1914	1621	2407	1940	1875	1586	1848	1340	22.78	18.44	28	23.48	22.79	18.91	23.57	12.6	NA
TGME49_224060	thioredoxin, putative	X	5570	0.536	GO:0045454		GO:0004579	TRUE	-0.07007	0.7989	0.9369	4993	5286	4226	4667	4188	5557	5303	8146	46.08	46.62	38.12	43.81	39.47	51.37	52.46	59.43	NA
TGME49_224070	hypothetical protein	X	5230	0.621				TRUE	0.06528	0.8843	0.9709	653.3	554.6	821.5	721.5	760.4	413.7	745.7	941	6.421	5.21	7.893	7.213	7.633	4.073	7.856	7.312	NA
TGME49_224080	Kazal-type serine protease inhibitor domain-containing protein	X	6080	0.579			GO:0005515	TRUE	-0.01433	0.9774	0.9965	351.8	504.7	206.1	687.5	631.3	659.4	824.6	2106	2.974	4.078	1.704	5.912	5.451	5.585	7.473	14.08	NA
TGME49_224090	enoyl-CoA hydratase/isomerase family protein	X	5410	0.521	GO:0008152		GO:0003860; GO:0003824	TRUE	-0.2833	0.2551	0.6006	1558	1289	1264	1315	1342	1270	1302	1702	14.8	11.7	11.74	12.7	13.03	12.09	13.27	12.79	NA
TGME49_224100	hypothetical protein	X	1030	0.505				TRUE	-0.2892	0.6426	0.8659	91.37	105.4	39.41	96.33	87.53	101.2	75.99	174.6	4.56	5.026	1.923	4.89	4.461	5.058	4.065	6.89	NA
TGME49_224110	adhesion regulating molecule region protein, putative	X	1930	0.55		GO:0005737; GO:0005634		TRUE	0.2803	0.2415	0.5842	2161	2542	2725	2478	2462	2242	2276	3445	57.56	64.71	70.95	67.13	66.96	59.82	64.96	72.54	NA
TGME49_224130	hypothetical protein	X	1270	0.541			GO:0003676	TRUE	1.842	6.441e-05	0.001063	1782	4296	9449	7791	6262	5048	4658	2713	72.12	166.2	373.9	320.7	258.8	204.7	202.1	86.81	yellow
TGME49_224140	hypothetical protein	X	4210	0.536				TRUE	2.159	0.004224	0.02846	4.568	48.07	81.85	153	151	236.7	173.8	441	0.05578	0.5609	0.9769	1.9	1.883	2.895	2.274	4.256	orange
TGME49_224150	hypothetical protein	X	4490	0.607	GO:0006891	GO:0017119	GO:0005515	TRUE	0.09611	0.8389	0.9517	388.3	355	482	400.4	426.7	265.6	513.7	500.9	4.446	3.884	5.394	4.663	4.989	3.046	6.304	4.534	NA
TGME49_224160	hypothetical protein	X	7140	0.615	GO:0006886; GO:0016192	GO:0030131	GO:0005515	TRUE	0.4581	0.3883	0.7273	356.3	451.1	576	629	698	359.5	919.4	1778	2.566	3.104	4.053	4.606	5.132	2.593	7.095	10.12	NA
TGME49_224170	SAG-related sequence SRS60A	X	1880	0.506				TRUE	1.381	0.1113	0.376	9.137	79.5	12.13	69.89	51.42	97.56	51.59	191	0.2498	2.077	0.3241	1.943	1.436	2.672	1.512	4.129	NA
TGME49_224180	hypothetical protein	X	4800	0.54			GO:0005515	FALSE	0.4463	0.6533	NA	0	7.395	3.031	7.555	7.659	28.91	34.88	46.74	0	0.07569	0.03173	0.08229	0.08376	0.3101	0.4004	0.3957	NA
TGME49_224190	cation-transporting atpase family protein	X	6370	0.559	GO:0008152; GO:0006812; GO:0008152, GO:0015914	GO:0016021; GO:0016020	GO:0003824; GO:0046872, GO:0000166, GO:0004012; GO:0005524; GO:0003824, GO:0000287, GO:0046872, GO:0000166, GO:0004012	TRUE	-0.1096	0.6889	0.8868	2092	1871	2010	2301	2149	1975	2389	3107	16.89	14.43	15.85	18.88	17.71	15.96	20.66	19.82	NA
TGME49_224200	tRNA pseudouridine synthase	X	3630	0.584	GO:0009451; GO:0001522		GO:0003723; GO:0009982	TRUE	-0.2566	0.4666	0.7762	854.3	573.1	848.8	634.6	680.5	558.3	599.9	381.7	12.1	7.757	11.75	9.14	9.842	7.919	9.105	4.273	NA
TGME49_224205	ER lumen protein retaining receptor, putative	X	3660	0.528	GO:0006621	GO:0016021	GO:0046923	TRUE	0.06446	0.8105	0.9417	4724	5472	4432	5124	4998	5913	5366	11300	66.35	73.46	60.85	73.2	71.69	83.19	80.78	125.5	NA
TGME49_224210	hypothetical protein	X	4070	0.602				TRUE	-0.2092	0.588	0.8404	1635	1248	1570	1683	1524	908.8	1495	1869	20.66	15.06	19.39	21.62	19.66	11.5	20.23	18.66	NA
TGME49_224220	serine/threonine-protein phosphatase PP2A catalytic subunit	X	4720	0.531			GO:0016787; GO:0004721	TRUE	-0.4676	0.2608	0.606	4011	3415	2286	2574	2339	4126	2429	2440	43.69	35.54	24.33	28.52	26.02	45.02	28.35	21.01	NA
TGME49_224230	AP2 domain transcription factor AP2X-3	X	8300	0.62	GO:0006355		GO:0003700	TRUE	0.9024	0.09154	0.3287	822.3	1076	2180	2427	2135	861.8	1857	1314	5.093	6.369	13.2	15.29	13.5	5.346	12.33	6.435	NA
TGME49_224235	translation initiation factor IF-3 protein	X	2630	0.52	GO:0006413		GO:0003743	TRUE	-0.1976	0.6124	0.853	1805	1982	1140	1322	1279	1534	1296	2016	35.27	37.02	21.78	26.28	25.53	30.03	27.16	31.15	NA
TGME49_224240	protein phosphatase 2C domain-containing protein	X	5780	0.58			GO:0003824; GO:0004721	TRUE	0.007481	0.9838	0.9973	1215	935.5	1510	1154	1249	995.5	1100	938.2	10.81	7.951	13.12	10.44	11.35	8.868	10.48	6.596	NA
TGME49_224250	hypothetical protein	X	1390	0.583				TRUE	-0.7766	0.2445	0.5873	105.1	77.65	33.35	69.89	36.11	63.23	71.12	59.27	3.886	2.744	1.205	2.629	1.364	2.342	2.819	1.733	NA
TGME49_224260	PHD-finger domain-containing protein	X	17000	0.63			GO:0005515; GO:0008270	TRUE	-0.4158	0.2681	0.6143	3052	1930	2607	3105	2558	1939	2916	2917	9.228	5.578	7.706	9.55	7.9	5.872	9.452	6.972	NA
TGME49_224270	hypothetical protein	X	12900	0.602				TRUE	0.0261	0.9476	0.9873	694.4	737.7	688.1	1029	901.5	771.5	1303	1604	2.767	2.809	2.68	4.172	3.669	3.079	5.565	5.051	NA
TGME49_224275	hypothetical protein	X	1200	0.49				TRUE	0.4968	0.5887	0.8404	13.71	24.03	15.16	9.444	6.565	10.84	10.71	11.82	0.5871	0.984	0.6347	0.4115	0.2872	0.4651	0.4917	0.4002	NA
TGME49_224280	CPSF A subunit region protein	X	9690	0.615		GO:0005634	GO:0003676	TRUE	-0.1004	0.8047	0.939	1567	1128	1789	1366	1617	1071	1562	1357	8.313	5.718	9.275	7.368	8.761	5.693	8.88	5.692	NA
TGME49_224290	DHHC zinc finger domain-containing protein	X	4330	0.557			GO:0008270	TRUE	0.3812	0.1605	0.4683	1000	1335	1276	1033	1050	950.3	1046	614.3	11.88	15.15	14.81	12.47	12.73	11.3	13.31	5.766	NA
TGME49_224310	DHHC zinc finger domain-containing protein	X	2940	0.543			GO:0008270	TRUE	-0.5991	0.07038	0.2757	1339	978	763.9	853.8	1076	919.6	800.6	920	23.4	16.34	13.06	15.18	19.2	16.11	15	12.72	NA
TGME49_224320	hypothetical protein	X	8840	0.605				TRUE	-0.1441	0.7459	0.9123	415.7	284.7	466.8	491.1	434.4	308.9	453.2	246.9	2.418	1.582	2.654	2.904	2.58	1.8	2.824	1.135	NA
TGME49_224330	proteasome activator pa28 beta subunit protein	X	3680	0.553		GO:0008537		TRUE	-0.456	0.0575	0.2378	3691	2720	2631	2550	2544	2710	2477	2038	51.56	36.31	35.93	36.23	36.29	37.92	37.09	22.5	NA
TGME49_224340	hypothetical protein	X	1880	0.545				TRUE	-0.1706	0.6096	0.8515	1910	1836	1537	1266	1483	1883	1369	1391	52.22	47.98	41.08	35.19	41.4	51.56	40.11	30.07	NA
TGME49_224350	aminopeptidase N, putative	X	6150	0.578			GO:0008237; GO:0008270	TRUE	-0.2172	0.4078	0.739	12720	10290	11590	11600	12730	11210	13240	22400	106.3	82.17	94.66	98.62	108.7	93.89	118.7	148	NA
TGME49_224460	aminopeptidase n, putative	X	3900	0.539			GO:0008237; GO:0008270	TRUE	0.731	0.1904	0.5128	50.25	88.74	100	141.7	201.3	135.5	197.8	747.2	0.6624	1.118	1.289	1.899	2.71	1.789	2.794	7.785	NA
TGME49_224470	hypothetical protein	X	3230	0.532				FALSE	0.36	0.5334	NA	0	1.849	0	0	0	0	0.3245	0.3528	0	0.02812	0	0	0	0	0.005535	0.004438	NA
TGME49_224480	cell-cycle-associated protein kinase CLK, putative	X	8440	0.588	GO:0006468		GO:0005524; GO:0004672, GO:0004712; GO:0004672, GO:0004713	TRUE	0.0004291	0.999	0.9997	1704	1494	1928	2025	1929	1359	1990	2951	10.38	8.695	11.48	12.54	12	8.289	12.99	14.21	NA
TGME49_224490	polyprenyl synthetase superfamily protein	X	3000	0.548	GO:0008299		GO:0004311	TRUE	-0.1974	0.4824	0.7867	1170	1061	970	874.5	991.3	973.8	885.8	1110	20.04	17.38	16.25	15.24	17.35	16.71	16.27	15.04	NA
TGME49_224510	hypothetical protein	X	7370	0.571				TRUE	-0.732	0.011	0.06307	1361	759.8	863.9	844.3	947.5	1006	894.8	721.6	9.496	5.065	5.89	5.989	6.749	7.031	6.69	3.979	NA
TGME49_224520	alveolin domain containing intermediate filament IMC8	X	2190	0.513				TRUE	1.625	0.0001618	0.002194	146.2	380.8	579	474.1	457.3	406.5	341.6	203.2	3.432	8.544	13.28	11.32	10.96	9.558	8.594	3.771	yellow
TGME49_224530	alveolin domain containing intermediate filament IMC5	X	3190	0.555				TRUE	1.691	0.0001764	0.00235	164.5	410.4	736.6	691.3	649.9	516.7	534.2	300.9	2.65	6.321	11.6	11.33	10.7	8.34	9.226	3.833	yellow
TGME49_224540	hypothetical protein	X	14400	0.6				TRUE	1.132	0.01355	0.07504	205.6	412.3	533.5	757.4	433.3	379.4	389.6	242.2	0.7339	1.407	1.862	2.75	1.58	1.357	1.491	0.6834	NA
TGME49_224560	hypothetical protein	X	318	0.481				FALSE	0.143	0.8895	NA	4.568	3.698	6.063	0	7.659	1.807	2.434	2.293	0.7385	0.5713	0.958	0	1.264	0.2925	0.4217	0.293	NA
TGME49_224570	hypothetical protein	X	2860	0.543				TRUE	-0.2682	0.3669	0.7094	858.9	732.1	682.1	551.5	628	603.4	549.3	372.3	15.44	12.58	11.98	10.08	11.53	10.86	10.58	5.291	NA
TGME49_224575	hypothetical protein	X	432	0.493				FALSE	-1.894	0.07009	NA	18.27	1.849	0	3.778	1.094	0	2.38	2.469	2.175	0.2103	0	0.4572	0.133	0	0.3035	0.2323	NA
TGME49_224580	RNA recognition motif-containing protein	X	2920	0.581			GO:0003676	TRUE	-0.1354	0.6255	0.8583	4121	3779	3701	3111	3706	3521	2944	3068	72.54	63.58	63.69	55.7	66.62	62.09	55.56	42.7	NA
TGME49_224590	DNA-directed RNA polymerase III POLR3C	X	3740	0.588				TRUE	-0.2522	0.4669	0.7762	1270	870.8	1249	965.2	1196	860	865.4	626.7	17.46	11.44	16.78	13.49	16.79	11.84	12.75	6.81	NA
TGME49_224600	GTP binding protein	X	4050	0.526	GO:0015684	GO:0016021	GO:0005525; GO:0015093	TRUE	-0.4674	0.1755	0.489	2015	1597	1276	1179	1355	1568	1118	969.8	25.57	19.38	15.83	15.21	17.56	19.94	15.21	9.731	NA
TGME49_224610	GYF domain-containing protein	X	5680	0.568			GO:0005515	TRUE	0.1547	0.7237	0.9038	717.2	770.9	857.9	976.5	1018	758.8	1502	3629	6.491	6.668	7.589	8.988	9.405	6.879	14.57	25.97	NA
TGME49_224620	hypothetical protein	X	4730	0.507				TRUE	0.9105	0.1635	0.4718	63.96	70.25	194	160.6	139	131.9	95.78	49.21	0.6951	0.7297	2.061	1.775	1.542	1.436	1.116	0.4228	NA
TGME49_224630	zinc finger (CCCH type) motif-containing protein	X	7640	0.534			GO:0003676; GO:0008270	FALSE	-0.6004	0.5647	NA	9.137	3.698	3.031	5.667	0	1.807	2.812	3.528	0.06148	0.02378	0.01994	0.03878	0	0.01218	0.02028	0.01876	NA
TGME49_224650	mRNA capping enzyme, beta chain protein	X	4520	0.55			GO:0004651; GO:0016740	TRUE	0.1745	0.5719	0.8332	1064	1104	1307	1060	1106	829.3	1042	1083	12.11	12	14.52	12.26	12.85	9.447	12.7	9.737	NA
TGME49_224660	transcription factor s-ii (tfiis), central domain-containing protein	X	6440	0.574	GO:0006351	GO:0005634	GO:0008270	TRUE	-0.1041	0.6869	0.8868	1827	1597	1801	1651	1684	1507	1621	1614	14.59	12.19	14.05	13.4	13.73	12.05	13.87	10.19	NA
TGME49_224670	DnaJ domain-containing protein	X	10800	0.574			GO:0031072	TRUE	-0.2811	0.4221	0.7462	881.7	806.1	648.7	1256	1134	999.1	1407	4711	4.197	3.667	3.018	6.08	5.51	4.763	7.179	17.73	NA
TGME49_224675	hypothetical protein	X	1140	0.486				FALSE	0.04775	0.9583	NA	0	1.849	0	1.889	0	3.613	2.542	4.057	0	0.07967	0	0.08662	0	0.1632	0.1229	0.1446	NA
TGME49_224680	hypothetical protein	X	3920	0.484				TRUE	1.517	0.008027	0.04869	164.5	831.9	278.9	721.5	956.3	1012	1175	4445	2.157	10.43	3.575	9.623	12.81	13.29	16.52	46.08	red
TGME49_224700	hypothetical protein	X	9580	0.538				TRUE	1.104	0.003907	0.02677	251.3	525	588.1	749.9	532.8	422.8	459.6	263.3	1.348	2.693	3.085	4.092	2.92	2.272	2.643	1.117	yellow
TGME49_224710	hypothetical protein	X	3210	0.489				TRUE	0.5091	0.37	0.7121	50.25	72.1	84.88	107.7	137.9	184.3	133.6	283.5	0.8048	1.104	1.329	1.753	2.255	2.956	2.293	3.588	NA
TGME49_224720	SPOC domain-containing protein	X	3530	0.608			GO:0003676	TRUE	0.004241	0.9913	0.9983	1284	1043	1537	1432	1394	870.8	1299	1373	18.69	14.51	21.88	21.2	20.73	12.7	20.27	15.8	NA
TGME49_224730	hypothetical protein	X	3120	0.527				TRUE	-0.4974	0.1499	0.4487	817.7	606.4	536.6	508.1	637.9	706.4	551	467.6	13.47	9.549	8.642	8.514	10.73	11.66	9.73	6.09	NA
TGME49_224740	hypothetical protein	X	2240	0.538				TRUE	0.07891	0.7841	0.9304	1288	1218	1507	1041	1126	1189	1132	1061	29.57	26.72	33.8	24.29	26.39	27.33	27.84	19.25	NA
TGME49_224750	SAG-related sequence SRS40F	X	2100	0.508		GO:0016020		TRUE	1.936	3.393e-05	0.0006475	470.5	1320	2595	2114	1602	1967	1470	801.7	11.52	30.88	62.09	52.62	40.04	48.24	38.58	15.51	yellow
TGME49_224760	SAG-related sequence SRS40E	X	1630	0.501		GO:0016020		TRUE	1.639	0.0008954	0.008379	639.6	1261	3037	2253	2108	2370	1962	562.1	20.17	38	93.64	72.27	67.9	74.88	66.32	14.01	yellow
TGME49_224770	SAG-related sequence SRS40D	X	1450	0.523		GO:0016020		TRUE	1.258	9.131e-05	0.001428	1348	3404	3186	3084	2268	3162	2635	1783	47.78	115.3	110.4	111.2	82.12	112.3	100.1	49.96	yellow
TGME49_224780	SAG-related sequence SRS40B	X	1360	0.495		GO:0016020		TRUE	0.8645	0.1228	0.4007	45.68	85.04	103.1	119	174	406.5	334	140.9	1.727	3.072	3.808	4.574	6.715	15.39	13.53	4.211	NA
TGME49_224790	SAG-related sequence SRS40A	X	2280	0.503		GO:0016020		TRUE	2.18	0.0007942	0.007645	109.6	257	988.2	523.2	658.7	874.4	685.8	184.9	2.472	5.537	21.78	12	15.17	19.75	16.57	3.295	yellow
TGME49_224800	hypothetical protein	X	2450	0.528	GO:0006621	GO:0016021	GO:0046923	TRUE	-0.2637	0.3689	0.7112	1471	1261	1176	1031	1004	1465	1158	1101	30.87	25.28	24.12	22.01	21.52	30.79	26.04	18.27	NA
TGME49_224810	hypothetical protein	X	7450	0.517				TRUE	1.348	0.02172	0.1106	383.7	1742	579	1721	2638	2381	3706	15050	2.648	11.48	3.905	12.08	18.59	16.46	27.41	82.07	NA
TGME49_224820	hypothetical protein	X	2780	0.493				TRUE	-0.4517	0.2645	0.6103	1722	1412	1055	823.5	937.7	1579	943.7	665.1	31.85	24.96	19.07	15.49	17.71	29.25	18.7	9.723	NA
TGME49_224830	hypothetical protein	X	4330	0.565				TRUE	0.007024	0.9837	0.9973	379.2	388.2	369.8	351.3	338.1	278.2	324	188	4.502	4.405	4.292	4.242	4.099	3.309	4.123	1.765	NA
TGME49_224840	3'5'-cyclic nucleotide phosphodiesterase domain-containing protein	X	9240	0.534	GO:0007165		GO:0004114; GO:0046872, GO:0008081; GO:0003824	TRUE	0.9217	0.02267	0.1143	973.1	1549	2234	2072	1595	1243	1857	833.8	5.414	8.238	12.15	11.72	9.063	6.927	11.07	3.667	NA
TGME49_224845	hypothetical protein	X	2760	0.491				TRUE	2.536	0.0005113	0.005418	9.137	94.29	163.7	141.7	329.3	319.8	434	815.1	0.1702	1.678	2.98	2.683	6.264	5.966	8.663	12	orange
TGME49_224850	polyadenylate binding protein, putative	X	7560	0.555			GO:0003723; GO:0003676	TRUE	-0.3608	0.1434	0.4358	31850	26440	22910	22420	22170	21580	19410	21140	216.6	171.9	152.3	155	153.9	147	141.5	113.6	NA
TGME49_224860	exosome component 2, putative	X	2500	0.545			GO:0003723	TRUE	-0.1523	0.6077	0.8513	1763	1705	1461	1198	1502	1691	1580	2675	36.26	33.5	29.37	25.04	31.55	34.83	34.83	43.48	NA
TGME49_224870	hypothetical protein	X	26300	0.616				TRUE	0.1313	0.805	0.9392	625.9	508.4	894.3	957.6	940.9	547.4	1270	1432	1.223	0.9497	1.709	1.904	1.878	1.072	2.661	2.212	NA
TGME49_224880	kinesin motor domain-containing protein	X	6030	0.536	GO:0007018		GO:0005524; GO:0003777	TRUE	1.139	0.003014	0.02178	324.4	663.7	809.4	874.5	619.3	614.3	521.2	340.1	2.765	5.408	6.745	7.582	5.391	5.245	4.762	2.292	yellow
TGME49_224890	hypothetical protein	X	7050	0.509	GO:0008152		GO:0003824	TRUE	0.2356	0.6738	0.8814	621.3	1159	360.7	987.9	996.7	1317	1251	3328	4.53	8.078	2.571	7.326	7.422	9.62	9.775	19.18	NA
TGME49_224900	adenylate kinase, putative	X	2460	0.51	GO:0006139; GO:0046939		GO:0005524; GO:0004017, GO:0019205; GO:0004017, GO:0019205, GO:0019201	TRUE	-0.1966	0.5281	0.8106	12010	11000	9846	8035	8600	10860	7674	7097	251.1	219.7	201.1	170.8	183.5	227.2	171.9	117.2	NA
TGME49_224905	hypothetical protein	X	450	0.509				TRUE	3.261	2.333e-07	1.366e-05	13.71	255.1	245.5	341.9	414.7	659.4	414.8	1038	1.566	27.85	27.42	39.72	48.38	75.46	50.79	93.77	orange
TGME49_224910	divalent cation tolerance protein, CutA1 family protein	X	1810	0.532	GO:0010038			TRUE	-0.6958	0.02981	0.1425	1896	1298	1003	938.8	960.6	1277	1014	855.3	53.85	35.23	27.86	27.11	27.86	36.34	30.86	19.2	NA
TGME49_224920	hypothetical protein	X	7460	0.581	GO:0008152		GO:0003824	TRUE	-0.2907	0.4058	0.7381	991.3	724.7	888.2	836.8	858.9	654	926.9	810.3	6.831	4.773	5.983	5.864	6.044	4.514	6.846	4.414	NA
TGME49_224928	histone lysine demethylase JMJD4	X	5420	0.554			GO:0005515	TRUE	-0.5351	0.08393	0.3092	717.2	451.1	530.5	428.8	465	466.1	446.9	323.7	6.803	4.089	4.918	4.136	4.504	4.428	4.543	2.427	NA
TGME49_224932	hypothetical protein	X	1460	0.49				TRUE	1.285	0.008099	0.04888	794.9	2927	1291	3084	2685	3796	2748	10540	27.99	98.48	44.45	110.4	96.54	133.9	103.7	293.5	red
TGME49_224935	hypothetical protein	X	8060	0.513				FALSE	-0.1556	0.8642	NA	13.71	16.64	9.094	18.89	5.471	30.71	41.26	49.92	0.08741	0.1014	0.0567	0.1225	0.03563	0.1962	0.2821	0.2517	NA
TGME49_224940	hypothetical protein	X	3730	0.55				TRUE	-0.2208	0.5134	0.8027	342.6	303.2	281.9	272	293.2	305.3	298.1	497.4	4.722	3.994	3.798	3.812	4.127	4.215	4.403	5.419	NA
TGME49_224950	calcium-dependent protein kinase CDPK5	X	6270	0.543	GO:0006468		GO:0005524; GO:0004683, GO:0004672; GO:0005509, GO:0004672, GO:0004713	TRUE	1.701	0.0006198	0.006278	630.4	1327	3141	3468	2652	2013	2348	799.9	5.169	10.4	25.17	28.92	22.21	16.53	20.63	5.184	yellow
TGME49_224960	hypothetical protein	X	5260	0.515				TRUE	-0.03358	0.9175	0.9817	2718	3097	2204	2414	2338	2867	2387	2749	26.57	28.92	21.05	23.99	23.34	28.07	25.01	21.24	NA
TGME49_224970	nucleolar protein	X	7020	0.587	GO:0006364	GO:0030688		TRUE	0.05747	0.8848	0.9709	2229	1749	2901	2393	2758	1675	2259	2092	16.33	12.24	20.77	17.82	20.63	12.28	17.73	12.11	NA
TGME49_224980	hypothetical protein	X	4520	0.572				TRUE	0.0566	0.8929	0.9734	1412	1632	1355	1853	2336	1682	3074	10400	16.05	17.74	15.06	21.43	27.13	19.16	37.47	93.49	NA
TGME49_224990	hypothetical protein	X	2770	0.523				TRUE	-0.2304	0.4172	0.7449	1713	1451	1461	1504	1467	1742	1386	1762	31.79	25.74	26.51	28.38	27.81	32.38	27.56	25.85	NA
TGME49_225000	hypothetical protein	X	4780	0.652				TRUE	0.4421	0.4379	0.7591	963.9	941	1761	1689	1641	547.4	1502	1246	10.37	9.672	18.51	18.47	18.02	5.897	17.32	10.59	NA
TGME49_225005	hypothetical protein	X	429	0.55				FALSE	0	1	NA	0	0	0	3.778	0	0	0.7031	0.8819	0	0	0	0.4604	0	0	0.0903	0.08354	NA
TGME49_225010	hypothetical protein	X	6270	0.544				TRUE	-0.1753	0.5315	0.8118	1005	961.4	815.4	1094	1088	1042	1114	1920	8.24	7.533	6.535	9.119	9.106	8.561	9.792	12.45	NA
TGME49_225020	hypothetical protein	X	5060	0.57				TRUE	1.607	0.0001705	0.002283	324.4	824.5	1261	1175	817.3	531.2	658.8	457	3.295	8.006	12.52	12.14	8.48	5.405	7.174	3.67	yellow
TGME49_225028	myosin heavy chain, putative	X	3490	0.537				TRUE	1.87	0.0074	0.04564	9.137	51.77	84.88	205.9	160.8	233.1	227	566.9	0.1346	0.7287	1.222	3.084	2.419	3.439	3.584	6.601	orange
TGME49_225032	myosin heavy chain, putative	X	201	0.517				FALSE	0.649	0.5247	NA	0	5.546	3.031	9.444	3.282	5.42	4.867	7.232	0	1.356	0.7578	2.456	0.8573	1.388	1.334	1.462	NA
TGME49_225050	adenosylhomocysteinase, putative	X	3330	0.557	GO:0006730; GO:0055114		GO:0004013; GO:0048037, GO:0016616	TRUE	-0.2166	0.5295	0.8113	4879	3847	4496	4125	3809	2668	4073	3226	75.32	56.76	67.84	64.76	60.04	41.26	67.4	39.36	NA
TGME49_225060	nucleoredoxin family protein	X	2680	0.532	GO:0045454; GO:0055114		GO:0016209; GO:0016491, GO:0047134	TRUE	-0.02454	0.9406	0.9862	2211	2577	1764	2027	1954	2278	2018	2792	42.41	47.24	33.08	39.54	38.28	43.77	41.49	42.34	NA
TGME49_225070	hypothetical protein	X	2310	0.526				TRUE	1.442	0.009911	0.05779	123.3	330.9	475.9	698.9	1299	1153	2307	3584	2.745	7.038	10.35	15.82	29.52	25.69	55.02	63.04	red
TGME49_225080	ribosomal protein RPS18	X	1790	0.56	GO:0006412	GO:0005622; GO:0005840	GO:0003723; GO:0003735; GO:0003676, GO:0003735	TRUE	-0.008632	0.9742	0.9953	55260	50570	59020	45620	45010	40570	33480	32370	1587	1388	1657	1332	1320	1167	1031	734.9	NA
TGME49_225090	hypothetical protein	X	9100	0.581			GO:0005515	TRUE	-0.464	0.08517	0.3119	2755	2093	1876	2387	2171	2466	2125	2134	15.56	11.3	10.36	13.72	12.52	13.95	12.86	9.529	NA
TGME49_225098	hypothetical protein	X	279	0.498				TRUE	1.81	0.01709	0.09101	9.137	61.01	60.63	69.89	84.25	180.7	108.2	231.4	1.683	10.74	10.92	13.1	15.85	33.34	21.37	33.71	NA
TGME49_225102	hypothetical protein	X	859	0.506				TRUE	1.708	0.01451	0.07971	13.71	83.19	57.6	88.78	108.3	243.9	154.2	327.7	0.8202	4.758	3.369	5.403	6.62	14.62	9.894	15.5	NA
TGME49_225105	hypothetical protein	X	4110	0.568				TRUE	1.087	0.00164	0.01356	438.6	883.7	1022	1131	850.1	581.8	645.8	455.6	5.485	10.56	12.49	14.39	10.86	7.288	8.658	4.505	yellow
TGME49_225108	SNF7 family protein	X	5390	0.527	GO:0015031			TRUE	-0.08811	0.8239	0.9451	406.6	410.4	354.7	449.5	382.9	334.2	501.8	826.5	3.878	3.741	3.306	4.36	3.73	3.193	5.129	6.232	NA
TGME49_225110	AP2 domain transcription factor AP2X-2	X	7980	0.615	GO:0006355		GO:0003700	TRUE	0.07088	0.8672	0.9654	1635	1459	1995	2369	2175	1124	2047	1904	10.54	8.98	12.56	15.52	14.31	7.251	14.13	9.695	NA
TGME49_225120	hypothetical protein	X	1940	0.496				TRUE	-0.4808	0.5127	0.8027	63.96	66.56	18.19	22.67	40.48	88.53	91.94	76.2	1.695	1.685	0.4711	0.6108	1.095	2.35	2.611	1.596	NA
TGME49_225125	pre-rRNA processing protein	X	9430	0.614	GO:0006396	GO:0005622	GO:0003723	TRUE	-0.1579	0.7301	0.9061	2924	1736	3465	3132	3194	1696	2577	1885	15.94	9.044	18.46	17.36	17.78	9.263	15.06	8.124	NA
TGME49_225130	hypothetical protein	X	5110	0.577				TRUE	-0.02916	0.9443	0.9866	872.6	693.3	1022	1043	1027	560.1	915.7	1067	8.778	6.666	10.05	10.67	10.55	5.644	9.874	8.482	NA
TGME49_225140	BT1 family protein	X	1530	0.504				TRUE	3.243	1.639e-06	6.756e-05	31.98	894.8	288	608.2	1142	1214	2027	7476	1.074	28.73	9.458	20.78	39.19	40.86	73	198.6	blue
TGME49_225150	hypothetical protein	X	4160	0.496				TRUE	-0.02255	0.9809	0.9973	31.98	48.07	9.094	28.33	12.04	41.55	12.33	11.29	0.3952	0.5677	0.1098	0.3561	0.1519	0.5143	0.1633	0.1103	NA
TGME49_225160	hypothetical protein	X	2480	0.499				FALSE	-0.8632	0.4035	NA	4.568	1.849	0	1.889	2.188	3.613	3.137	6.879	0.0947	0.03662	0	0.03982	0.04632	0.07502	0.06969	0.1127	NA
TGME49_225170	hypothetical protein	X	1340	0.511				TRUE	3.871	3.874e-07	2.161e-05	0	343.9	178.9	260.7	515.3	475.2	995.9	4257	0	12.61	6.707	10.17	20.19	18.26	40.95	129.1	cyan
TGME49_225190	hypothetical protein	X	3160	0.572			GO:0005524; GO:0035299	TRUE	-0.374	0.2886	0.6377	561.9	493.6	360.7	451.4	404.8	457.1	411.5	372.7	9.141	7.674	5.736	7.469	6.725	7.448	7.175	4.793	NA
TGME49_225200	hypothetical protein	X	6860	0.545				TRUE	1.127	0.002693	0.01979	603	1163	1546	1645	1120	939.5	988	631.1	4.519	8.328	11.32	12.54	8.574	7.052	7.936	3.739	yellow
TGME49_225210	hypothetical protein	X	826	0.552				TRUE	0.107	0.8879	0.9722	27.41	38.82	21.22	68	44.86	30.71	40.99	29.63	1.706	2.309	1.291	4.304	2.851	1.915	2.735	1.458	NA
TGME49_225220	SCP family extracellular subfamily protein	X	3720	0.544				TRUE	0.05588	0.8318	0.9488	1658	1645	1807	1793	2041	1615	1599	1535	22.92	21.73	24.4	25.19	28.8	22.36	23.69	16.77	NA
TGME49_225230	hypothetical protein	X	2240	0.64				TRUE	-0.0589	0.9289	0.9834	388.3	216.3	524.4	347.5	511	121	370.3	357	8.912	4.744	11.76	8.112	11.97	2.783	9.109	6.477	NA
TGME49_225240	50S ribosomal protein L13, putative	X	1690	0.522	GO:0006412	GO:0005840	GO:0003735	TRUE	0.04648	0.8725	0.9679	2275	2546	2143	1643	1760	2172	1785	1717	69.2	74.01	63.72	50.84	54.69	66.17	58.19	41.28	NA
TGME49_225250	LSU ribosomal protein L14P, putative	X	1950	0.501	GO:0006412	GO:0005840	GO:0003735	TRUE	-0.241	0.5703	0.8316	2805	2790	1889	1694	1723	2741	1549	1395	73.95	70.29	48.67	45.42	46.39	72.37	43.76	29.07	NA
TGME49_225260	DNA-directed RNA polymerase II RPB1	X	8360	0.56	GO:0006351		GO:0003677; GO:0003899, GO:0003968; GO:0003899	TRUE	-0.3169	0.248	0.5925	4906	3496	4350	4078	4234	3509	3914	3587	30.17	20.55	26.15	25.5	26.59	21.61	25.79	17.44	NA
TGME49_225270	hypothetical protein	X	10200	0.605				TRUE	0.3269	0.4465	0.7638	635	802.4	815.4	1011	809.6	551	1013	1190	3.2	3.865	4.017	5.179	4.167	2.782	5.47	4.74	NA
TGME49_225280	hypothetical protein	X	7640	0.543				TRUE	2.324	0.0004576	0.004968	13.71	147.9	84.88	205.9	194.8	294.5	220.5	597.1	0.09222	0.9511	0.5583	1.409	1.338	1.985	1.591	3.176	orange
TGME49_225290	GDA1/CD39 (nucleoside phosphatase) family protein	X	3370	0.506			GO:0016787; GO:0017111	TRUE	0.7642	0.257	0.6025	73.09	210.8	66.69	153	155.4	276.4	142.1	362.5	1.115	3.073	0.9944	2.373	2.42	4.224	2.324	4.371	NA
TGME49_225300	hypothetical protein	X	2870	0.515				TRUE	1.416	0.0002207	0.002805	296.9	702.5	942.8	878.3	670.7	576.3	499.4	331.3	5.319	12.03	16.51	16	12.27	10.34	9.589	4.69	yellow
TGME49_225310	ARF1-directed GTPase-activating protein, putative	X	3340	0.516	GO:0032312		GO:0008060; GO:0008270	TRUE	-0.2663	0.3333	0.6815	6181	5641	4590	4497	4443	5698	4910	4672	95.13	82.97	69.05	70.4	69.84	87.85	81	56.84	NA
TGME49_225315	hypothetical protein	X	1410	0.509				TRUE	-0.01639	0.9792	0.9971	63.96	75.8	48.5	58.55	43.76	45.17	64.41	85.19	2.332	2.641	1.729	2.171	1.629	1.649	2.517	2.455	NA
TGME49_225320	hypothetical protein	X	2730	0.507				TRUE	1.4	0.0005056	0.005388	347.2	831.9	1079	1054	843.6	899.7	612.6	403.6	6.538	14.97	19.86	20.18	16.22	16.97	12.36	6.007	yellow
TGME49_225330	hypothetical protein	X	2460	0.545				TRUE	0.8228	0.02777	0.1338	196.4	353.1	354.7	355.1	292.1	296.3	299.7	170.7	4.105	7.052	7.245	7.547	6.234	6.202	6.713	2.821	NA
TGME49_225340	hypothetical protein	X	7480	0.551				TRUE	0.5721	0.09236	0.3303	689.8	1026	1046	1046	898.3	726.3	1004	591.8	4.741	6.739	7.026	7.314	6.304	5	7.394	3.215	NA
TGME49_225350	hypothetical protein	X	1980	0.517				TRUE	-0.3373	0.3723	0.7131	1096	970.6	742.7	549.7	714.5	934.1	670.1	879.3	28.47	24.08	18.85	14.51	18.94	24.29	18.65	18.05	NA
TGME49_225360	hypothetical protein	X	3110	0.573			GO:0005515	TRUE	-0.1395	0.6519	0.8697	1170	909.6	1206	961.4	1025	804	781.6	482.4	19.33	14.37	19.49	16.16	17.31	13.31	13.85	6.304	NA
TGME49_225370	hypothetical protein	X	2910	0.542				TRUE	0.5538	0.2882	0.6376	137.1	281	136.4	219.1	218.8	299.9	218.7	534.3	2.421	4.744	2.356	3.936	3.948	5.307	4.14	7.461	NA
TGME49_225380	hypothetical protein	X	2840	0.528				TRUE	-0.4224	0.1224	0.4	2197	1675	1579	1258	1423	1615	1391	1252	39.77	28.98	27.94	23.16	26.31	29.28	26.98	17.91	NA
TGME49_225400	hypothetical protein	X	3520	0.506				TRUE	0.3774	0.6776	0.8825	13.71	31.43	9.094	13.22	27.35	52.39	27.31	21.7	0.2002	0.4387	0.1298	0.1964	0.4079	0.7664	0.4275	0.2505	NA
TGME49_225410	histone H3 centromeric CENH3	X	2100	0.522	GO:0006334	GO:0005634; GO:0000786	GO:0003677; GO:0046982	TRUE	0.5286	0.08558	0.3125	735.5	1211	930.6	923.6	965	1187	1135	1913	18	28.33	22.27	22.99	24.12	29.1	29.77	37.02	NA
TGME49_225413	hypothetical protein	X	1420	0.506				TRUE	0.1908	0.7101	0.897	164.5	260.7	118.2	204	217.7	283.7	267.9	354	5.954	9.019	4.184	7.51	8.049	10.29	10.39	10.13	NA
TGME49_225420	histidine triad domain-containing protein	X	1320	0.531			GO:0047710; GO:0003824	TRUE	0.1402	0.644	0.8666	493.4	567.6	518.4	423.1	430	475.2	471.3	412	19.21	21.12	19.73	16.76	17.1	18.54	19.67	12.69	NA
TGME49_225430	Ras-related GTP binding A family protein	X	2720	0.541		GO:0005737; GO:0005634	GO:0005525	TRUE	-0.318	0.3677	0.7101	324.4	262.5	251.6	249.3	264.8	240.3	256.5	133.5	6.13	4.742	4.648	4.792	5.11	4.549	5.195	1.995	NA
TGME49_225435	hypothetical protein	X	354	0.52				FALSE	0.4174	0.6684	NA	9.137	16.64	12.13	9.444	7.659	30.71	11.63	13.58	1.327	2.309	1.721	1.395	1.136	4.467	1.81	1.559	NA
TGME49_225440	hypothetical protein	X	9040	0.551				TRUE	-0.02625	0.9356	0.9844	598.5	599	576	702.6	572.2	579.9	680.1	632	3.403	3.255	3.202	4.064	3.323	3.303	4.145	2.841	NA
TGME49_225450	hypothetical protein	X	2210	0.525				TRUE	-0.4359	0.1487	0.4461	1046	856	673	649.8	672.9	731.7	752.3	692.8	24.33	19.03	15.3	15.37	15.98	17.05	18.76	12.74	NA
TGME49_225460	hypothetical protein	X	913	0.514				FALSE	0	1	NA	0	0	0	0	2.188	1.807	6.922	0.7055	0	0	0	0	0.1258	0.1019	0.4178	0.0314	NA
TGME49_225470	peptide methionine sulfoxide reductase	X	2680	0.501	GO:0055114; GO:0019538		GO:0016671; GO:0008113	TRUE	0.3181	0.3871	0.7263	744.6	1048	827.6	978.4	896.1	1357	924	1603	14.28	19.22	15.52	19.09	17.55	26.07	19	24.31	NA
TGME49_225480	hypothetical protein	X	5000	0.526				TRUE	0.6279	0.04528	0.1989	434	730.3	627.5	765	704.6	710	791.4	943	4.462	7.176	6.306	7.999	7.398	7.312	8.721	7.664	NA
TGME49_225490	calcium-dependent protein kinase CDPK2	X	5780	0.532	GO:0006468		GO:0005524; GO:0004683, GO:0004672, GO:2001070; GO:0005509, GO:0030246, GO:0004672, GO:0004713, GO:2001070	TRUE	-0.05188	0.8731	0.9679	2143	2442	1692	2261	2197	2287	2036	3953	19.06	20.76	14.71	20.45	19.95	20.38	19.41	27.79	NA
TGME49_225500	hypothetical protein	X	2930	0.525				TRUE	-0.368	0.2863	0.6355	1407	1281	879.1	933.1	1055	1303	1116	1708	24.69	21.48	15.08	16.65	18.9	22.89	20.99	23.68	NA
TGME49_225510	RAP domain-containing protein	X	8220	0.533				TRUE	-0.4034	0.1943	0.5184	762.9	525	624.5	583.7	684.9	536.6	545.7	782.4	4.771	3.138	3.817	3.712	4.374	3.361	3.658	3.868	NA
TGME49_225520	hypothetical protein	X	2030	0.488				TRUE	-0.4007	0.4082	0.739	242.1	227.4	127.3	162.4	124.7	173.4	150.4	181.3	6.131	5.503	3.152	4.183	3.226	4.399	4.082	3.63	NA
TGME49_225530	metal cation transporter, ZIP family protein	X	6700	0.546	GO:0030001; GO:0055085	GO:0016020	GO:0046873	TRUE	-0.3325	0.1993	0.5264	4897	3734	4001	3186	3737	3686	3381	2228	37.58	27.38	30.01	24.86	29.29	28.33	27.8	13.52	NA
TGME49_225540	hypothetical protein	X	2880	0.5				TRUE	1.532	0.0004017	0.004465	1275	2782	4990	4783	3548	4110	3091	1237	22.75	47.46	87.06	86.82	64.68	73.49	59.13	17.45	yellow
TGME49_225550	phosphatidylserine decarboxylase	X	3640	0.519	GO:0008654		GO:0004609	TRUE	-0.05925	0.8079	0.9408	4080	4132	3686	2967	3179	3915	3992	3723	57.61	55.77	50.89	42.62	45.86	55.38	60.42	41.56	NA
TGME49_225555	hypothetical protein	X	1090	0.492				TRUE	-0.001219	0.9977	0.9997	11180	13170	9058	6970	7856	13310	7344	7199	527.4	593.7	417.6	334.3	378.4	628.6	371.2	268.4	NA
TGME49_225560	hypothetical protein	X	5190	0.516				TRUE	1.731	0.07337	0.2832	0	20.34	33.35	11.33	33.92	14.45	68.41	68.26	0	0.1925	0.3228	0.1142	0.3431	0.1434	0.7263	0.5345	NA
TGME49_225570	hypothetical protein	X	2150	0.482				TRUE	3.009	9.852e-05	0.001515	0	77.65	127.3	187	263.7	325.2	534.4	934.3	0	1.774	2.976	4.547	6.438	7.788	13.7	17.66	cyan
TGME49_225580	proteasome (prosome, macropain) 26S subunit, non-ATPase, 9, putative	X	1850	0.509				TRUE	-0.01215	0.9738	0.9953	2028	2437	1573	1560	1475	2298	1751	1874	56.36	64.71	42.73	44.09	41.85	63.96	52.16	41.16	NA
TGME49_225590	hypothetical protein	X	1790	0.515				TRUE	2.362	0.001869	0.01504	4.568	66.56	100	124.7	230.9	231.3	395	695.3	0.1312	1.827	2.808	3.641	6.771	6.652	12.16	15.79	orange
TGME49_225680	hypothetical protein	X	1290	0.509				TRUE	3.005	1.697e-05	0.0003857	4.568	127.6	115.2	222.9	241.8	283.7	287	754.2	0.1821	4.858	4.487	9.033	9.84	11.32	12.26	23.76	orange
TGME49_225690	hypothetical protein	X	6600	0.54				TRUE	1.013	0.00434	0.02919	822.3	1581	1822	2529	1702	1960	1721	944.5	6.405	11.77	13.87	20.03	13.54	15.29	14.37	5.816	yellow
TGME49_225710	mitochondrial inner membrane translocase subunit TIM17, putative	X	1680	0.522				TRUE	-0.2938	0.4483	0.7651	767.5	648.9	588.1	513.8	553.6	782.3	486.6	414.9	23.48	18.98	17.59	15.99	17.3	23.98	15.96	10.04	NA
TGME49_225720	hypothetical protein	X	1620	0.558				TRUE	-0.3019	0.3049	0.6547	973.1	722.9	851.8	846.2	890.6	784.1	692.8	854.1	30.88	21.92	26.42	27.31	28.86	24.92	23.56	21.42	NA
TGME49_225730	membrane protein, putative	X	1700	0.525				TRUE	-0.214	0.4989	0.7923	6839	6247	5472	4380	4938	6072	4349	4349	206.8	180.5	161.7	134.7	152.5	183.9	140.9	104	NA
TGME49_225745	hypothetical protein	X	36600	0.558				TRUE	0.4387	0.2391	0.5815	456.8	660	594.2	921.8	632.4	832.9	984.9	455.8	0.6417	0.886	0.8157	1.317	0.9071	1.172	1.483	0.5061	NA
TGME49_225770	Tyrosine kinase-like (TKL) protein	X	7440	0.549	GO:0006468		GO:0005524; GO:0004709, GO:0004672; GO:0004672, GO:0004713	TRUE	0.03702	0.9108	0.9803	1101	1290	964	1175	960.6	1135	1242	909.4	7.607	8.521	6.511	8.256	6.778	7.852	9.201	4.967	NA
TGME49_225780	hypothetical protein	X	4650	0.537				TRUE	0.3308	0.245	0.588	858.9	1174	994.3	993.5	1033	1028	1104	1274	9.495	12.4	10.74	11.17	11.66	11.38	13.08	11.14	NA
TGME49_225790	PDI family protein	X	2020	0.499				TRUE	-0.008075	0.9906	0.9983	41.12	48.07	33.35	30.22	35.01	57.81	43	74.26	1.046	1.169	0.8295	0.7822	0.9099	1.474	1.173	1.494	NA
TGME49_225800	iron-sulfur assembly ATPase	X	3320	0.53	GO:0006810		GO:0005524; GO:0016887, GO:0008559; GO:0016887, GO:0017111, GO:0000166	TRUE	-0.6169	0.05184	0.2193	1667	1143	1003	963.3	1139	1245	967.6	979.5	25.82	16.91	15.19	15.17	18.01	19.31	16.06	11.99	NA
TGME49_225810	BIR protein	X	2320	0.534				TRUE	-0.2489	0.4276	0.7506	2595	2239	2101	1757	1943	2486	1796	1647	57.5	47.41	45.5	39.58	43.97	55.18	42.66	28.84	NA
TGME49_225820	hypothetical protein	X	3790	0.509				TRUE	0.5058	0.1248	0.4049	603	939.2	794.2	1063	821.7	1209	1101	1248	8.179	12.17	10.53	14.67	11.38	16.42	16	13.38	NA
TGME49_225830	hypothetical protein	X	3600	0.535				FALSE	0.2005	0.7499	NA	0	1.849	0	0	0	0	1.406	1.587	0	0.02523	0	0	0	0	0.02152	0.01792	NA
TGME49_225840	hypothetical protein	X	4320	0.566				TRUE	-0.03725	0.8957	0.974	890.8	852.3	885.2	829.2	884	738.9	833.2	1281	10.6	9.693	10.3	10.03	10.74	8.808	10.63	12.05	NA
TGME49_225850	peptidase, M28 family protein	X	5620	0.579	GO:0006508		GO:0008233	TRUE	-0.3611	0.3502	0.6956	1265	898.5	1055	927.4	991.3	832.9	1386	1072	11.58	7.855	9.432	8.627	9.26	7.631	13.59	7.751	NA
TGME49_225860	hypothetical protein	X	5120	0.52				TRUE	1.404	3.497e-05	0.000662	612.2	1629	1704	1759	1304	1608	1302	665.3	6.146	15.63	16.72	17.96	13.37	16.17	14.01	5.281	yellow
TGME49_225870	hypothetical protein	X	8430	0.573				TRUE	0.6437	0.05065	0.2155	986.8	1375	1749	1959	1673	1348	1686	843.6	6.017	8.016	10.43	12.15	10.42	8.232	11.02	4.067	NA
TGME49_225880	UDP-glucose 4-epimerase	X	2390	0.524	GO:0009058; GO:0044237, GO:0045226, GO:0008152, GO:0055114, GO:0006694; GO:0044237; GO:0006012		GO:0003854; GO:0003978, GO:0003824, GO:0050662, GO:0008831, GO:0016491, GO:0016616; GO:0003978; GO:0003824, GO:0050662	TRUE	0.7326	0.1114	0.376	840.6	1669	1282	1341	2179	2182	3847	12870	18.08	34.32	26.96	29.34	47.87	47.02	88.7	218.8	NA
TGME49_225890	hypothetical protein	X	8620	0.594			GO:0003676; GO:0008270	TRUE	-0.2561	0.4037	0.7373	2645	2211	2210	2986	2323	2354	2915	3862	15.77	12.6	12.88	18.11	14.15	14.06	18.63	18.21	NA
TGME49_225900	hypothetical protein	X	4700	0.589				TRUE	0.1871	0.7032	0.8945	904.5	708.1	1361	1092	1432	740.7	1249	359.1	9.894	7.402	14.55	12.14	16	8.115	14.64	3.105	NA
TGME49_225905	hypothetical protein	X	405	0.548				TRUE	-0.2042	0.6888	0.8868	132.5	133.1	90.94	162.4	146.6	122.9	177.8	42.51	16.82	16.15	11.28	20.97	19	15.62	24.19	4.265	NA
TGME49_225910	hypothetical protein	X	4820	0.62				TRUE	0.111	0.7897	0.9324	712.7	641.5	912.4	961.4	958.4	560.1	924.4	1141	7.601	6.539	9.512	10.43	10.44	5.983	10.57	9.617	NA
TGME49_225920	hypothetical protein	X	8410	0.518				TRUE	-0.1284	0.776	0.9262	1558	1840	1006	1596	1135	2244	1594	2589	9.522	10.75	6.013	9.922	7.083	13.74	10.44	12.51	NA
TGME49_225930	triose-phosphate isomerase TPI-I	X	2230	0.514	GO:0008152	GO:0005737	GO:0004807	TRUE	-0.05704	0.8187	0.9438	21500	20070	21190	17110	18170	18670	15820	16760	495.6	442.3	477.5	401	427.8	431.1	390.8	305.5	NA
TGME49_225940	hypothetical protein	X	2360	0.509				TRUE	1.476	0.002338	0.01766	356.3	671.1	1452	1220	944.2	959.4	857.4	421	7.762	13.97	30.92	27.03	21	20.93	20.02	7.25	yellow
TGME49_225950	hypothetical protein	X	4290	0.502				TRUE	3.802	2.824e-11	1.04e-08	95.94	2816	1322	3066	4826	3998	7491	31510	1.15	32.25	15.48	37.36	59.06	47.99	96.21	298.5	blue
TGME49_225953	hypothetical protein	X	2000	0.489				TRUE	3.045	4.132e-05	0.0007476	4.568	160.8	115.2	221	258.2	411.9	247	595.3	0.1174	3.951	2.894	5.777	6.778	10.61	6.805	12.1	orange
TGME49_225955	hypothetical protein	X	1310	0.516				TRUE	1.826	0.03457	0.1592	0	35.13	36.38	81.22	129.1	63.23	193.1	383.5	0	1.317	1.395	3.241	5.174	2.485	8.123	11.9	NA
TGME49_225958	hypothetical protein	X	1300	0.484				FALSE	0	1	NA	0	0	0	0	0	5.42	0.5408	0.7055	0	0	0	0	0	0.2147	0.02292	0.02206	NA
TGME49_225960	STE kinase	X	11900	0.62	GO:0006468		GO:0005524; GO:0004672; GO:0004672, GO:0004713	TRUE	0.5284	0.3474	0.6935	328.9	412.3	569.9	596.9	527.4	222.2	612	338	1.421	1.702	2.406	2.622	2.327	0.9616	2.834	1.154	NA
TGME49_225970	mediator complex subunit MED31	X	1870	0.542	GO:0006355	GO:0016592	GO:0001104	TRUE	-0.3363	0.3821	0.7208	511.7	489.9	309.2	379.7	346.8	404.7	409.2	734.6	14.07	12.87	8.309	10.61	9.737	11.14	12.06	15.96	NA
TGME49_225980	hypothetical protein	X	6470	0.594				TRUE	-0.1904	0.5729	0.8338	881.7	826.4	718.4	953.9	998.9	789.5	1104	2113	7.005	6.275	5.58	7.708	8.105	6.283	9.402	13.27	NA
TGME49_225990	acyl transferase domain-containing protein	X	3130	0.556	GO:0008152		GO:0004314; GO:0003824; GO:0005515	TRUE	-0.7194	0.02043	0.1051	3943	2695	2016	1887	2046	2298	1932	1572	64.75	42.31	32.36	31.52	34.32	37.81	34.02	20.41	NA
TGME49_226000	ATP synthase, putative	X	1290	0.544	GO:0015986	GO:0045261	GO:0046933; GO:0046961	TRUE	-0.2445	0.4095	0.7403	5715	4940	4647	3589	4149	4607	3504	3126	227.7	188.1	181	145.4	168.8	183.9	149.7	98.48	NA
TGME49_226010	pterin-4-alpha-carbinolamine dehydratase	X	1100	0.485	GO:0006729		GO:0008124	TRUE	-0.2168	0.6827	0.8851	1233	1425	676	1003	873.1	1780	881	1587	57.64	63.66	30.88	47.67	41.67	83.3	44.13	58.62	NA
TGME49_226020	transporter, major facilitator family protein	X	4500	0.52	GO:0055085	GO:0016021		TRUE	1.278	0.0001993	0.002582	3120	6108	9419	8203	7184	7265	6840	2469	35.64	66.69	105.2	95.3	83.81	83.13	83.75	22.3	yellow
TGME49_226030	AGC kinase	X	2670	0.515	GO:0006468		GO:0005524; GO:0004691, GO:0004672; GO:0004672, GO:0004674, GO:0004713	TRUE	1.396	9.864e-07	4.656e-05	2001	4794	5969	4758	4326	4540	4009	5020	38.53	88.21	112.3	93.16	85.06	87.56	82.74	76.4	green
TGME49_226040	EF hand domain-containing protein	X	3030	0.523				TRUE	1.678	3.965e-05	0.0007252	306.1	848.6	1210	885.9	823.9	867.2	594.3	318.2	5.193	13.76	20.06	15.28	14.27	14.74	10.81	4.268	yellow
TGME49_226050	hypothetical protein	X	3860	0.594				TRUE	0.7015	0.06376	0.257	365.5	526.9	691.2	653.5	606.1	439	600.7	771.3	4.867	6.706	8.997	8.852	8.244	5.856	8.574	8.121	NA
TGME49_226060	transmembrane amino acid transporter protein	X	5540	0.552				TRUE	0.08022	0.8358	0.9504	511.7	613.8	469.9	647.9	572.2	430	623.9	762.5	4.748	5.443	4.262	6.114	5.422	3.997	6.205	5.593	NA
TGME49_226068	DnaJ domain-containing protein	X	2620	0.53			GO:0031072	TRUE	0.1261	0.6681	0.8783	1361	1577	1394	1147	1345	1364	1163	1331	26.71	29.57	26.74	22.88	26.94	26.81	24.45	20.64	NA
TGME49_226072	Ser/Thr phosphatase family protein	X	4060	0.566			GO:0004767	TRUE	0.1393	0.6785	0.8831	790.3	813.5	939.7	1009	1000	695.6	962.9	1597	10.01	9.844	11.63	12.99	12.93	8.822	13.07	15.98	NA
TGME49_226080	polyA polymerase	X	4500	0.556	GO:0043631; GO:0006351; GO:0031123	GO:0005634	GO:0003723; GO:0016779, GO:0004652	TRUE	-0.1546	0.6432	0.8662	781.2	593.4	812.4	806.5	779	679.3	780.3	850	8.924	6.479	9.072	9.37	9.088	7.773	9.554	7.676	NA
TGME49_226090	DEAD/DEAH box helicase domain-containing protein	X	4350	0.58			GO:0005524; GO:0008026, GO:0004386, GO:0003676	TRUE	-0.2274	0.5216	0.8065	694.4	489.9	691.2	500.5	576.6	475.2	531.4	365.3	8.206	5.533	7.984	6.016	6.959	5.624	6.731	3.413	NA
TGME49_226100	haloacid dehalogenase family hydrolase domain-containing protein	X	3590	0.536	GO:0008152		GO:0003824; GO:0004008	TRUE	1.056	0.02587	0.1268	219.3	663.7	315.3	874.5	762.6	813	875.7	2271	3.14	9.083	4.413	12.74	11.15	11.66	13.44	25.71	NA
TGME49_226110	Copper-exporting ATPase	X	2460	0.543	GO:0030001		GO:0004008; GO:0046872, GO:0000166; GO:0046872; GO:0000166	TRUE	0.2627	0.5884	0.8404	251.3	410.4	209.2	583.7	427.8	430	553.7	1360	5.251	8.197	4.273	12.4	9.129	9	12.4	22.47	NA
TGME49_226220	alveolin domain containing intermediate filament IMC9	X	3740	0.537				TRUE	0.9958	0.004899	0.0323	475.1	924.4	1037	1088	1141	943.1	1370	3705	6.53	12.14	13.93	15.21	16.02	12.98	20.19	40.26	green
TGME49_226230	hypothetical protein	X	2350	0.5				FALSE	0.993	0.3239	NA	4.568	12.94	12.13	3.778	7.659	5.42	4.597	4.586	0.09993	0.2706	0.2593	0.08404	0.1711	0.1188	0.1078	0.0793	NA
TGME49_226240	bud site selection protein, putative	X	1340	0.487			GO:0008270	TRUE	-0.3414	0.3596	0.7043	1398	1216	951.9	765	784.5	1136	742.1	355.1	53.63	44.6	35.69	29.85	30.73	43.67	30.51	10.77	NA
TGME49_226245	hypothetical protein	X	831	0.531				TRUE	2.909	0.0002298	0.002892	0	59.16	151.6	232.3	409.2	307.1	436.3	1144	0	3.498	9.165	14.62	25.85	19.03	28.93	55.94	cyan
TGME49_226250	DEAD (Asp-Glu-Ala-Asp) box polypeptide DDX3X	X	3570	0.578			GO:0005524; GO:0008026, GO:0004386, GO:0003676	TRUE	-0.1601	0.5921	0.8425	9187	6994	9400	8449	8431	6267	7289	7496	132.3	96.25	132.3	123.7	124	90.4	112.5	85.33	NA
TGME49_226260	hypothetical protein	X	3180	0.524				FALSE	-0.7902	0.4308	NA	22.84	14.79	3.031	9.444	2.188	10.84	8.978	5.644	0.3693	0.2285	0.0479	0.1553	0.03612	0.1755	0.1556	0.07213	NA
TGME49_226270	hypothetical protein	X	3400	0.545				TRUE	-0.06069	0.8403	0.9528	1896	1605	2025	1558	1681	1355	1610	1304	28.67	23.19	29.93	23.96	25.95	20.52	26.09	15.59	NA
TGME49_226280	ribosomal protein L28, putative	X	1320	0.516	GO:0006412	GO:0005622; GO:0005840	GO:0003735	TRUE	-0.2228	0.5475	0.8196	1334	1272	985.2	680	782.3	1088	737	623.7	51.95	47.34	37.5	26.93	31.11	42.43	30.76	19.2	NA
TGME49_226290	hypothetical protein	X	6430	0.526				TRUE	0.6611	0.06037	0.2463	804	1089	1494	1301	1176	1458	1124	770.6	6.428	8.32	11.68	10.58	9.603	11.68	9.631	4.87	NA
TGME49_226300	2,4-dienoyl CoA reductase 2, peroxisomal family protein	X	1940	0.494	GO:0008152		GO:0008670; GO:0016491	TRUE	2.774	4.008e-06	0.0001362	109.6	1560	548.7	1120	1727	1888	3012	10390	2.905	39.52	14.21	30.18	46.72	50.11	85.53	217.7	blue
TGME49_226310	zinc finger (CCCH type) motif-containing protein	X	4520	0.521			GO:0003676; GO:0008270	TRUE	3.184	4.421e-06	0.0001434	9.137	223.7	227.4	402.3	593	491.4	1143	1674	0.1039	2.431	2.528	4.653	6.888	5.598	13.93	15.05	orange
TGME49_226320	hypothetical protein	X	4390	0.616				TRUE	-0.2481	0.4068	0.7386	2718	2379	2177	2463	1920	2410	2067	2337	31.83	26.63	24.91	29.33	22.96	28.27	25.94	21.64	NA
TGME49_226330	hypothetical protein	X	3450	0.595				TRUE	-0.4199	0.3496	0.6948	319.8	231.1	239.5	221	289.9	182.5	297	236.7	4.765	3.291	3.488	3.349	4.412	2.723	4.743	2.788	NA
TGME49_226340	hypothetical protein	X	6700	0.551				TRUE	0.1424	0.6026	0.8483	1562	1769	1688	1861	1609	1539	1747	2513	11.99	12.97	12.66	14.52	12.61	11.83	14.36	15.25	NA
TGME49_226350	hypothetical protein	X	6640	0.62				TRUE	0.3835	0.4639	0.7761	338.1	343.9	560.8	487.3	550.3	249.3	534.5	416.1	2.617	2.544	4.244	3.837	4.351	1.933	4.436	2.547	NA
TGME49_226370	dgat2l1-prov protein	X	4200	0.518			GO:0004144; GO:0016747	TRUE	-0.1355	0.7985	0.9367	2736	3653	1319	2650	2571	3290	2336	4591	33.49	42.73	15.78	32.99	32.14	40.33	30.65	44.42	NA
TGME49_226380	hypothetical protein	X	3590	0.512				FALSE	-0.104	0.9095	NA	9.137	9.244	12.13	24.55	28.45	12.65	28.18	73.73	0.1308	0.1265	0.1697	0.3576	0.416	0.1814	0.4325	0.8346	NA
TGME49_226385	hypothetical protein	X	962	0.526				TRUE	1.952	0.008533	0.05088	4.568	40.67	69.72	130.3	135.7	260.2	284.8	494.6	0.2441	2.077	3.642	7.083	7.404	13.93	16.31	20.89	orange
TGME49_226390	hypothetical protein	X	4780	0.533				TRUE	-0.5137	0.1765	0.491	1019	807.9	591.1	600.7	590.8	879.9	600	431.4	10.96	8.304	6.214	6.569	6.489	9.478	6.916	3.668	NA
[truncated: 6,323 more rows]

## Sheet: EES3 versus EES2
ToxoDB ID	ToxoDB product description	Chromosome	Transcript length	GC content	GO BP	GO CC	GO MF	Is present	log2 ratio	p- value	FDR	EES1 (normalised counts)	EES2-A (normalised counts)	EES2-B (normalised counts)	EES3-A (normalised counts)	EES3-B (normalised counts)	EES4-A (normalised counts)	EES4-B (normalised counts)	EES5 (normalised counts)	EES1 (FPKM)	EES2-A (FPKM)	EES2-B (FPKM)	EES3-A (FPKM)	EES3-B (FPKM)	EES4-A (FPKM)	EES4-B (FPKM)	EES5 (FPKM)	Cluster
TGME49_200010	hypothetical protein	XII	3390	0.524				FALSE	-0.273	0.7965	NA	0	3.702	3.034	3.777	1.094	0	0.9184	1.056	0	0.05359	0.04493	0.05826	0.01694	0	0.01494	0.01269	NA
TGME49_200110	hypothetical protein	XII	404	0.559				FALSE	0.2614	0.8056	NA	0	3.702	3.034	5.666	3.282	0	2.107	1.232	0	0.4496	0.377	0.7333	0.4265	0	0.2877	0.1242	NA
TGME49_200130	Toxoplasma gondii family C protein	XII	1060	0.526				TRUE	-0.2733	0.321	0.8927	4206	2752	2439	2319	1966	2627	1820	1088	203.4	127.4	115.5	114.4	97.37	127.7	94.71	41.81	NA
TGME49_200230	microneme protein MIC17C	VIII	1810	0.318	GO:0007596; GO:0006508	GO:0005576	GO:0005515	TRUE	0.05405	0.9177	0.9917	41.23	46.27	39.44	50.99	39.38	34.3	28.42	21.65	1.168	1.255	1.094	1.473	1.142	0.9765	0.866	0.4871	NA
TGME49_200240	microneme protein MIC17B	VIII	1490	0.509	GO:0007596; GO:0006508	GO:0020009; GO:0005576	GO:0005515	TRUE	0.1065	0.7808	0.98	2094	4490	7012	8208	4206	5169	6249	1908	72.03	147.9	236.3	288	148.2	178.8	231.3	52.14	NA
TGME49_200250	microneme protein MIC17A	VIII	1790	0.507	GO:0007596; GO:0006508	GO:0020009; GO:0005576	GO:0005515	TRUE	0.002643	0.9977	1	26400	59910	102300	95150	67420	78110	5280	27990	756	1642	2869	2779	1978	2248	162.7	636.9	NA
TGME49_200260	hypothetical protein	VIII	777	0.569				TRUE	0.4435	0.5731	0.9472	123.7	118.5	84.95	190.7	103.9	176.9	12.48	109.3	8.161	7.481	5.489	12.84	7.023	11.73	0.8859	5.729	NA
TGME49_200270	PAN/Apple domain-containing protein	VIII	1800	0.512	GO:0007596; GO:0006508	GO:0020009; GO:0005576	GO:0005515	TRUE	0.2904	0.7529	0.98	1645	2062	4214	5447	2820	2621	79100	2134	46.84	56.21	117.5	158.2	82.26	75.04	2424	48.28	NA
TGME49_200280	WD domain, G-beta repeat-containing protein	VIII	2850	0.579			GO:0005515	TRUE	0.04398	0.8481	0.9852	856.7	799.6	843.5	910.3	785.4	823.2	910.4	1218	15.41	13.77	14.86	16.7	14.47	14.88	17.62	17.4	NA
TGME49_200290	rhomboid protease ROM1	VIII	2030	0.505		GO:0005794; GO:0045177, GO:0005783, GO:0016021; GO:0016021	GO:0004252	TRUE	0.02749	0.9051	0.9902	1594	2375	3028	2878	2625	2746	2638	1285	40.26	57.41	74.89	74.13	67.91	69.7	71.67	25.78	NA
TGME49_200295	hypothetical protein	VIII	2560	0.476			GO:0005515	TRUE	0.2944	0.4449	0.9261	398.6	1118	530.9	1099	945.1	1179	875.2	2218	7.981	21.43	10.41	22.45	19.39	23.73	18.86	35.29	NA
TGME49_200300	hypothetical protein	VIII	756	0.525			GO:0005515	TRUE	0.1846	0.6722	0.9669	50.4	368.3	172.9	358.8	265.8	431.5	270.7	741.3	3.417	23.91	11.48	24.82	18.46	29.41	19.75	39.94	NA
TGME49_200310	hypothetical protein	VIII	989	0.502				TRUE	-0.5662	0.04027	0.5508	6144	7215	6641	4211	5082	7106	4836	3969	318.4	358	337.1	222.7	269.8	370.2	269.7	163.4	NA
TGME49_200320	hypoxanthine-xanthine-guanine phosphoribosyl transferase HXGPRT	VIII	1570	0.526	GO:0009116; GO:0006166	GO:0005737; GO:0070258	GO:0052657; GO:0004422	TRUE	-0.5454	0.038	0.5364	93490	63130	60780	37030	47370	34920	25570	22650	3052	1973	1944	1233	1584	1146	898.3	587.5	NA
TGME49_200330	hypothetical protein	VIII	2290	0.5				TRUE	-0.001035	0.997	1	183.3	638.6	661.4	742.2	559	610.2	510	275.3	4.102	13.68	14.5	16.95	12.82	13.73	12.28	4.895	NA
TGME49_200340	hypothetical protein	VIII	1130	0.506				TRUE	0.8624	0.003196	0.1155	9.163	262.8	306.4	436.3	603.8	879.2	970.4	1825	0.4157	11.41	13.61	20.19	28.06	40.09	47.37	65.79	yellow
TGME49_200350	subtilisin SUB3	VIII	2910	0.516	GO:0006508		GO:0004252	TRUE	0.4391	0.3083	0.881	568.1	2119	761.5	1887	2081	2703	2754	6933	10.01	35.74	13.14	33.9	37.54	47.86	52.19	97.03	NA
TGME49_200360	hypothetical protein	VIII	1100	0.492				TRUE	0.1495	0.8152	0.983	4.582	16.66	24.27	20.77	24.07	39.72	29.17	50.51	0.2135	0.7431	1.108	0.9875	1.149	1.861	1.463	1.87	NA
TGME49_200370	prenyltransferase and squalene oxidase repeat-containing protein	VIII	1920	0.564			GO:0003824; GO:0004660	TRUE	-0.03757	0.8568	0.987	1636	1355	1244	1216	1316	1193	1217	1278	43.67	34.63	32.53	33.12	35.99	32.03	34.97	27.1	NA
TGME49_200375	hypothetical protein	VIII	201	0.478				TRUE	-0.03867	0.9611	0.9973	0	11.11	54.61	11.33	49.22	48.74	41.44	47.69	0	2.711	13.64	2.948	12.86	12.5	11.37	9.664	NA
TGME49_200385	Myb family DNA-binding domain-containing protein	VIII	6780	0.542			GO:0003677; GO:0003682	TRUE	-0.1928	0.8013	0.9825	32.07	18.51	188.1	45.33	128	81.24	102.9	120.9	0.2425	0.134	1.393	0.3496	0.9912	0.6174	0.8368	0.7263	NA
TGME49_200400	hypothetical protein	VIII	3510	0.59				TRUE	0.08475	0.7458	0.978	1379	1427	1638	1703	1549	1074	1472	1886	20.14	19.95	23.43	25.38	23.17	15.77	23.14	21.88	NA
TGME49_200410	hypothetical protein	VIII	2780	0.67				TRUE	0.5567	0.3702	0.9114	169.5	120.3	385.3	404.2	365.4	79.44	312	402.1	3.126	2.124	6.959	7.602	6.901	1.472	6.191	5.892	NA
TGME49_200430	cytidine and deoxycytidylate deaminase zinc-binding region domain-containing protein	VIII	1540	0.597			GO:0004132; GO:0016787, GO:0008270; GO:0003824	TRUE	-0.0121	0.9634	0.9973	366.5	353.5	403.5	372	376.3	339.4	388.3	459.7	12.2	11.27	13.16	12.63	12.83	11.36	13.91	12.16	NA
TGME49_200440	hypothetical protein	VIII	2880	0.582				TRUE	0.3322	0.2889	0.8752	284.1	301.7	412.6	453.3	446.3	314.1	438.5	617.9	5.056	5.141	7.193	8.229	8.137	5.62	8.397	8.738	NA
TGME49_200450	hypothetical protein	VIII	3950	0.572				TRUE	-0.06135	0.8286	0.9839	1292	1055	976.9	919.7	1026	675.2	999.6	662.4	16.77	13.11	12.42	12.17	13.64	8.808	13.96	6.83	NA
TGME49_200460	hypothetical protein	VIII	4080	0.512				TRUE	-0.2185	0.4102	0.921	352.8	401.6	473.3	400.4	348.9	388.2	428.1	205.6	4.432	4.831	5.824	5.131	4.491	4.902	5.788	2.052	NA
TGME49_200470	hypothetical protein	VIII	3200	0.553				TRUE	-0.09778	0.7159	0.9719	1860	1520	1147	1403	1093	1237	1164	884.4	29.8	23.3	17.99	22.93	17.93	19.91	20.06	11.26	NA
TGME49_200480	Toxoplasma gondii family B protein	VIII	504	0.534				TRUE	0.01205	0.961	0.9973	623.1	646	807	689.3	770.1	608.4	610.4	516.7	63.37	62.9	80.39	71.51	80.23	62.2	66.8	41.76	NA
TGME49_200590	Toxoplasma gondii family C protein	X	1560	0.513				TRUE	-0.1263	0.6898	0.9699	1888	1546	1059	1318	1069	1195	849.5	773.3	62.02	48.62	34.08	44.18	35.97	39.48	30.04	20.19	NA
TGME49_200595	hypothetical protein	X	381	0.543				FALSE	0.2472	0.7899	NA	9.163	11.11	0	9.443	6.563	19.86	12.21	12.32	1.233	1.43	0	1.296	0.9045	2.686	1.768	1.317	NA
TGME49_200600	hypothetical protein	X	367	0.572				TRUE	0.5797	0.4804	0.9304	0	11.11	12.14	30.22	8.751	27.08	11.56	40.65	0	1.485	1.66	4.305	1.252	3.802	1.738	4.512	NA
TGME49_200700	Toxoplasma gondii family C protein	X	420	0.526				TRUE	-0.07627	0.9367	0.9955	9.163	9.255	15.17	1.889	19.69	19.86	3.89	9.856	1.118	1.081	1.813	0.2351	2.462	2.436	0.5108	0.9557	NA
TGME49_201100	hypothetical protein	VIIa	1780	0.556				TRUE	0.6891	0.04547	0.5835	105.4	1695	955.7	1779	2559	2690	2569	12940	3.035	46.74	26.96	52.26	75.48	77.87	79.62	296.2	NA
TGME49_201110	hypothetical protein	VIIa	1400	0.501				TRUE	-0.5531	0.07711	0.7394	852.2	768.1	740.3	464.6	553.5	830.5	526.1	286.2	31.2	26.92	26.55	17.35	20.76	30.57	20.73	8.325	NA
TGME49_201120	ELMO/CED-12 family protein	VIIa	8120	0.618	GO:0006909	GO:0005856		TRUE	0.3723	0.1729	0.8322	1228	1020	1250	1558	1390	983.9	1352	1860	7.751	6.163	7.729	10.03	8.991	6.244	9.181	9.328	NA
[truncated: 8,286 more rows]

## Sheet: EES4 versus EES3
ToxoDB ID	ToxoDB product description	Chromosome	Transcript length	GC content	GO BP	GO CC	GO MF	Is present	log2 ratio	p- value	FDR	EES1 (normalised counts)	EES2-A (normalised counts)	EES2-B (normalised counts)	EES3-A (normalised counts)	EES3-B (normalised counts)	EES4-A (normalised counts)	EES4-B (normalised counts)	EES5 (normalised counts)	EES1 (FPKM)	EES2-A (FPKM)	EES2-B (FPKM)	EES3-A (FPKM)	EES3-B (FPKM)	EES4-A (FPKM)	EES4-B (FPKM)	EES5 (FPKM)	Cluster
[truncated: 8,322 more rows]

[truncated: 4 more sheets: EES5 versus EES4, EES5 versus EES1, EES1 versus T, Abbreviations]
