# Supplementary material for: An experimental genetically attenuated live vaccine to prevent transmission of Toxoplasma gondii by cats
Source: Sci Rep. 2019 Feb 6;9:1474. doi: 10.1038/s41598-018-37671-8 (PMC6365665; doi:10.1038/s41598-018-37671-8)
Supplement: Supplementary file 4 — Supplemental Table S3 [file 41598_2018_37671_MOESM4_ESM.xlsx]

## Sheet: EES2 versus EES1
ToxoDB ID	ToxoDB description	Blast2GO description	Blast2GO best hit	Protein length	#Hits	e-value	Mean similarity	#GO terms	GO names list	GO names	Enzyme codes list	Enzyme names	InterPro IDs	InterPro GO IDs	InterPro GO names	Chromosome	Transcript length	GC content	Is present	log2 ratio	p-value	FDR	EES1 (normalised counts)	EES2-A (normalised counts)	EES2-B (normalised counts)	EES3-A (normalised counts)	EES3-B (normalised counts)	EES4-A (normalised counts)	EES4-B (normalised counts)	EES5 (normalised counts)	EES1 (FPKM)	EES2-A (FPKM)	EES2-B (FPKM)	EES3-A (FPKM)	EES3-B (FPKM)	EES4-A (FPKM)	EES4-B (FPKM)	EES5 (FPKM)	Cluster
TGME49_200010	hypothetical protein	hypothetical protein TGME49_200010	hypothetical protein TGME49_200010 [Toxoplasma gondii ME49]	413	20	0	83.95						Coil (COILS); Coil (COILS); Coil (COILS); mobidb-lite (MOBIDB_LITE)	no GO terms	no GO terms	XII	3390	0.524	FALSE	0.9004	0.3293	NA	0	3.698	3.031	3.778	1.094	0	0.9194	1.058	0	0.05359	0.04493	0.05826	0.01694	0	0.01494	0.01269	NA
TGME49_200110	hypothetical protein	hypothetical protein TGME49_200110	hypothetical protein TGME49_200110 [Toxoplasma gondii ME49]	125	20	3.36774e-88	88.25						no IPS match	no IPS match	no IPS match	XII	404	0.559	FALSE	0.7472	0.4392	NA	0	3.698	3.031	5.667	3.282	0	2.109	1.235	0	0.4496	0.377	0.7333	0.4265	0	0.2877	0.1242	NA
TGME49_200130	Toxoplasma gondii family C protein	Toxoplasma gondii family C	Toxoplasma gondii family C protein [Toxoplasma gondii ME49]	238	20	5.7009e-139	91.35						mobidb-lite (MOBIDB_LITE); NON_CYTOPLASMIC_DOMAIN (PHOBIUS); TRANSMEMBRANE (PHOBIUS); CYTOPLASMIC_DOMAIN (PHOBIUS); CYTOPLASMIC_DOMAIN (PHOBIUS); TRANSMEMBRANE (PHOBIUS); TMhelix (TMHMM); TMhelix (TMHMM)	no GO terms	no GO terms	XII	1060	0.526	TRUE	-0.6665	0.0465	0.2018	4194	2749	2437	2319	1966	2629	1822	1091	203.4	127.4	115.5	114.4	97.37	127.7	94.71	41.81	NA
TGME49_200230	microneme protein MIC17C	PAN Apple domain-containing	microneme protein MIC17C [Toxoplasma gondii ME49]	603	20	0	92.55	3	P:GO:0008150; C:GO:0005576; F:GO:0003674	P:biological_process; C:extracellular region; F:molecular_function			IPR000177 (SMART); IPR003609 (PFAM); G3DSA:3.50.4.10 (GENE3D); G3DSA:3.50.4.10 (GENE3D); NON_CYTOPLASMIC_DOMAIN (PHOBIUS); SIGNAL_PEPTIDE (PHOBIUS); SIGNAL_PEPTIDE_N_REGION (PHOBIUS); SIGNAL_PEPTIDE_C_REGION (PHOBIUS); SIGNAL_PEPTIDE_H_REGION (PHOBIUS); IPR003609 (PROSITE_PROFILES); IPR003609 (PROSITE_PROFILES); IPR003609 (PROSITE_PROFILES); cd01100 (CDD); cd01100 (CDD); SSF57414 (SUPERFAMILY); S…	F:GO:0005515; P:GO:0006508; C:GO:0005576	F:protein binding; P:proteolysis; C:extracellular region	VIII	1810	0.318	TRUE	0.08583	0.9004	0.9756	41.12	46.22	39.41	51	39.39	34.33	28.45	21.7	1.168	1.255	1.094	1.473	1.142	0.9765	0.866	0.4871	NA
TGME49_200240	microneme protein MIC17B	PAN Apple domain-containing	microneme protein MIC17B [Toxoplasma gondii ME49]	351	20	0	93.9	3	P:GO:0008150; C:GO:0005576; F:GO:0003674	P:biological_process; C:extracellular region; F:molecular_function			IPR000177 (SMART); IPR003609 (PFAM); G3DSA:3.50.4.10 (GENE3D); IPR006583 (PFAM); G3DSA:3.50.4.10 (GENE3D); SIGNAL_PEPTIDE (PHOBIUS); NON_CYTOPLASMIC_DOMAIN (PHOBIUS); SIGNAL_PEPTIDE_N_REGION (PHOBIUS); SIGNAL_PEPTIDE_H_REGION (PHOBIUS); SIGNAL_PEPTIDE_C_REGION (PHOBIUS); IPR003609 (PROSITE_PROFILES); IPR003609 (PROSITE_PROFILES); IPR003609 (PROSITE_PROFILES); IPR003609 (PROSITE_PROFILES); cd01100…	F:GO:0005515; P:GO:0006508; C:GO:0005576	F:protein binding; P:proteolysis; C:extracellular region	VIII	1490	0.509	TRUE	1.381	0.002849	0.02075	2088	4485	7006	8209	4207	5173	6255	1912	72.03	147.9	236.3	288	148.2	178.8	231.3	52.14	yellow
TGME49_200250	microneme protein MIC17A	PAN Apple domain-containing	microneme protein MIC17A [Toxoplasma gondii ME49]	351	20	0	93.65	3	P:GO:0008150; C:GO:0005576; F:GO:0003674	P:biological_process; C:extracellular region; F:molecular_function			IPR000177 (SMART); IPR003609 (PFAM); G3DSA:3.50.4.10 (GENE3D); IPR006583 (PFAM); G3DSA:3.50.4.10 (GENE3D); NON_CYTOPLASMIC_DOMAIN (PHOBIUS); SIGNAL_PEPTIDE_H_REGION (PHOBIUS); SIGNAL_PEPTIDE_N_REGION (PHOBIUS); SIGNAL_PEPTIDE (PHOBIUS); SIGNAL_PEPTIDE_C_REGION (PHOBIUS); IPR003609 (PROSITE_PROFILES); IPR003609 (PROSITE_PROFILES); IPR003609 (PROSITE_PROFILES); IPR003609 (PROSITE_PROFILES); cd01100…	F:GO:0005515; P:GO:0006508; C:GO:0005576	F:protein binding; P:proteolysis; C:extracellular region	VIII	1790	0.507	TRUE	1.04	0.2993	0.6474	26320	59840	102200	95160	67440	78160	5285	28050	756	1642	2869	2779	1978	2248	162.7	636.9	NA
TGME49_200260	hypothetical protein	hypothetical protein TGME49_200260	hypothetical protein TGME49_200260 [Toxoplasma gondii ME49]	127	1	5.0246e-78	100						mobidb-lite (MOBIDB_LITE)	no GO terms	no GO terms	VIII	777	0.569	TRUE	-0.2158	0.8085	0.9408	123.3	118.3	84.88	190.8	103.9	177.1	12.49	109.5	8.161	7.481	5.489	12.84	7.023	11.73	0.8859	5.729	NA
TGME49_200270	PAN/Apple domain-containing protein	PAN Apple domain-containing	PAN/Apple domain-containing protein [Toxoplasma gondii ME49]	351	20	0	92.15	3	P:GO:0008150; C:GO:0005576; F:GO:0003674	P:biological_process; C:extracellular region; F:molecular_function			IPR000177 (SMART); IPR006583 (PFAM); IPR003609 (PFAM); IPR003609 (PFAM); G3DSA:3.50.4.10 (GENE3D); G3DSA:3.50.4.10 (GENE3D); SIGNAL_PEPTIDE_H_REGION (PHOBIUS); SIGNAL_PEPTIDE_C_REGION (PHOBIUS); SIGNAL_PEPTIDE (PHOBIUS); NON_CYTOPLASMIC_DOMAIN (PHOBIUS); SIGNAL_PEPTIDE_N_REGION (PHOBIUS); IPR003609 (PROSITE_PROFILES); IPR003609 (PROSITE_PROFILES); IPR003609 (PROSITE_PROFILES); IPR003609 (PROSITE_…	F:GO:0005515; P:GO:0006508; C:GO:0005576	F:protein binding; P:proteolysis; C:extracellular region	VIII	1800	0.512	TRUE	0.3575	0.7189	0.9014	1640	2060	4211	5447	2821	2623	79180	2139	46.84	56.21	117.5	158.2	82.26	75.04	2424	48.28	NA
TGME49_200280	WD domain, G-beta repeat-containing protein	WD G-beta repeat-containing	WD domain, G-beta repeat-containing protein [Toxoplasma gondii VEG]	948	20	0	59.55	1	F:GO:0003674	F:molecular_function			Coil (COILS); Coil (COILS); IPR001680 (SMART); G3DSA:1.20.5.50 (GENE3D); IPR015943 (G3DSA:2.130.10.GENE3D); IPR015943 (G3DSA:2.130.10.GENE3D); IPR013923 (PFAM); IPR001680 (PFAM); mobidb-lite (MOBIDB_LITE); mobidb-lite (MOBIDB_LITE); PTHR19878 (PANTHER); PTHR19878:SF11 (PANTHER); IPR019775 (PROSITE_PATTERNS); SIGNAL_PEPTIDE_N_REGION (PHOBIUS); SIGNAL_PEPTIDE (PHOBIUS); SIGNAL_PEPTIDE_C_REGION (PHO…	F:GO:0005515	F:protein binding	VIII	2850	0.579	TRUE	-0.05951	0.8376	0.951	854.3	798.7	842.7	910.4	785.6	823.9	911.3	1220	15.41	13.77	14.86	16.7	14.47	14.88	17.62	17.4	NA
TGME49_200290	rhomboid protease ROM1	rhomboid protease ROM1	rhomboid protease ROM1 [Toxoplasma gondii ME49]	293	20	1.44377e-165	77.7	4	C:GO:0031410; P:GO:0051604; F:GO:0008233; P:GO:0034641	C:cytoplasmic vesicle; P:protein maturation; F:peptidase activity; P:cellular nitrogen compound metabolic process	EC:3.4.21	Acting on peptide bonds (peptidases)	IPR022764 (PFAM); IPR022764 (G3DSA:1.20.1540.GENE3D); mobidb-lite (MOBIDB_LITE); IPR002610 (PANTHER); PTHR22936:SF57 (PANTHER); TRANSMEMBRANE (PHOBIUS); NON_CYTOPLASMIC_DOMAIN (PHOBIUS); NON_CYTOPLASMIC_DOMAIN (PHOBIUS); NON_CYTOPLASMIC_DOMAIN (PHOBIUS); TRANSMEMBRANE (PHOBIUS); CYTOPLASMIC_DOMAIN (PHOBIUS); CYTOPLASMIC_DOMAIN (PHOBIUS); TRANSMEMBRANE (PHOBIUS); TRANSMEMBRANE (PHOBIUS); NON_CYTOP…	P:GO:0006508; F:GO:0004252; C:GO:0016021	P:proteolysis; F:serine-type endopeptidase activity; C:integral component of membrane	VIII	2030	0.505	TRUE	0.7474	0.009449	0.05544	1590	2372	3025	2879	2626	2748	2640	1288	40.26	57.41	74.89	74.13	67.91	69.7	71.67	25.78	yellow
TGME49_200295	hypothetical protein	3 5 -cyclic nucleotide phosphodiesterase related	hypothetical protein TGME49_200295 [Toxoplasma gondii ME49]	235	20	1.11796e-165	83	1	F:GO:0003674	F:molecular_function			IPR029016 (G3DSA:3.30.450.GENE3D); IPR003018 (PFAM); IPR029016 (SUPERFAMILY)	F:GO:0005515	F:protein binding	VIII	2560	0.476	TRUE	0.9691	0.04259	0.1887	397.5	1117	530.5	1099	945.3	1180	876.1	2223	7.981	21.43	10.41	22.45	19.39	23.73	18.86	35.29	NA
TGME49_200300	hypothetical protein	3 5 -cyclic nucleotide phosphodiesterase related	hypothetical protein TGME49_200300 [Toxoplasma gondii ME49]	251	20	2.84769e-176	83.55	2	P:GO:0007165; F:GO:0003674	P:signal transduction; F:molecular_function			IPR003018 (PFAM); IPR029016 (G3DSA:3.30.450.GENE3D); PTHR43336 (PANTHER); PTHR43336:SF1 (PANTHER); IPR029016 (SUPERFAMILY)	F:GO:0005515	F:protein binding	VIII	756	0.525	TRUE	2.089	0.0005147	0.005445	50.25	367.9	172.8	358.9	265.9	431.8	271	742.9	3.417	23.91	11.48	24.82	18.46	29.41	19.75	39.94	red
TGME49_200310	hypothetical protein	transmembrane	hypothetical protein TGME49_200310 [Toxoplasma gondii ME49]	169	5	1.14998e-76	94.6	1	C:GO:0005575	C:cellular_component			mobidb-lite (MOBIDB_LITE); TRANSMEMBRANE (PHOBIUS); CYTOPLASMIC_DOMAIN (PHOBIUS); NON_CYTOPLASMIC_DOMAIN (PHOBIUS); TMhelix (TMHMM)	no GO terms	no GO terms	VIII	989	0.502	TRUE	0.1761	0.6	0.8473	6126	7206	6636	4212	5083	7111	4841	3978	318.4	358	337.1	222.7	269.8	370.2	269.7	163.4	NA
TGME49_200320	hypoxanthine-xanthine-guanine phosphoribosyl transferase HXGPRT	hypoxanthine-xanthine-guanine phosphoribosyl transferase HXGPRT	hypoxanthine-xanthine-guanine phosphoribosyl transferase HXGPRT [Toxoplasma gondii ME49]	279	20	0	82.95	6	P:GO:0044281; F:GO:0016757; C:GO:0005737; F:GO:0043167; P:GO:0034641; P:GO:0009058	P:small molecule metabolic process; F:transferase activity, transferring glycosyl groups; C:cytoplasm; F:ion binding; P:cellular nitrogen compound metabolic process; P:biosynthetic process	EC:2.4.2.8	Hypoxanthine phosphoribosyltransferase	IPR005904 (TIGRFAM); G3DSA:3.40.50.2020 (GENE3D); IPR000836 (PFAM); mobidb-lite (MOBIDB_LITE); PTHR43340 (PANTHER); PTHR43340:SF3 (PANTHER); IPR000836 (CDD); IPR029057 (SUPERFAMILY)	C:GO:0005737; P:GO:0009116; P:GO:0006166; F:GO:0004422	C:cytoplasm; P:nucleoside metabolic process; P:purine ribonucleoside salvage; F:hypoxanthine phosphoribosyltransferase activity	VIII	1570	0.526	TRUE	-0.5659	0.07605	0.2906	93220	63060	60730	37030	47380	34950	25600	22700	3052	1973	1944	1233	1584	1146	898.3	587.5	NA
TGME49_200330	hypothetical protein	Plasmodium falciparum related	hypothetical protein TGME49_200330 [Toxoplasma gondii ME49]	589	20	0	63.65						Coil (COILS); Coil (COILS); Coil (COILS); Coil (COILS); Coil (COILS); G3DSA:1.20.5.340 (GENE3D); PTHR43696 (PANTHER); PTHR43696:SF7 (PANTHER)	no GO terms	no GO terms	VIII	2290	0.5	TRUE	1.756	5.302e-06	0.0001654	182.7	637.8	660.8	742.3	559.1	610.7	510.5	275.9	4.102	13.68	14.5	16.95	12.82	13.73	12.28	4.895	yellow
TGME49_200340	hypothetical protein	Gamma carbonic dehydratase (macronuclear)	hypothetical protein TGME49_200340 [Toxoplasma gondii ME49]	259	20	0	60.6	2	P:GO:0008152; F:GO:0016740	P:metabolic process; F:transferase activity			IPR029488 (PFAM); mobidb-lite (MOBIDB_LITE); PTHR23035:SF4 (PANTHER); PTHR23035 (PANTHER)	no GO terms	no GO terms	VIII	1130	0.506	TRUE	3.647	7.89e-09	1.097e-06	9.137	262.5	306.2	436.3	604	879.9	971.4	1829	0.4157	11.41	13.61	20.19	28.06	40.09	47.37	65.79	orange
TGME49_200350	subtilisin SUB3	subtilisin SUB3	subtilisin SUB3 [Toxoplasma gondii ME49]	969	20	0	72.1	1	F:GO:0008233	F:peptidase activity	EC:3.4.21	Acting on peptide bonds (peptidases)	IPR015500 (PRINTS); IPR000209 (G3DSA:3.40.50.GENE3D); IPR000209 (PFAM); mobidb-lite (MOBIDB_LITE); mobidb-lite (MOBIDB_LITE); mobidb-lite (MOBIDB_LITE); mobidb-lite (MOBIDB_LITE); PTHR43399 (PANTHER); IPR023827 (PROSITE_PATTERNS); IPR023828 (PROSITE_PATTERNS); SIGNAL_PEPTIDE (PHOBIUS); SIGNAL_PEPTIDE_H_REGION (PHOBIUS); SIGNAL_PEPTIDE_N_REGION (PHOBIUS); SIGNAL_PEPTIDE_C_REGION (PHOBIUS); NON_CYT…	P:GO:0006508; F:GO:0004252	P:proteolysis; F:serine-type endopeptidase activity	VIII	2910	0.516	TRUE	1.202	0.02173	0.1106	566.5	2117	760.9	1887	2081	2705	2757	6948	10.01	35.74	13.14	33.9	37.54	47.86	52.19	97.03	NA
TGME49_200360	hypothetical protein	hypothetical protein TGME49_200360	hypothetical protein TGME49_200360 [Toxoplasma gondii ME49]	186	5	1.37301e-119	87.4						SIGNAL_PEPTIDE_C_REGION (PHOBIUS); NON_CYTOPLASMIC_DOMAIN (PHOBIUS); TRANSMEMBRANE (PHOBIUS); CYTOPLASMIC_DOMAIN (PHOBIUS); SIGNAL_PEPTIDE_H_REGION (PHOBIUS); SIGNAL_PEPTIDE_N_REGION (PHOBIUS); SIGNAL_PEPTIDE (PHOBIUS); SignalP-noTM (SIGNALP_EUK)	no GO terms	no GO terms	VIII	1100	0.492	FALSE	1.102	0.2155	NA	4.568	16.64	24.25	20.78	24.07	39.75	29.2	50.62	0.2135	0.7431	1.108	0.9875	1.149	1.861	1.463	1.87	NA
TGME49_200370	prenyltransferase and squalene oxidase repeat-containing protein	prenyltransferase and squalene oxidase repeat-containing	prenyltransferase and squalene oxidase repeat-containing protein [Toxoplasma gondii ME49]	638	20	0	80.15	5	P:GO:0008283; C:GO:0005737; P:GO:0006464; C:GO:0043234; F:GO:0016765	P:cell proliferation; C:cytoplasm; P:cellular protein modification process; C:protein complex; F:transferase activity, transferring alkyl or aryl (other than methyl) groups	EC:2.5.1; EC:2.5.1.58	Transferring alkyl or aryl groups, other than methyl groups; Protein farnesyltransferase	IPR001330 (PFAM); G3DSA:1.50.10.20 (GENE3D); mobidb-lite (MOBIDB_LITE); mobidb-lite (MOBIDB_LITE); mobidb-lite (MOBIDB_LITE); IPR026872 (PTHR11774:PANTHER); PTHR11774 (PANTHER); TRANSMEMBRANE (PHOBIUS); CYTOPLASMIC_DOMAIN (PHOBIUS); NON_CYTOPLASMIC_DOMAIN (PHOBIUS); IPR026872 (CDD); IPR008930 (SUPERFAMILY)	C:GO:0005965; F:GO:0003824; P:GO:0018343; P:GO:0042127	C:protein farnesyltransferase complex; F:catalytic activity; P:protein farnesylation; P:regulation of cell proliferation	VIII	1920	0.564	TRUE	-0.3217	0.2142	0.5449	1631	1353	1243	1216	1316	1194	1218	1280	43.67	34.63	32.53	33.12	35.99	32.03	34.97	27.1	NA
TGME49_200375	hypothetical protein	hypothetical protein TGME49_200375	hypothetical protein TGME49_200375 [Toxoplasma gondii ME49]	66	2	3.95592e-41	98						no IPS match	no IPS match	no IPS match	VIII	201	0.478	TRUE	1.916	0.04733	0.2044	0	11.09	54.57	11.33	49.24	48.78	41.48	47.8	0	2.711	13.64	2.948	12.86	12.5	11.37	9.664	NA
TGME49_200385	Myb family DNA-binding domain-containing protein	Myb family DNA-binding domain-containing	Myb family DNA-binding domain-containing protein [Toxoplasma gondii ME49]	2258	20	0	85	2	F:GO:0003677; C:GO:0005694	F:DNA binding; C:chromosome			Coil (COILS); IPR001005 (SMART); PF13921 (PFAM); G3DSA:1.10.10.60 (GENE3D); G3DSA:1.10.10.60 (GENE3D); mobidb-lite (MOBIDB_LITE); mobidb-lite (MOBIDB_LITE); mobidb-lite (MOBIDB_LITE); mobidb-lite (MOBIDB_LITE); mobidb-lite (MOBIDB_LITE); mobidb-lite (MOBIDB_LITE); mobidb-lite (MOBIDB_LITE); mobidb-lite (MOBIDB_LITE); mobidb-lite (MOBIDB_LITE); mobidb-lite (MOBIDB_LITE); mobidb-lite (MOBIDB_LITE);…	F:GO:0003677	F:DNA binding	VIII	6780	0.542	TRUE	1.165	0.1904	0.5128	31.98	18.49	187.9	45.33	128	81.3	103	121.2	0.2425	0.134	1.393	0.3496	0.9912	0.6174	0.8368	0.7263	NA
TGME49_200400	hypothetical protein	phosphatase 2A regulatory subunit-related	hypothetical protein TGVEG_200400 [Toxoplasma gondii VEG]	1167	20	0	71.9	1	F:GO:0043167	F:ion binding			G3DSA:1.10.238.10 (GENE3D); G3DSA:1.10.238.10 (GENE3D); IPR002048 (PFAM); mobidb-lite (MOBIDB_LITE); mobidb-lite (MOBIDB_LITE); mobidb-lite (MOBIDB_LITE); mobidb-lite (MOBIDB_LITE); mobidb-lite (MOBIDB_LITE); PTHR14095:SF10 (PANTHER); PTHR14095 (PANTHER); IPR002048 (PROSITE_PROFILES); IPR002048 (PROSITE_PROFILES); IPR011992 (SUPERFAMILY); IPR011992 (SUPERFAMILY)	F:GO:0005509	F:calcium ion binding	VIII	3510	0.59	TRUE	0.1491	0.6452	0.8668	1375	1425	1637	1704	1549	1075	1474	1890	20.14	19.95	23.43	25.38	23.17	15.77	23.14	21.88	NA
TGME49_200410	hypothetical protein	hypothetical protein TGME49_200410	hypothetical protein TGME49_200410 [Toxoplasma gondii ME49]	927	11	0	97						Coil (COILS); mobidb-lite (MOBIDB_LITE); mobidb-lite (MOBIDB_LITE); mobidb-lite (MOBIDB_LITE); mobidb-lite (MOBIDB_LITE); mobidb-lite (MOBIDB_LITE); mobidb-lite (MOBIDB_LITE); mobidb-lite (MOBIDB_LITE); mobidb-lite (MOBIDB_LITE); mobidb-lite (MOBIDB_LITE); cd14686 (CDD)	no GO terms	no GO terms	VIII	2780	0.67	TRUE	0.4558	0.5353	0.814	169	120.2	385	404.2	365.4	79.49	312.4	403	3.126	2.124	6.959	7.602	6.901	1.472	6.191	5.892	NA
TGME49_200430	cytidine and deoxycytidylate deaminase zinc-binding region domain-containing protein	dCMP deaminase	cytidine and deoxycytidylate deaminase zinc-binding region domain-containing protein [Toxoplasma gondii ME49]	514	20	0	73.4	4	F:GO:0016810; P:GO:0044281; F:GO:0043167; P:GO:0034641	F:hydrolase activity, acting on carbon-nitrogen (but not peptide) bonds; P:small molecule metabolic process; F:ion binding; P:cellular nitrogen compound metabolic process	EC:3.5.4.12	dCMP deaminase	IPR002125 (PFAM); G3DSA:3.40.50.300 (GENE3D); G3DSA:3.40.140.10 (GENE3D); mobidb-lite (MOBIDB_LITE); mobidb-lite (MOBIDB_LITE); PTHR11086:SF19 (PANTHER); IPR015517 (PANTHER); IPR016192 (PROSITE_PATTERNS); IPR002125 (PROSITE_PROFILES); IPR035105 (CDD); IPR016193 (SUPERFAMILY)	F:GO:0008270; F:GO:0003824; F:GO:0016787	F:zinc ion binding; F:catalytic activity; F:hydrolase activity	VIII	1540	0.597	TRUE	0.04253	0.9011	0.9758	365.5	353.1	403.2	372.1	376.4	339.7	388.7	460.7	12.2	11.27	13.16	12.63	12.83	11.36	13.91	12.16	NA
TGME49_200440	hypothetical protein	transmembrane	hypothetical protein TGME49_200440 [Toxoplasma gondii ME49]	958	11	0	92.55	1	C:GO:0005575	C:cellular_component			mobidb-lite (MOBIDB_LITE); mobidb-lite (MOBIDB_LITE); mobidb-lite (MOBIDB_LITE); mobidb-lite (MOBIDB_LITE); NON_CYTOPLASMIC_DOMAIN (PHOBIUS); NON_CYTOPLASMIC_DOMAIN (PHOBIUS); TRANSMEMBRANE (PHOBIUS); CYTOPLASMIC_DOMAIN (PHOBIUS); TRANSMEMBRANE (PHOBIUS); CYTOPLASMIC_DOMAIN (PHOBIUS); CYTOPLASMIC_DOMAIN (PHOBIUS); TRANSMEMBRANE (PHOBIUS); CYTOPLASMIC_DOMAIN (PHOBIUS); NON_CYTOPLASMIC_DOMAIN (PHOB…	no GO terms	no GO terms	VIII	2880	0.582	TRUE	0.3032	0.454	0.7703	283.2	301.3	412.3	453.3	446.4	314.4	438.9	619.3	5.056	5.141	7.193	8.229	8.137	5.62	8.397	8.738	NA
TGME49_200450	hypothetical protein	hypothetical protein TGME49_200450	hypothetical protein TGME49_200450 [Toxoplasma gondii ME49]	1317	12	0	93.33						mobidb-lite (MOBIDB_LITE); mobidb-lite (MOBIDB_LITE); mobidb-lite (MOBIDB_LITE); mobidb-lite (MOBIDB_LITE); mobidb-lite (MOBIDB_LITE); mobidb-lite (MOBIDB_LITE); mobidb-lite (MOBIDB_LITE); mobidb-lite (MOBIDB_LITE)	no GO terms	no GO terms	VIII	3950	0.572	TRUE	-0.3285	0.3456	0.6918	1288	1054	976.1	919.9	1026	675.7	1001	663.9	16.77	13.11	12.42	12.17	13.64	8.808	13.96	6.83	NA
TGME49_200460	hypothetical protein	hypothetical protein TGME49_200460	hypothetical protein TGME49_200460 [Toxoplasma gondii ME49]	436	20	0	64.2						mobidb-lite (MOBIDB_LITE); mobidb-lite (MOBIDB_LITE); mobidb-lite (MOBIDB_LITE); mobidb-lite (MOBIDB_LITE)	no GO terms	no GO terms	VIII	4080	0.512	TRUE	0.3043	0.3789	0.7188	351.8	401.2	472.9	400.4	349	388.4	428.6	206	4.432	4.831	5.824	5.131	4.491	4.902	5.788	2.052	NA
TGME49_200470	hypothetical protein	[Micromonas commoda]	hypothetical protein TGME49_200470 [Toxoplasma gondii ME49]	616	20	0	76	2	P:GO:0008150; C:GO:0009507	P:biological_process; C:chloroplast			IPR001602 (G3DSA:2.60.120.GENE3D); IPR001602 (PFAM); mobidb-lite (MOBIDB_LITE); IPR001602 (PANTHER); PTHR30615:SF7 (PANTHER); SIGNAL_PEPTIDE (PHOBIUS); NON_CYTOPLASMIC_DOMAIN (PHOBIUS); SIGNAL_PEPTIDE_C_REGION (PHOBIUS); SIGNAL_PEPTIDE_N_REGION (PHOBIUS); SIGNAL_PEPTIDE_H_REGION (PHOBIUS); SignalP-TM (SIGNALP_GRAM_POSITIVE); IPR001602 (SUPERFAMILY); IPR001602 (SUPERFAMILY)	no GO terms	no GO terms	VIII	3200	0.553	TRUE	-0.4587	0.1633	0.4716	1855	1518	1146	1403	1093	1238	1165	886.3	29.8	23.3	17.99	22.93	17.93	19.91	20.06	11.26	NA
TGME49_200480	Toxoplasma gondii family B protein	Toxoplasma gondii family B	Toxoplasma gondii family B protein [Toxoplasma gondii ME49]	167	20	1.16805e-104	67.5						mobidb-lite (MOBIDB_LITE); SIGNAL_PEPTIDE_C_REGION (PHOBIUS); TRANSMEMBRANE (PHOBIUS); SIGNAL_PEPTIDE (PHOBIUS); SIGNAL_PEPTIDE_N_REGION (PHOBIUS); CYTOPLASMIC_DOMAIN (PHOBIUS); SIGNAL_PEPTIDE_H_REGION (PHOBIUS); NON_CYTOPLASMIC_DOMAIN (PHOBIUS); TMhelix (TMHMM); TMhelix (TMHMM)	no GO terms	no GO terms	VIII	504	0.534	TRUE	0.2163	0.4918	0.791	621.3	645.2	806.4	689.4	770.3	608.9	611.1	517.9	63.37	62.9	80.39	71.51	80.23	62.2	66.8	41.76	NA
TGME49_200590	Toxoplasma gondii family C protein	Toxoplasma gondii family C	Toxoplasma gondii family C protein [Toxoplasma gondii ME49]	201	20	4.29124e-107	69.6						mobidb-lite (MOBIDB_LITE); mobidb-lite (MOBIDB_LITE); CYTOPLASMIC_DOMAIN (PHOBIUS); NON_CYTOPLASMIC_DOMAIN (PHOBIUS); TRANSMEMBRANE (PHOBIUS); TRANSMEMBRANE (PHOBIUS); NON_CYTOPLASMIC_DOMAIN (PHOBIUS); TMhelix (TMHMM); TMhelix (TMHMM)	no GO terms	no GO terms	X	1560	0.513	TRUE	-0.5039	0.1902	0.5124	1882	1544	1058	1318	1069	1196	850.4	775	62.02	48.62	34.08	44.18	35.97	39.48	30.04	20.19	NA
TGME49_200595	hypothetical protein	hypothetical protein TGME49_200595	hypothetical protein TGME49_200595 [Toxoplasma gondii ME49]	126	4	2.65865e-73	96.5						mobidb-lite (MOBIDB_LITE)	no GO terms	no GO terms	X	381	0.543	FALSE	-0.432	0.6717	NA	9.137	11.09	0	9.444	6.565	19.87	12.22	12.35	1.233	1.43	0	1.296	0.9045	2.686	1.768	1.317	NA
TGME49_200600	hypothetical protein	hypothetical protein TGME49_200600, partial	hypothetical protein TGME49_200600, partial [Toxoplasma gondii ME49]	122	9	1.57229e-86	92.22						no IPS match	no IPS match	no IPS match	X	367	0.572	FALSE	1.084	0.2731	NA	0	11.09	12.13	30.22	8.753	27.1	11.57	40.74	0	1.485	1.66	4.305	1.252	3.802	1.738	4.512	NA
TGME49_200700	Toxoplasma gondii family C protein	Toxoplasma gondii family C	Toxoplasma gondii family C protein [Toxoplasma gondii ME49]	139	20	7.07694e-83	91.2						mobidb-lite (MOBIDB_LITE); TRANSMEMBRANE (PHOBIUS); CYTOPLASMIC_DOMAIN (PHOBIUS); NON_CYTOPLASMIC_DOMAIN (PHOBIUS); TMhelix (TMHMM)	no GO terms	no GO terms	X	420	0.526	FALSE	0.2268	0.8258	NA	9.137	9.244	15.16	1.889	19.69	19.87	3.894	9.878	1.118	1.081	1.813	0.2351	2.462	2.436	0.5108	0.9557	NA
TGME49_201100	hypothetical protein	hypothetical protein TGRUB_434480, partial	hypothetical protein TGRUB_434480, partial [Toxoplasma gondii RUB]	229	20	1.02519e-39	94.8	1	C:GO:0005575	C:cellular_component			mobidb-lite (MOBIDB_LITE); mobidb-lite (MOBIDB_LITE); SIGNAL_PEPTIDE (PHOBIUS); SIGNAL_PEPTIDE_C_REGION (PHOBIUS); SIGNAL_PEPTIDE_N_REGION (PHOBIUS); SIGNAL_PEPTIDE_H_REGION (PHOBIUS); NON_CYTOPLASMIC_DOMAIN (PHOBIUS); SignalP-noTM (SIGNALP_GRAM_NEGATIVE); SignalP-noTM (SIGNALP_EUK); SignalP-TM (SIGNALP_GRAM_POSITIVE)	no GO terms	no GO terms	VIIa	1780	0.556	TRUE	3.32	3.125e-12	1.617e-09	105.1	1693	954.9	1779	2559	2692	2572	12970	3.035	46.74	26.96	52.26	75.48	77.87	79.62	296.2	blue
TGME49_201110	hypothetical protein	transmembrane	hypothetical protein TGME49_201110 [Toxoplasma gondii ME49]	154	20	8.88844e-79	73.6	1	C:GO:0005575	C:cellular_component			mobidb-lite (MOBIDB_LITE); CYTOPLASMIC_DOMAIN (PHOBIUS); TRANSMEMBRANE (PHOBIUS); NON_CYTOPLASMIC_DOMAIN (PHOBIUS); TMhelix (TMHMM)	no GO terms	no GO terms	VIIa	1400	0.501	TRUE	-0.1565	0.6835	0.8859	849.7	767.2	739.7	464.7	553.6	831.1	526.7	286.8	31.2	26.92	26.55	17.35	20.76	30.57	20.73	8.325	NA
TGME49_201120	ELMO/CED-12 family protein	ELMO CED-12 family	ELMO/CED-12 family protein [Toxoplasma gondii ME49]	2257	20	0	89.9	2	F:GO:0005096; P:GO:0043547	F:GTPase activator activity; P:positive regulation of GTPase activity			Coil (COILS); Coil (COILS); IPR006816 (PFAM); mobidb-lite (MOBIDB_LITE); mobidb-lite (MOBIDB_LITE); mobidb-lite (MOBIDB_LITE); mobidb-lite (MOBIDB_LITE); mobidb-lite (MOBIDB_LITE); mobidb-lite (MOBIDB_LITE); mobidb-lite (MOBIDB_LITE); mobidb-lite (MOBIDB_LITE); mobidb-lite (MOBIDB_LITE); mobidb-lite (MOBIDB_LITE); mobidb-lite (MOBIDB_LITE); mobidb-lite (MOBIDB_LITE); mobidb-lite (MOBIDB_LITE); mo…	no GO terms	no GO terms	VIIa	8120	0.618	TRUE	-0.1134	0.7373	0.908	1224	1019	1249	1558	1391	984.6	1353	1864	7.751	6.163	7.729	10.03	8.991	6.244	9.181	9.328	NA
TGME49_201130	rhoptry kinase family protein ROP33	rhoptry kinase family ROP35	rhoptry kinase family protein ROP33 [Toxoplasma gondii ME49]	746	20	0	79.25	3	F:GO:0043167; P:GO:0006464; F:GO:0016301	F:ion binding; P:cellular protein modification process; F:kinase activity			IPR000719 (SMART); G3DSA:1.10.510.10 (GENE3D); IPR000719 (PFAM); G3DSA:1.10.510.10 (GENE3D); mobidb-lite (MOBIDB_LITE); mobidb-lite (MOBIDB_LITE); PTHR24356:SF238 (PANTHER); PTHR24356 (PANTHER); IPR008271 (PROSITE_PATTERNS); SIGNAL_PEPTIDE_N_REGION (PHOBIUS); NON_CYTOPLASMIC_DOMAIN (PHOBIUS); SIGNAL_PEPTIDE_C_REGION (PHOBIUS); SIGNAL_PEPTIDE (PHOBIUS); SIGNAL_PEPTIDE_H_REGION (PHOBIUS); IPR000719…	F:GO:0005524; F:GO:0004672; P:GO:0006468	F:ATP binding; F:protein kinase activity; P:protein phosphorylation	VIIa	5830	0.557	TRUE	0.07266	0.7995	0.9371	2983	2978	3301	3768	2932	2712	2778	2554	26.3	25.1	28.45	33.79	26.4	23.95	26.25	17.8	NA
TGME49_201140	hypothetical protein	TPA: proline rich	hypothetical protein TGME49_201140 [Toxoplasma gondii ME49]	1051	13	0	97.15	1	F:GO:0003674	F:molecular_function			Coil (COILS); Coil (COILS); mobidb-lite (MOBIDB_LITE); mobidb-lite (MOBIDB_LITE); mobidb-lite (MOBIDB_LITE); mobidb-lite (MOBIDB_LITE); mobidb-lite (MOBIDB_LITE); PTHR14398 (PANTHER); SIGNAL_PEPTIDE (PHOBIUS); SIGNAL_PEPTIDE_C_REGION (PHOBIUS); NON_CYTOPLASMIC_DOMAIN (PHOBIUS); SIGNAL_PEPTIDE_N_REGION (PHOBIUS); SIGNAL_PEPTIDE_H_REGION (PHOBIUS)	no GO terms	no GO terms	VIIa	5010	0.592	TRUE	-0.1269	0.6216	0.8573	2010	1708	1970	1709	1724	1749	1698	1785	20.63	16.75	19.76	17.84	18.07	17.97	18.67	14.48	NA
TGME49_201150	heavy metal translocating P-type ATPase subfamily protein	heavy metal translocating P-type ATPase subfamily	heavy metal translocating P-type ATPase subfamily protein [Toxoplasma gondii ME49]	1965	20	0	83.7	5	F:GO:0016887; F:GO:0022857; C:GO:0005737; F:GO:0043167; C:GO:0005783	F:ATPase activity; F:transmembrane transporter activity; C:cytoplasm; F:ion binding; C:endoplasmic reticulum	EC:3.6.1; EC:3.6.1.3; EC:3.6.3.8; EC:3.6.1.15; EC:3.6.3.4	Acting on acid anhydrides; Adenosinetriphosphatase; Calcium-transporting ATPase; Nucleoside-triphosphate phosphatase; Cu(2+)-exporting ATPase	PR00119 (PRINTS); PR00942 (PRINTS); PF00122 (PFAM); G3DSA:1.20.1110.10 (GENE3D); G3DSA:3.30.70.100 (GENE3D); IPR023299 (G3DSA:3.40.1110.GENE3D); PF00702 (PFAM); IPR023214 (G3DSA:3.40.50.GENE3D); IPR001757 (TIGRFAM); IPR006121 (PFAM); G3DSA:3.30.70.100 (GENE3D); mobidb-lite (MOBIDB_LITE); mobidb-lite (MOBIDB_LITE); mobidb-lite (MOBIDB_LITE); mobidb-lite (MOBIDB_LITE); mobidb-lite (MOBIDB_LITE); mo…	F:GO:0000166; F:GO:0046872; C:GO:0016021; P:GO:0030001	F:nucleotide binding; F:metal ion binding; C:integral component of membrane; P:metal ion transport	VIIa	6930	0.579	TRUE	-0.1828	0.6344	0.8617	1110	770.9	1176	885.9	1034	735.3	974.2	757.9	8.235	5.465	8.528	6.683	7.833	5.464	7.746	4.445	NA
TGME49_201160	hypothetical protein	hypothetical protein TGME49_201160	hypothetical protein TGME49_201160 [Toxoplasma gondii ME49]	189	4	1.18685e-136	99						mobidb-lite (MOBIDB_LITE)	no GO terms	no GO terms	VIIa	1020	0.573	TRUE	0.2875	0.6299	0.8594	59.39	68.4	81.85	68	84.25	84.91	124.7	65.44	2.993	3.295	4.032	3.485	4.336	4.287	6.737	2.607	NA
TGME49_201170	hypothetical protein	hypothetical protein TGME49_201170	hypothetical protein TGME49_201170 [Toxoplasma gondii ME49]	126	4	3.8547e-90	96.25						no IPS match	no IPS match	no IPS match	VIIa	1490	0.502	TRUE	1.59	0.0001257	0.001825	1480	3442	5923	5121	4092	4242	3137	1833	51.07	113.5	199.8	179.7	144.2	146.6	116	50	yellow
TGME49_201180	hypothetical protein	transmembrane	hypothetical protein TGME49_201180 [Toxoplasma gondii ME49]	1181	18	0	94.17	1	C:GO:0005575	C:cellular_component			Coil (COILS); mobidb-lite (MOBIDB_LITE); mobidb-lite (MOBIDB_LITE); mobidb-lite (MOBIDB_LITE); SIGNAL_PEPTIDE_N_REGION (PHOBIUS); NON_CYTOPLASMIC_DOMAIN (PHOBIUS); TRANSMEMBRANE (PHOBIUS); CYTOPLASMIC_DOMAIN (PHOBIUS); NON_CYTOPLASMIC_DOMAIN (PHOBIUS); TRANSMEMBRANE (PHOBIUS); SIGNAL_PEPTIDE (PHOBIUS); SIGNAL_PEPTIDE_C_REGION (PHOBIUS); TRANSMEMBRANE (PHOBIUS); CYTOPLASMIC_DOMAIN (PHOBIUS); SIGNA…	no GO terms	no GO terms	VIIa	5800	0.572	TRUE	-0.3955	0.1342	0.4226	32080	23780	24720	27820	22080	24800	24400	16900	284.4	201.4	214.2	250.8	199.8	220.1	231.8	118.4	NA
TGME49_201190	hypothetical protein	hypothetical protein TGME49_201190	hypothetical protein TGME49_201190 [Toxoplasma gondii ME49]	119	4	2.26244e-82	100						no IPS match	no IPS match	no IPS match	VIIa	556	0.54	TRUE	-0.3709	0.3878	0.7269	219.3	181.2	151.6	143.6	124.7	196.9	160.4	201.8	20.27	16.01	13.7	13.5	11.78	18.24	15.9	14.75	NA
TGME49_201200	zinc finger (CCCH type) motif-containing protein	zinc finger (CCCH type) motif-containing	zinc finger (CCCH type) motif-containing protein [Toxoplasma gondii GAB2-2007-GAL-DOM2]	640	20	0	76.4	2	F:GO:0003723; F:GO:0043167	F:RNA binding; F:ion binding			IPR000571 (SMART); IPR007275 (PFAM); G3DSA:4.10.1000.10 (GENE3D); mobidb-lite (MOBIDB_LITE); mobidb-lite (MOBIDB_LITE); mobidb-lite (MOBIDB_LITE); PTHR12357 (PANTHER); PTHR12357:SF51 (PANTHER); IPR000571 (PROSITE_PROFILES); IPR007275 (PROSITE_PROFILES); IPR000571 (PROSITE_PROFILES); IPR000571 (SUPERFAMILY)	F:GO:0003723; F:GO:0046872	F:RNA binding; F:metal ion binding	VIIa	2110	0.615	TRUE	0.2049	0.6934	0.8881	552.8	408.6	888.2	587.4	787.8	421	674.3	907.7	13.47	9.513	21.15	14.55	19.6	10.27	17.61	17.48	NA
TGME49_201210	hypothetical protein	hypothetical protein TGME49_201210	hypothetical protein TGME49_201210 [Toxoplasma gondii ME49]	709	13	0	95	1	P:GO:0006461	P:protein complex assembly			G3DSA:3.30.2180.10 (GENE3D); IPR023335 (G3DSA:1.10.3580.GENE3D); mobidb-lite (MOBIDB_LITE); mobidb-lite (MOBIDB_LITE); mobidb-lite (MOBIDB_LITE); mobidb-lite (MOBIDB_LITE); mobidb-lite (MOBIDB_LITE); IPR011419 (PANTHER); SIGNAL_PEPTIDE_N_REGION (PHOBIUS); SIGNAL_PEPTIDE_H_REGION (PHOBIUS); NON_CYTOPLASMIC_DOMAIN (PHOBIUS); SIGNAL_PEPTIDE (PHOBIUS); SIGNAL_PEPTIDE_C_REGION (PHOBIUS); SSF160909 (SU…	P:GO:0043461	P:proton-transporting ATP synthase complex assembly	VIIa	3840	0.573	TRUE	0.2333	0.5769	0.8359	415.7	391.9	597.2	487.3	665.2	359.5	439.4	451	5.565	5.015	7.815	6.635	9.094	4.821	6.305	4.773	NA
TGME49_201215	hypothetical protein	hypothetical protein TGME49_201215	hypothetical protein TGME49_201215 [Toxoplasma gondii ME49]	162	5	8.76095e-94	94.6						mobidb-lite (MOBIDB_LITE)	no GO terms	no GO terms	VIIa	678	0.549	TRUE	1.276	0.09106	0.3276	13.71	48.07	48.5	81.22	77.68	43.36	87.88	130.3	1.039	3.483	3.595	6.263	6.015	3.293	7.142	7.813	NA
TGME49_201220	zinc finger protein	zinc finger	zinc finger protein [Toxoplasma gondii ME49]	603	20	0	74.3	2	F:GO:0043167; C:GO:0005622	F:ion binding; C:intracellular			Coil (COILS); IPR000315 (SMART); IPR000315 (PFAM); G3DSA:3.90.228.10 (GENE3D); mobidb-lite (MOBIDB_LITE); mobidb-lite (MOBIDB_LITE); PTHR31717:SF19 (PANTHER); PTHR31717 (PANTHER); IPR000315 (PROSITE_PROFILES); IPR000315 (PROSITE_PROFILES); cd00021 (CDD); SSF57845 (SUPERFAMILY)	F:GO:0008270; C:GO:0005622	F:zinc ion binding; C:intracellular	VIIa	2100	0.589	TRUE	1.602	0.002335	0.01766	77.66	247.7	285	256.9	261.5	171.6	322.7	554.4	1.901	5.796	6.818	6.395	6.537	4.208	8.466	10.73	green
TGME49_201230	kinesin motor domain-containing protein	kinesin motor domain-containing	kinesin motor domain-containing protein [Toxoplasma gondii ME49]	1249	14	0	94.29	6	P:GO:0008150; C:GO:0005856; F:GO:0043167; C:GO:0043234; F:GO:0008092; P:GO:0044699	P:biological_process; C:cytoskeleton; F:ion binding; C:protein complex; F:cytoskeletal protein binding; P:single-organism process	EC:3.6.1; EC:3.6.1.15	Acting on acid anhydrides; Nucleoside-triphosphate phosphatase	Coil (COILS); IPR001752 (SMART); IPR001752 (PFAM); IPR001752 (G3DSA:3.40.850.GENE3D); mobidb-lite (MOBIDB_LITE); mobidb-lite (MOBIDB_LITE); mobidb-lite (MOBIDB_LITE); mobidb-lite (MOBIDB_LITE); mobidb-lite (MOBIDB_LITE); mobidb-lite (MOBIDB_LITE); mobidb-lite (MOBIDB_LITE); mobidb-lite (MOBIDB_LITE); IPR027417 (SUPERFAMILY)	F:GO:0005524; F:GO:0003777; P:GO:0007018; F:GO:0008017	F:ATP binding; F:microtubule motor activity; P:microtubule-based movement; F:microtubule binding	VIIa	5120	0.561	TRUE	1.022	0.01028	0.05961	333.5	619.3	782.1	812.2	643.3	496.8	708.9	591.9	3.348	5.943	7.676	8.293	6.596	4.997	7.628	4.698	NA
TGME49_201240	hypothetical protein	proteophosphoglycan related	hypothetical protein TGME49_201240 [Toxoplasma gondii ME49]	631	9	0	95.11						mobidb-lite (MOBIDB_LITE); mobidb-lite (MOBIDB_LITE); mobidb-lite (MOBIDB_LITE); mobidb-lite (MOBIDB_LITE)	no GO terms	no GO terms	VIIa	3530	0.562	TRUE	2.307	5.005e-05	0.0008651	73.09	560.2	406.2	935	1196	836.5	2023	7171	1.064	7.796	5.782	13.85	17.78	12.2	31.58	82.55	blue
TGME49_201250	histone lysine methyltransferase, SET, putative	histone lysine SET	histone lysine methyltransferase, SET, putative [Toxoplasma gondii ME49]	1635	20	0	86.9	2	F:GO:0008168; P:GO:0006259	F:methyltransferase activity; P:DNA metabolic process			Coil (COILS); G3DSA:2.170.270.10 (GENE3D); IPR013083 (G3DSA:3.30.40.GENE3D); mobidb-lite (MOBIDB_LITE); mobidb-lite (MOBIDB_LITE); mobidb-lite (MOBIDB_LITE); mobidb-lite (MOBIDB_LITE); mobidb-lite (MOBIDB_LITE); mobidb-lite (MOBIDB_LITE); mobidb-lite (MOBIDB_LITE); IPR011011 (SUPERFAMILY)	no GO terms	no GO terms	VIIa	6600	0.57	TRUE	0.09299	0.7577	0.9165	3116	3363	3307	4150	3055	3612	3995	5524	24.27	25.03	25.18	32.87	24.3	28.18	33.35	34.01	NA
TGME49_201260	sugar transporter ST3	sugar transporter ST3	sugar transporter ST3 [Toxoplasma gondii ME49]	693	20	0	83.65	2	F:GO:0022857; C:GO:0005575	F:transmembrane transporter activity; C:cellular_component			IPR005828 (PFAM); G3DSA:1.20.1250.20 (GENE3D); G3DSA:1.20.1250.20 (GENE3D); mobidb-lite (MOBIDB_LITE); PTHR23500 (PANTHER); IPR005829 (PROSITE_PATTERNS); IPR005829 (PROSITE_PATTERNS); CYTOPLASMIC_DOMAIN (PHOBIUS); CYTOPLASMIC_DOMAIN (PHOBIUS); NON_CYTOPLASMIC_DOMAIN (PHOBIUS); TRANSMEMBRANE (PHOBIUS); TRANSMEMBRANE (PHOBIUS); NON_CYTOPLASMIC_DOMAIN (PHOBIUS); CYTOPLASMIC_DOMAIN (PHOBIUS); TRANSME…	P:GO:0055085; F:GO:0022857; C:GO:0016021; F:GO:0005215	P:transmembrane transport; F:transmembrane transporter activity; C:integral component of membrane; F:transporter activity	VIIa	4120	0.503	TRUE	1.497	0.02847	0.1369	22.84	131.3	51.53	128.4	161.9	193.3	317.1	766.7	0.285	1.565	0.6285	1.63	2.063	2.416	4.241	7.563	NA
TGME49_201270	hypothetical protein	hypothetical protein TGME49_201270	hypothetical protein TGME49_201270 [Toxoplasma gondii ME49]	964	13	0	92.31						Coil (COILS); mobidb-lite (MOBIDB_LITE); mobidb-lite (MOBIDB_LITE); mobidb-lite (MOBIDB_LITE); mobidb-lite (MOBIDB_LITE); mobidb-lite (MOBIDB_LITE); mobidb-lite (MOBIDB_LITE); CYTOPLASMIC_DOMAIN (PHOBIUS); TRANSMEMBRANE (PHOBIUS); NON_CYTOPLASMIC_DOMAIN (PHOBIUS)	no GO terms	no GO terms	VIIa	4510	0.529	TRUE	-0.6044	0.04148	0.1843	3572	2546	2089	1768	1798	2190	1748	1143	40.72	27.73	23.27	20.49	20.92	25	21.36	10.3	NA
TGME49_201380	chorismate synthase, putative	chorismate	chorismate synthase, putative [Toxoplasma gondii ME49]	536	20	0	72.5	4	F:GO:0016829; P:GO:0006520; P:GO:0009058; P:GO:0034641	F:lyase activity; P:cellular amino acid metabolic process; P:biosynthetic process; P:cellular nitrogen compound metabolic process	EC:4.2.3.5	Chorismate synthase	IPR000453 (PFAM); IPR000453 (G3DSA:3.60.150.GENE3D); mobidb-lite (MOBIDB_LITE); mobidb-lite (MOBIDB_LITE); IPR000453 (PANTHER); IPR020541 (PROSITE_PATTERNS); IPR020541 (PROSITE_PATTERNS); IPR020541 (PROSITE_PATTERNS); IPR000453 (CDD); IPR000453 (SUPERFAMILY); IPR000453 (SUPERFAMILY)	P:GO:0009073; F:GO:0004107	P:aromatic amino acid family biosynthetic process; F:chorismate synthase activity	VIIa	2930	0.561	TRUE	-0.3932	0.1226	0.4005	2663	1871	2164	1859	1907	1610	1608	1433	46.73	31.37	37.12	33.16	34.17	28.29	30.23	19.87	NA
TGME49_201390	hypothetical protein	transmembrane	hypothetical protein TGME49_201390 [Toxoplasma gondii ME49]	108	8	3.31562e-33	93.88	1	C:GO:0005575	C:cellular_component			SIGNAL_PEPTIDE (PHOBIUS); SIGNAL_PEPTIDE_C_REGION (PHOBIUS); SIGNAL_PEPTIDE_N_REGION (PHOBIUS); CYTOPLASMIC_DOMAIN (PHOBIUS); NON_CYTOPLASMIC_DOMAIN (PHOBIUS); TRANSMEMBRANE (PHOBIUS); SIGNAL_PEPTIDE_H_REGION (PHOBIUS); SignalP-noTM (SIGNALP_GRAM_NEGATIVE); SignalP-TM (SIGNALP_GRAM_POSITIVE); SignalP-noTM (SIGNALP_EUK); TMhelix (TMHMM); TMhelix (TMHMM)	no GO terms	no GO terms	VIIa	2390	0.491	TRUE	0.8364	0.0111	0.06357	2636	3873	5687	5058	4477	4278	3996	2362	56.7	79.62	119.6	110.6	98.34	92.17	92.12	40.17	NA
TGME49_201400	Sin3-associated polypeptide SAP18	Sin3-associated polypeptide SAP18	Sin3-associated polypeptide SAP18 [Toxoplasma gondii ARI]	868	20	0	81	3	P:GO:0009062; P:GO:0009651; C:GO:0005730	P:fatty acid catabolic process; P:response to salt stress; C:nucleolus			IPR010516 (PFAM); mobidb-lite (MOBIDB_LITE); mobidb-lite (MOBIDB_LITE); IPR010516 (PANTHER); PTHR13082:SF1 (PANTHER)	no GO terms	no GO terms	VIIa	2610	0.623	TRUE	-0.3089	0.2427	0.5852	2412	1814	2070	2238	2008	1785	1917	2441	47.51	34.14	39.86	44.83	40.38	35.22	40.48	38	NA
TGME49_201520	protein phosphatase 2C domain-containing protein	phosphatase 2C domain-containing	protein phosphatase 2C domain-containing protein [Toxoplasma gondii ME49]	373	20	0	87	4	C:GO:0005623; F:GO:0016791; P:GO:0006464; C:GO:0043234	C:cell; F:phosphatase activity; P:cellular protein modification process; C:protein complex	EC:3.1.3.16; EC:3.1; EC:3.1.3.41	Protein-serine/threonine phosphatase; Acting on ester bonds; 4-nitrophenylphosphatase	IPR001932 (SMART); IPR001932 (PFAM); IPR001932 (G3DSA:3.60.40.GENE3D); IPR001932 (G3DSA:3.60.40.GENE3D); IPR015655 (PANTHER); PTHR13832:SF479 (PANTHER); SIGNAL_PEPTIDE_C_REGION (PHOBIUS); SIGNAL_PEPTIDE (PHOBIUS); SIGNAL_PEPTIDE_H_REGION (PHOBIUS); SIGNAL_PEPTIDE_N_REGION (PHOBIUS); NON_CYTOPLASMIC_DOMAIN (PHOBIUS); IPR001932 (PROSITE_PROFILES); cd00143 (CDD); SignalP-TM (SIGNALP_GRAM_POSITIVE); …	F:GO:0004722; F:GO:0003824; P:GO:0006470	F:protein serine/threonine phosphatase activity; F:catalytic activity; P:protein dephosphorylation	VIIa	1800	0.491	TRUE	1.063	0.1583	0.4649	18.27	70.25	33.35	86.89	77.68	169.8	78.26	172.9	0.5219	1.918	0.9309	2.524	2.266	4.858	2.395	3.903	NA
TGME49_201630	protein phosphatase 2C domain-containing protein	phosphatase 2C domain-containing	protein phosphatase 2C domain-containing protein [Toxoplasma gondii ME49]	372	20	0	85.85	4	C:GO:0005623; F:GO:0016791; P:GO:0006464; C:GO:0043234	C:cell; F:phosphatase activity; P:cellular protein modification process; C:protein complex	EC:3.1.3.16; EC:3.1; EC:3.1.3.41	Protein-serine/threonine phosphatase; Acting on ester bonds; 4-nitrophenylphosphatase	IPR001932 (SMART); IPR001932 (PFAM); IPR001932 (G3DSA:3.60.40.GENE3D); IPR015655 (PANTHER); SIGNAL_PEPTIDE (PHOBIUS); SIGNAL_PEPTIDE_H_REGION (PHOBIUS); NON_CYTOPLASMIC_DOMAIN (PHOBIUS); SIGNAL_PEPTIDE_N_REGION (PHOBIUS); SIGNAL_PEPTIDE_C_REGION (PHOBIUS); IPR001932 (PROSITE_PROFILES); cd00143 (CDD); SignalP-TM (SIGNALP_GRAM_POSITIVE); SignalP-noTM (SIGNALP_GRAM_NEGATIVE); SignalP-noTM (SIGNALP_E…	F:GO:0004722; F:GO:0003824; P:GO:0006470	F:protein serine/threonine phosphatase activity; F:catalytic activity; P:protein dephosphorylation	VIIa	2140	0.51	TRUE	1.133	0.0007757	0.007507	1229	2982	2525	2852	2074	2206	1826	1592	29.52	68.46	59.29	69.68	50.89	53.08	47.01	30.22	yellow
TGME49_201640	hypothetical protein	hypothetical protein TGME49_201640	hypothetical protein TGME49_201640 [Toxoplasma gondii ME49]	1255	11	0	90.09						mobidb-lite (MOBIDB_LITE); mobidb-lite (MOBIDB_LITE); mobidb-lite (MOBIDB_LITE); SIGNAL_PEPTIDE_C_REGION (PHOBIUS); SIGNAL_PEPTIDE_H_REGION (PHOBIUS); SIGNAL_PEPTIDE_N_REGION (PHOBIUS); NON_CYTOPLASMIC_DOMAIN (PHOBIUS); SIGNAL_PEPTIDE (PHOBIUS); SignalP-noTM (SIGNALP_GRAM_NEGATIVE); SignalP-TM (SIGNALP_GRAM_POSITIVE)	no GO terms	no GO terms	VIIa	3770	0.527	TRUE	1.368	0.01834	0.09632	772.1	3570	1034	4150	3235	3413	3627	14210	10.53	46.52	13.78	57.55	45.05	46.61	53	153.2	NA
TGME49_201650	hypothetical protein	hypothetical protein TGME49_201650	hypothetical protein TGME49_201650 [Toxoplasma gondii ME49]	1128	20	0	78.35						mobidb-lite (MOBIDB_LITE); mobidb-lite (MOBIDB_LITE); mobidb-lite (MOBIDB_LITE); mobidb-lite (MOBIDB_LITE); mobidb-lite (MOBIDB_LITE); mobidb-lite (MOBIDB_LITE); mobidb-lite (MOBIDB_LITE); mobidb-lite (MOBIDB_LITE)	no GO terms	no GO terms	VIIa	4220	0.53	TRUE	1.94	0.0005695	0.005865	434	3071	964	4191	3390	3962	3812	16160	5.287	35.75	11.48	51.92	42.17	48.34	49.77	155.7	red
TGME49_201660	hypothetical protein	hypothetical protein TGME49_201660	hypothetical protein TGME49_201660 [Toxoplasma gondii ME49]	588	6	0	90.17						mobidb-lite (MOBIDB_LITE); mobidb-lite (MOBIDB_LITE); mobidb-lite (MOBIDB_LITE); SIGNAL_PEPTIDE (PHOBIUS); NON_CYTOPLASMIC_DOMAIN (PHOBIUS); SIGNAL_PEPTIDE_C_REGION (PHOBIUS); SIGNAL_PEPTIDE_H_REGION (PHOBIUS); SIGNAL_PEPTIDE_N_REGION (PHOBIUS); SignalP-noTM (SIGNALP_EUK)	no GO terms	no GO terms	VIIa	3000	0.514	TRUE	2.169	0.0001508	0.002064	59.39	486.2	191	451.4	438.7	625.1	594.7	1926	1.018	7.963	3.199	7.867	7.678	10.73	10.92	26.09	red
TGME49_201670	DnaJ domain-containing protein	domain-containing	DnaJ domain-containing protein [Toxoplasma gondii ME49]	920	20	0	82.5						Coil (COILS); Coil (COILS); Coil (COILS); IPR001623 (PRINTS); IPR001623 (SMART); IPR001623 (G3DSA:1.10.287.GENE3D); IPR001623 (PFAM); mobidb-lite (MOBIDB_LITE); mobidb-lite (MOBIDB_LITE); mobidb-lite (MOBIDB_LITE); mobidb-lite (MOBIDB_LITE); mobidb-lite (MOBIDB_LITE); PTHR24074 (PANTHER); CYTOPLASMIC_DOMAIN (PHOBIUS); TRANSMEMBRANE (PHOBIUS); NON_CYTOPLASMIC_DOMAIN (PHOBIUS); TRANSMEMBRANE (PHOBI…	no GO terms	no GO terms	VIIa	5510	0.574	TRUE	0.2928	0.2796	0.6264	836	1015	1043	1209	1244	1048	1130	840.1	7.8	9.05	9.51	11.47	11.85	9.792	11.3	6.196	NA
TGME49_201680	eukaryotic initiation factor-3 subunit 10, putative	eukaryotic initiation factor-3 subunit	eukaryotic initiation factor-3 subunit 10, putative [Toxoplasma gondii ME49]	1033	20	0	80.75	3	F:GO:0008135; C:GO:0043234; C:GO:0005840	F:translation factor activity, RNA binding; C:protein complex; C:ribosome			Coil (COILS); Coil (COILS); G3DSA:3.40.50.300 (GENE3D); mobidb-lite (MOBIDB_LITE); mobidb-lite (MOBIDB_LITE); mobidb-lite (MOBIDB_LITE); PTHR14005 (PANTHER)	no GO terms	no GO terms	VIIa	4790	0.57	TRUE	-0.4353	0.1179	0.3915	15630	9948	12990	11170	10480	9799	9648	7598	167.7	102	136.3	121.9	114.8	105.3	111	64.46	NA
TGME49_201690	BT1 family protein	BT1 family	BT1 family protein [Toxoplasma gondii ME49]	834	20	0	79.6	2	C:GO:0005575; P:GO:0006810	C:cellular_component; P:transport			G3DSA:1.20.1250.20 (GENE3D); IPR004324 (PFAM); G3DSA:1.20.1250.20 (GENE3D); mobidb-lite (MOBIDB_LITE); mobidb-lite (MOBIDB_LITE); PTHR31585:SF29 (PANTHER); IPR004324 (PANTHER); CYTOPLASMIC_DOMAIN (PHOBIUS); CYTOPLASMIC_DOMAIN (PHOBIUS); CYTOPLASMIC_DOMAIN (PHOBIUS); TRANSMEMBRANE (PHOBIUS); TRANSMEMBRANE (PHOBIUS); NON_CYTOPLASMIC_DOMAIN (PHOBIUS); TRANSMEMBRANE (PHOBIUS); CYTOPLASMIC_DOMAIN (PHO…	C:GO:0016021; P:GO:0006810	C:integral component of membrane; P:transport	VIIa	4850	0.53	TRUE	0.2172	0.7945	0.9344	18.27	36.98	9.094	24.55	17.51	56.01	70.47	55.38	0.1937	0.3746	0.09422	0.2647	0.1895	0.5946	0.8006	0.4641	NA
TGME49_201700	WD domain, G-beta repeat-containing protein	WD G-beta repeat-containing	WD domain, G-beta repeat-containing protein [Toxoplasma gondii MAS]	654	20	0	79.55	6	F:GO:0016746; P:GO:0051276; P:GO:0006464; C:GO:0043234; P:GO:0009058; C:GO:0005654	F:transferase activity, transferring acyl groups; P:chromosome organization; P:cellular protein modification process; C:protein complex; P:biosynthetic process; C:nucleoplasm	EC:2.3.1.48; EC:2.3.1	Histone acetyltransferase; Acyltransferases	IPR020472 (PRINTS); IPR001680 (SMART); IPR015943 (G3DSA:2.130.10.GENE3D); G3DSA:2.40.10.120 (GENE3D); IPR001680 (PFAM); G3DSA:1.10.10.670 (GENE3D); G3DSA:2.80.10.50 (GENE3D); IPR015943 (G3DSA:2.130.10.GENE3D); mobidb-lite (MOBIDB_LITE); PTHR11024 (PANTHER); PTHR11024:SF14 (PANTHER); IPR001680 (PROSITE_PROFILES); IPR001680 (PROSITE_PROFILES); IPR017986 (PROSITE_PROFILES); IPR001680 (PROSITE_PROFIL…	F:GO:0005515	F:protein binding	VIIa	3650	0.6	TRUE	0.01388	0.9604	0.9915	2572	2522	2677	2546	2631	2103	2657	3381	36.22	33.94	36.85	36.47	37.85	29.67	40.12	37.64	NA
TGME49_201710	WD domain, G-beta repeat-containing protein	WD G-beta repeat-containing	WD domain, G-beta repeat-containing protein [Toxoplasma gondii ME49]	555	20	0	76.9	6	F:GO:0016746; P:GO:0051276; P:GO:0006464; C:GO:0043234; P:GO:0009058; C:GO:0005654	F:transferase activity, transferring acyl groups; P:chromosome organization; P:cellular protein modification process; C:protein complex; P:biosynthetic process; C:nucleoplasm	EC:2.3.1.48; EC:2.3.1	Histone acetyltransferase; Acyltransferases	Coil (COILS); IPR001680 (SMART); IPR015943 (G3DSA:2.130.10.GENE3D); IPR001680 (PFAM); mobidb-lite (MOBIDB_LITE); mobidb-lite (MOBIDB_LITE); mobidb-lite (MOBIDB_LITE); mobidb-lite (MOBIDB_LITE); PTHR19865:SF2 (PANTHER); PTHR19865 (PANTHER); IPR019775 (PROSITE_PATTERNS); IPR019775 (PROSITE_PATTERNS); IPR017986 (PROSITE_PROFILES); IPR001680 (PROSITE_PROFILES); IPR017986 (SUPERFAMILY)	F:GO:0005515	F:protein binding	VIIa	3210	0.555	TRUE	-0.0925	0.8147	0.9425	1092	791.3	1249	904.8	1114	684.7	884.6	657.6	17.49	12.11	19.55	14.74	18.22	10.98	15.18	8.325	NA
TGME49_201720	protein c9orf32, putative	c9orf32	protein c9orf32, putative [Toxoplasma gondii ME49]	381	20	0	83.1	2	P:GO:0006464; F:GO:0008168	P:cellular protein modification process; F:methyltransferase activity			G3DSA:3.40.50.150 (GENE3D); IPR008576 (PFAM); IPR008576 (PANTHER); PTHR12753:SF8 (PANTHER); SIGNAL_PEPTIDE_N_REGION (PHOBIUS); SIGNAL_PEPTIDE (PHOBIUS); SIGNAL_PEPTIDE_C_REGION (PHOBIUS); SIGNAL_PEPTIDE_H_REGION (PHOBIUS); NON_CYTOPLASMIC_DOMAIN (PHOBIUS); cd02440 (CDD); SignalP-TM (SIGNALP_GRAM_POSITIVE); IPR029063 (SUPERFAMILY)	P:GO:0006480; F:GO:0008168	P:N-terminal protein amino acid methylation; F:methyltransferase activity	VIIa	2490	0.516	TRUE	-0.6528	0.1261	0.4071	2184	1588	1103	882.1	1111	1465	861.5	613.5	45.08	31.33	22.27	18.52	23.41	30.3	19.06	10.01	NA
TGME49_201730	hypothetical protein	hypothetical protein TGME49_201730	hypothetical protein TGME49_201730 [Toxoplasma gondii ME49]	206	9	1.07515e-87	97						SIGNAL_PEPTIDE (PHOBIUS); SIGNAL_PEPTIDE_C_REGION (PHOBIUS); SIGNAL_PEPTIDE_N_REGION (PHOBIUS); SIGNAL_PEPTIDE_H_REGION (PHOBIUS); NON_CYTOPLASMIC_DOMAIN (PHOBIUS); SignalP-noTM (SIGNALP_EUK)	no GO terms	no GO terms	VIIa	1040	0.428	FALSE	-0.2074	0.8097	NA	27.41	16.64	30.31	18.89	30.64	74.07	25.47	14.64	1.355	0.786	1.465	0.9495	1.546	3.667	1.35	0.5721	NA
TGME49_201740	hypothetical protein	hypothetical protein TGME49_201740	hypothetical protein TGME49_201740 [Toxoplasma gondii ME49]	440	10	0	88.4						Coil (COILS); Coil (COILS); G3DSA:1.20.1170.10 (GENE3D); mobidb-lite (MOBIDB_LITE); mobidb-lite (MOBIDB_LITE); mobidb-lite (MOBIDB_LITE); mobidb-lite (MOBIDB_LITE)	no GO terms	no GO terms	VIIa	1320	0.576	TRUE	0.4853	0.3201	0.6709	127.9	133.1	239.5	232.3	221	225.8	222	135.3	4.982	4.954	9.116	9.202	8.79	8.809	9.265	4.165	NA
TGME49_201750	Tctex-1 family protein	Tctex-1 family	Tctex-1 family protein [Toxoplasma gondii ME49]	123	20	8.88551e-88	67.65	1	C:GO:0031514	C:motile cilium			IPR005334 (PFAM); IPR005334 (PANTHER); PTHR21255:SF32 (PANTHER)	no GO terms	no GO terms	VIIa	372	0.508	TRUE	3.389	1.464e-05	0.0003466	0	136.8	100	181.3	149.9	283.7	171.1	462	0	18.07	13.51	25.48	21.15	39.26	25.34	50.46	cyan
TGME49_201760	hypothetical protein	hypothetical protein TGPRC2_201760	hypothetical protein TGPRC2_201760 [Toxoplasma gondii TgCatPRC2]	336	12	0	76.67						mobidb-lite (MOBIDB_LITE); mobidb-lite (MOBIDB_LITE); mobidb-lite (MOBIDB_LITE)	no GO terms	no GO terms	VIIa	2340	0.525	TRUE	1.516	1.582e-06	6.584e-05	420.3	1309	1155	1150	971.6	856.4	767.4	597.2	9.233	27.48	24.8	25.7	21.8	18.84	18.07	10.37	yellow
TGME49_201770	cullin 3, putative	cullin	putative cullin 3 [Toxoplasma gondii GT1]	929	20	0	93.85	4	P:GO:0009056; C:GO:0043234; C:GO:0005622; F:GO:0019899	P:catabolic process; C:protein complex; C:intracellular; F:enzyme binding			Coil (COILS); IPR019559 (SMART); IPR016158 (SMART); G3DSA:1.20.1310.10 (GENE3D); IPR011991 (G3DSA:1.10.10.GENE3D); G3DSA:1.20.1310.10 (GENE3D); IPR019559 (PFAM); G3DSA:4.10.1030.10 (GENE3D); IPR011991 (G3DSA:1.10.10.GENE3D); G3DSA:1.20.1310.10 (GENE3D); IPR001373 (PFAM); G3DSA:1.20.1310.10 (GENE3D); mobidb-lite (MOBIDB_LITE); mobidb-lite (MOBIDB_LITE); PTHR11932:SF121 (PANTHER); PTHR11932 (PANTHE…	F:GO:0031625; P:GO:0006511	F:ubiquitin protein ligase binding; P:ubiquitin-dependent protein catabolic process	VIIa	6700	0.542	TRUE	0.0258	0.9298	0.9834	1754	2026	1555	2285	2083	2170	2220	4765	13.46	14.86	11.66	17.83	16.32	16.68	18.26	28.9	NA
TGME49_201775	hypothetical protein	hypothetical protein TGME49_201775	hypothetical protein TGME49_201775 [Toxoplasma gondii ME49]	93	4	2.9394e-63	99						no IPS match	no IPS match	no IPS match	VIIa	282	0.511	FALSE	0	1	NA	0	0	0	0	0	0	0	0.1764	0	0	0	0	0	0	0	0.02542	NA
TGME49_201780	microneme protein MIC2	microneme MIC2	microneme protein MIC2 [Toxoplasma gondii ME49]	769	20	0	78.1						PR00453 (PRINTS); IPR000884 (SMART); IPR002035 (SMART); IPR002035 (PFAM); IPR000884 (G3DSA:2.20.100.GENE3D); G3DSA:1.20.5.510 (GENE3D); IPR002035 (G3DSA:3.40.50.GENE3D); IPR000884 (PFAM); G3DSA:2.30.90.10 (GENE3D); IPR000884 (G3DSA:2.20.100.GENE3D); mobidb-lite (MOBIDB_LITE); mobidb-lite (MOBIDB_LITE); PTHR22906 (PANTHER); PTHR22906:SF13 (PANTHER); SIGNAL_PEPTIDE (PHOBIUS); SIGNAL_PEPTIDE_N_REGIO…	no GO terms	no GO terms	VIIa	2310	0.55	TRUE	0.6193	0.5536	0.8219	18.27	18.49	36.38	13.22	0	0	4.002	5.821	0.4067	0.3932	0.7913	0.2992	0	0	0.09546	0.1024	NA
TGME49_201785	hypothetical protein	hypothetical protein TGME49_201785	hypothetical protein TGME49_201785 [Toxoplasma gondii ME49]	132	5	6.52826e-94	98.6						SIGNAL_PEPTIDE_C_REGION (PHOBIUS); SIGNAL_PEPTIDE_H_REGION (PHOBIUS); SIGNAL_PEPTIDE_N_REGION (PHOBIUS); NON_CYTOPLASMIC_DOMAIN (PHOBIUS); SIGNAL_PEPTIDE (PHOBIUS)	no GO terms	no GO terms	VIIa	2250	0.492	FALSE	0.02233	0.9827	NA	4.568	1.849	6.063	1.889	2.188	1.807	2.434	1.587	0.1044	0.04037	0.1354	0.04389	0.05106	0.04135	0.0596	0.02867	NA
TGME49_201790	FHA domain-containing protein	FHA domain-containing	FHA domain-containing protein [Toxoplasma gondii VEG]	556	20	0	88.3	1	F:GO:0003674	F:molecular_function			Coil (COILS); IPR000253 (SMART); G3DSA:2.60.200.20 (GENE3D); IPR000253 (PFAM); mobidb-lite (MOBIDB_LITE); mobidb-lite (MOBIDB_LITE); PTHR23308 (PANTHER); IPR000253 (PROSITE_PROFILES); cd00060 (CDD); IPR008984 (SUPERFAMILY)	F:GO:0005515	F:protein binding	VIIa	2020	0.566	TRUE	0.07317	0.79	0.9325	954.8	954	1058	935	1009	870.8	846	859.9	24.3	23.2	26.32	24.2	26.22	22.2	23.07	17.3	NA
TGME49_201800	hypothetical protein	RNA-binding	hypothetical protein TGME49_201800 [Toxoplasma gondii ME49]	267	20	4.90343e-135	67.75	2	C:GO:0005623; P:GO:0042592	C:cell; P:homeostatic process			IPR013766 (PFAM); G3DSA:3.40.30.10 (GENE3D); SignalP-TM (SIGNALP_GRAM_POSITIVE); IPR012336 (SUPERFAMILY)	P:GO:0045454	P:cell redox homeostasis	VIIa	2320	0.548	TRUE	0.2563	0.4938	0.7916	3490	3198	5184	3525	4388	2804	3209	3511	77.34	67.73	112.3	79.42	99.3	62.23	76.22	61.5	NA
TGME49_201810	hypothetical protein	hypothetical protein TGME49_201810	hypothetical protein TGME49_201810 [Toxoplasma gondii ME49]	342	10	0	97.4						mobidb-lite (MOBIDB_LITE); CYTOPLASMIC_DOMAIN (PHOBIUS); TRANSMEMBRANE (PHOBIUS); NON_CYTOPLASMIC_DOMAIN (PHOBIUS)	no GO terms	no GO terms	VIIa	4350	0.566	TRUE	-0.2653	0.3478	0.6936	1284	1107	1019	1207	1008	1230	1192	964.5	15.17	12.51	11.77	14.51	12.16	14.56	15.1	9.01	NA
TGME49_201820	hypothetical protein	AT hook motif-containing	hypothetical protein TGME49_201820 [Toxoplasma gondii ME49]	2625	20	0	88.6	1	F:GO:0003677	F:DNA binding			mobidb-lite (MOBIDB_LITE); mobidb-lite (MOBIDB_LITE); mobidb-lite (MOBIDB_LITE); mobidb-lite (MOBIDB_LITE); mobidb-lite (MOBIDB_LITE); mobidb-lite (MOBIDB_LITE); mobidb-lite (MOBIDB_LITE); mobidb-lite (MOBIDB_LITE); mobidb-lite (MOBIDB_LITE); mobidb-lite (MOBIDB_LITE); mobidb-lite (MOBIDB_LITE); mobidb-lite (MOBIDB_LITE); mobidb-lite (MOBIDB_LITE); mobidb-lite (MOBIDB_LITE); mobidb-lite (MOBIDB_L…	no GO terms	no GO terms	VIIa	11800	0.608	TRUE	-0.6524	0.01857	0.09725	2924	1753	1937	2159	2477	1738	2036	1834	12.74	7.297	8.249	9.565	11.02	7.584	9.508	6.317	NA
TGME49_201830	ribosomal protein L37	mitochondrial ribosomal l37	ribosomal protein L37 [Toxoplasma gondii ME49]	515	20	0	91.35	1	C:GO:0005840	C:ribosome			IPR013870 (PFAM); mobidb-lite (MOBIDB_LITE); mobidb-lite (MOBIDB_LITE); PTHR28595 (PANTHER)	no GO terms	no GO terms	VIIa	1940	0.53	TRUE	-0.4068	0.1581	0.4646	895.4	654.5	688.1	585.5	639	706.4	650.4	615.6	23.73	16.57	17.82	15.78	17.29	18.75	18.47	12.89	NA
TGME49_201840	aspartyl protease ASP1	aspartyl protease ASP1	aspartyl protease ASP1 [Toxoplasma gondii ME49]	619	20	0	77.05	1	F:GO:0008233	F:peptidase activity	EC:3.4.23	Acting on peptide bonds (peptidases)	IPR001461 (PRINTS); IPR033121 (PFAM); IPR021109 (G3DSA:2.40.70.GENE3D); IPR021109 (G3DSA:2.40.70.GENE3D); mobidb-lite (MOBIDB_LITE); mobidb-lite (MOBIDB_LITE); IPR001461 (PANTHER); PTHR13683:SF486 (PANTHER); IPR001969 (PROSITE_PATTERNS); IPR001969 (PROSITE_PATTERNS); CYTOPLASMIC_DOMAIN (PHOBIUS); NON_CYTOPLASMIC_DOMAIN (PHOBIUS); TRANSMEMBRANE (PHOBIUS); IPR033121 (PROSITE_PROFILES); IPR021109 (S…	F:GO:0004190; P:GO:0006508	F:aspartic-type endopeptidase activity; P:proteolysis	VIIa	3490	0.517	TRUE	2.021	0.0007382	0.007248	169	1235	542.6	1073	1811	1604	3458	11810	2.49	17.39	7.813	16.07	27.24	23.67	54.6	137.5	blue
TGME49_201850	WD domain, G-beta repeat-containing protein	WD G-beta repeat-containing	WD domain, G-beta repeat-containing protein [Toxoplasma gondii ME49]	453	20	0	59.8	6	F:GO:0016746; P:GO:0051276; P:GO:0006464; C:GO:0043234; P:GO:0009058; C:GO:0005654	F:transferase activity, transferring acyl groups; P:chromosome organization; P:cellular protein modification process; C:protein complex; P:biosynthetic process; C:nucleoplasm	EC:2.3.1.48; EC:2.3.1	Histone acetyltransferase; Acyltransferases	IPR001680 (SMART); IPR011042 (G3DSA:2.120.10.GENE3D); G3DSA:1.10.10.670 (GENE3D); IPR015943 (G3DSA:2.130.10.GENE3D); IPR001680 (PFAM); PTHR19855 (PANTHER); PTHR19855:SF13 (PANTHER); IPR019775 (PROSITE_PATTERNS); IPR019775 (PROSITE_PATTERNS); IPR019775 (PROSITE_PATTERNS); IPR001680 (PROSITE_PROFILES); IPR001680 (PROSITE_PROFILES); IPR001680 (PROSITE_PROFILES); IPR017986 (PROSITE_PROFILES); IPR0016…	F:GO:0005515	F:protein binding	VIIa	2940	0.51	TRUE	1.393	0.009783	0.05717	228.4	989.1	372.9	768.8	998.9	1140	1375	5169	3.994	16.53	6.373	13.67	17.84	19.97	25.77	71.45	red
TGME49_201860	hypothetical protein	transmembrane	hypothetical protein TGME49_201860 [Toxoplasma gondii ME49]	157	5	7.58064e-67	97	1	C:GO:0005575	C:cellular_component			mobidb-lite (MOBIDB_LITE); SIGNAL_PEPTIDE_H_REGION (PHOBIUS); NON_CYTOPLASMIC_DOMAIN (PHOBIUS); SIGNAL_PEPTIDE (PHOBIUS); SIGNAL_PEPTIDE_C_REGION (PHOBIUS); SIGNAL_PEPTIDE_N_REGION (PHOBIUS); SignalP-noTM (SIGNALP_GRAM_NEGATIVE); SignalP-noTM (SIGNALP_EUK); SignalP-TM (SIGNALP_GRAM_POSITIVE); TMhelix (TMHMM)	no GO terms	no GO terms	VIIa	2020	0.521	TRUE	1.776	1.096e-07	8.155e-06	2768	7944	11690	10070	8619	6614	7294	4317	70.45	193.2	290.8	260.7	224	168.6	199	86.85	yellow
TGME49_201870	tetratricopeptide repeat-containing protein	tetratricopeptide repeat-containing	tetratricopeptide repeat-containing protein [Toxoplasma gondii ME49]	1057	20	0	79	1	F:GO:0003674	F:molecular_function			Coil (COILS); IPR019734 (SMART); IPR011990 (G3DSA:1.25.40.GENE3D); IPR011990 (G3DSA:1.25.40.GENE3D); IPR011990 (G3DSA:1.25.40.GENE3D); mobidb-lite (MOBIDB_LITE); mobidb-lite (MOBIDB_LITE); mobidb-lite (MOBIDB_LITE); PTHR12558 (PANTHER); IPR019734 (PROSITE_PROFILES); IPR013026 (PROSITE_PROFILES); IPR013026 (PROSITE_PROFILES); IPR019734 (PROSITE_PROFILES); IPR019734 (PROSITE_PROFILES); IPR011990 (S…	F:GO:0005515	F:protein binding	VIIa	3820	0.576	TRUE	0.1087	0.729	0.9058	1416	1549	1513	1424	1365	1216	1675	2169	19.06	19.93	19.9	19.49	18.77	16.39	24.17	23.07	NA
TGME49_201880	hypothetical protein	ubiquinol-cytochrome C family reductase UQCRX QCR9	hypothetical protein TGME49_201880 [Toxoplasma gondii ME49]	128	20	1.2988e-89	78.55	5	P:GO:0044281; P:GO:0006091; C:GO:0005739; C:GO:0043234; P:GO:0034641	P:small molecule metabolic process; P:generation of precursor metabolites and energy; C:mitochondrion; C:protein complex; P:cellular nitrogen compound metabolic process			IPR008027 (G3DSA:1.20.5.GENE3D); IPR008027 (PFAM); CYTOPLASMIC_DOMAIN (PHOBIUS); TRANSMEMBRANE (PHOBIUS); NON_CYTOPLASMIC_DOMAIN (PHOBIUS); IPR008027 (SUPERFAMILY)	C:GO:0005750; P:GO:0006122; C:GO:0005743	C:mitochondrial respiratory chain complex III; P:mitochondrial electron transport, ubiquinol to cytochrome c; C:mitochondrial inner membrane	VIIa	1500	0.517	TRUE	-0.01938	0.9485	0.9876	10410	11250	9237	7270	7967	9563	7393	6856	356.8	368.4	309.4	253.4	278.8	328.3	271.6	185.8	NA
TGME49_201890	MORN repeat-containing protein	MORN repeat-containing	MORN repeat-containing protein [Toxoplasma gondii ME49]	234	20	1.21161e-172	72.95						IPR003409 (SMART); IPR003409 (PFAM); G3DSA:2.20.110.10 (GENE3D); PTHR23084 (PANTHER); SSF82185 (SUPERFAMILY); SSF82185 (SUPERFAMILY)	no GO terms	no GO terms	VIIa	2020	0.491	TRUE	0.2538	0.6772	0.8825	219.3	417.8	124.3	304.1	293.2	583.6	395.6	658.4	5.581	10.16	3.092	7.871	7.621	14.88	10.79	13.25	NA
TGME49_201895	hypothetical protein	MORN repeat-containing	hypothetical protein TGME49_201895 [Toxoplasma gondii ME49]	204	7	3.42491e-120	97.14						mobidb-lite (MOBIDB_LITE)	no GO terms	no GO terms	VIIa	615	0.498	TRUE	1.911	0.01664	0.08899	4.568	48.07	48.5	81.22	82.06	133.7	81.07	223.8	0.3819	3.84	3.963	6.904	7.005	11.19	7.263	14.79	NA
TGME49_201900	hypothetical protein	hypothetical protein TGME49_201900	hypothetical protein TGME49_201900 [Toxoplasma gondii ME49]	838	20	0	90.2						Coil (COILS); Coil (COILS); Coil (COILS); G3DSA:1.20.1170.10 (GENE3D); mobidb-lite (MOBIDB_LITE); mobidb-lite (MOBIDB_LITE); mobidb-lite (MOBIDB_LITE); mobidb-lite (MOBIDB_LITE); mobidb-lite (MOBIDB_LITE); mobidb-lite (MOBIDB_LITE)	no GO terms	no GO terms	VIIa	3780	0.563	TRUE	-0.1871	0.5154	0.8031	881.7	769.1	779.1	821.6	858.9	782.3	917.7	1495	11.99	9.996	10.36	11.36	11.93	10.66	13.38	16.07	NA
TGME49_202010	hypothetical protein	hypothetical protein TGME49_202010	hypothetical protein TGME49_202010 [Toxoplasma gondii ME49]	857	12	0	89.5						mobidb-lite (MOBIDB_LITE); mobidb-lite (MOBIDB_LITE); mobidb-lite (MOBIDB_LITE); mobidb-lite (MOBIDB_LITE); mobidb-lite (MOBIDB_LITE)	no GO terms	no GO terms	VIIa	4800	0.564	TRUE	-0.2274	0.4233	0.7469	4303	4099	3219	3271	3733	2976	2963	4077	46.09	41.95	33.7	35.63	40.83	31.92	34.01	34.51	NA
TGME49_202020	DnAK-TPR	tetratricopeptide repeat-containing	DnAK-TPR [Toxoplasma gondii ME49]	763	20	0	76.75	1	F:GO:0003674	F:molecular_function			Coil (COILS); IPR013126 (PFAM); IPR011990 (G3DSA:1.25.40.GENE3D); G3DSA:3.90.640.10 (GENE3D); G3DSA:3.30.420.40 (GENE3D); PTHR19375:SF275 (PANTHER); PTHR19375 (PANTHER); IPR013026 (PROSITE_PROFILES); SSF53067 (SUPERFAMILY); SSF53067 (SUPERFAMILY); IPR011990 (SUPERFAMILY)	F:GO:0005515	F:protein binding	VIIa	5900	0.526	FALSE	0.3149	0.7538	NA	0	1.849	3.031	1.889	5.471	9.033	4.11	2.469	0	0.01539	0.02582	0.01674	0.04868	0.07884	0.03838	0.01701	NA
TGME49_202025	hypothetical protein	hypothetical protein TGME49_202025	hypothetical protein TGME49_202025 [Toxoplasma gondii ME49]	1205	17	0	80.59	2	P:GO:0008152; F:GO:0003950	P:metabolic process; F:NAD+ ADP-ribosyltransferase activity			mobidb-lite (MOBIDB_LITE); mobidb-lite (MOBIDB_LITE); mobidb-lite (MOBIDB_LITE)	no GO terms	no GO terms	VIIa	3620	0.543	FALSE	-0.04374	0.966	NA	4.568	11.09	0	13.22	10.94	3.613	10.71	39.51	0.06487	0.1505	0	0.191	0.1587	0.0514	0.163	0.4435	NA
TGME49_202030	hypothetical protein	poly(ADP-ribose) polymerase catalytic domain	hypothetical protein TGME49_202030 [Toxoplasma gondii ME49]	1907	20	0	91.5	2	P:GO:0008150; F:GO:0016757	P:biological_process; F:transferase activity, transferring glycosyl groups	EC:2.4.2.30	NAD(+) ADP-ribosyltransferase	G3DSA:3.90.228.10 (GENE3D); mobidb-lite (MOBIDB_LITE); mobidb-lite (MOBIDB_LITE); mobidb-lite (MOBIDB_LITE); mobidb-lite (MOBIDB_LITE); mobidb-lite (MOBIDB_LITE); mobidb-lite (MOBIDB_LITE); mobidb-lite (MOBIDB_LITE); mobidb-lite (MOBIDB_LITE); mobidb-lite (MOBIDB_LITE); SSF56399 (SUPERFAMILY)	no GO terms	no GO terms	VIIa	6500	0.542	TRUE	2.62	0.0006992	0.006939	4.568	146.1	45.47	162.4	137.9	153.6	142	764.8	0.03613	1.104	0.3515	1.307	1.113	1.217	1.203	4.782	blue
TGME49_202040	hypothetical protein	conserved Plasmodium	hypothetical protein TGME49_202040 [Toxoplasma gondii ME49]	1047	20	0	73.75						Coil (COILS); mobidb-lite (MOBIDB_LITE); mobidb-lite (MOBIDB_LITE); mobidb-lite (MOBIDB_LITE)	no GO terms	no GO terms	VIIa	4740	0.532	TRUE	1.041	0.001899	0.01519	255.8	510.3	563.8	457.1	423.4	417.3	408.8	250.3	2.775	5.289	5.977	5.042	4.69	4.534	4.752	2.146	yellow
TGME49_202050	hypothetical protein	transmembrane	hypothetical protein TGME49_202050 [Toxoplasma gondii ME49]	225	5	8.19843e-132	93.4	1	C:GO:0005575	C:cellular_component			mobidb-lite (MOBIDB_LITE); mobidb-lite (MOBIDB_LITE); SIGNAL_PEPTIDE_N_REGION (PHOBIUS); NON_CYTOPLASMIC_DOMAIN (PHOBIUS); SIGNAL_PEPTIDE_H_REGION (PHOBIUS); CYTOPLASMIC_DOMAIN (PHOBIUS); SIGNAL_PEPTIDE (PHOBIUS); SIGNAL_PEPTIDE_C_REGION (PHOBIUS); TRANSMEMBRANE (PHOBIUS); SignalP-noTM (SIGNALP_EUK); TMhelix (TMHMM)	no GO terms	no GO terms	VIIa	1470	0.536	TRUE	1.477	0.0002585	0.003184	616.7	1338	2255	2257	1744	1863	1695	573.6	21.57	44.73	77.1	80.28	62.28	65.25	63.54	15.86	yellow
TGME49_202060	hypothetical protein	hypothetical protein TGME49_202060	hypothetical protein TGME49_202060 [Toxoplasma gondii ME49]	96	1	3.30333e-64	100						no IPS match	no IPS match	no IPS match	VIIa	291	0.529	TRUE	1.414	0.1331	0.4208	0	22.19	12.13	20.78	19.69	14.45	42.89	122.9	0	3.746	2.094	3.733	3.553	2.557	8.12	17.17	NA
TGME49_202065	hypothetical protein	hypothetical protein TGME49_202065	hypothetical protein TGME49_202065 [Toxoplasma gondii ME49]	125	4	7.3815e-77	99.5						mobidb-lite (MOBIDB_LITE)	no GO terms	no GO terms	VIIa	687	0.479	FALSE	0	1	NA	0	0	0	0	1.094	0	0.3786	1.058	0	0	0	0	0.08361	0	0.03036	0.0626	NA
TGME49_202070	hypothetical protein	hypothetical protein TGME49_202070	hypothetical protein TGME49_202070 [Toxoplasma gondii ME49]	7892	20	0	93.9	2	F:GO:0016491; P:GO:0006950	F:oxidoreductase activity; P:response to stress	EC:1.11.1.7	Peroxidase	Coil (COILS); mobidb-lite (MOBIDB_LITE); mobidb-lite (MOBIDB_LITE); mobidb-lite (MOBIDB_LITE); mobidb-lite (MOBIDB_LITE); mobidb-lite (MOBIDB_LITE); mobidb-lite (MOBIDB_LITE); mobidb-lite (MOBIDB_LITE); mobidb-lite (MOBIDB_LITE); mobidb-lite (MOBIDB_LITE); mobidb-lite (MOBIDB_LITE); mobidb-lite (MOBIDB_LITE); mobidb-lite (MOBIDB_LITE); mobidb-lite (MOBIDB_LITE); mobidb-lite (MOBIDB_LITE); mobidb-…	F:GO:0004601; P:GO:0055114	F:peroxidase activity; P:oxidation-reduction process	VIIa	23700	0.614	TRUE	0.1481	0.7769	0.9262	689.8	735.8	821.5	1222	875.3	527.6	1324	1314	1.496	1.525	1.742	2.696	1.939	1.146	3.077	2.253	NA
TGME49_202080	hypothetical protein	hypothetical protein TGME49_202080	hypothetical protein TGME49_202080 [Toxoplasma gondii ME49]	1293	15	0	95.33						mobidb-lite (MOBIDB_LITE); mobidb-lite (MOBIDB_LITE); mobidb-lite (MOBIDB_LITE); mobidb-lite (MOBIDB_LITE); mobidb-lite (MOBIDB_LITE); SignalP-TM (SIGNALP_GRAM_POSITIVE)	no GO terms	no GO terms	VIIa	4520	0.58	TRUE	-0.3935	0.3971	0.7331	744.6	401.2	712.4	525.1	579.9	363.1	588.6	324.2	8.469	4.361	7.92	6.073	6.735	4.137	7.175	2.915	NA
TGME49_202090	hypothetical protein	hypothetical protein TGME49_202090	hypothetical protein TGME49_202090 [Toxoplasma gondii ME49]	198	7	8.76167e-140	96.14						mobidb-lite (MOBIDB_LITE); SIGNAL_PEPTIDE_N_REGION (PHOBIUS); SIGNAL_PEPTIDE (PHOBIUS); SIGNAL_PEPTIDE_C_REGION (PHOBIUS); NON_CYTOPLASMIC_DOMAIN (PHOBIUS); SIGNAL_PEPTIDE_H_REGION (PHOBIUS); SignalP-TM (SIGNALP_GRAM_POSITIVE); SignalP-noTM (SIGNALP_EUK); SignalP-noTM (SIGNALP_GRAM_NEGATIVE)	no GO terms	no GO terms	VIIa	1930	0.495	TRUE	3.791	9.907e-09	1.258e-06	45.68	1803	803.3	1169	2722	2833	6228	21400	1.217	45.89	20.92	31.67	74.05	75.58	177.8	450.5	blue
TGME49_202100	hypothetical protein	TPA: hypothetical protein BN1205_047450	TPA: hypothetical protein BN1205_047450 [Toxoplasma gondii VEG]	137	6	1.64284e-63	98.33						no IPS match	no IPS match	no IPS match	VIIa	1110	0.491	TRUE	3.364	2.684e-09	5.342e-07	296.9	6254	2407	5821	9083	10230	16760	65300	13.75	276.8	109	274.2	429.6	474.8	831.7	2391	blue
TGME49_202110	hypothetical protein	hypothetical protein TGRUB_202110	hypothetical protein TGRUB_202110 [Toxoplasma gondii RUB]	279	9	7.75349e-71	97.56						mobidb-lite (MOBIDB_LITE); NON_CYTOPLASMIC_DOMAIN (PHOBIUS); SIGNAL_PEPTIDE_C_REGION (PHOBIUS); SIGNAL_PEPTIDE_N_REGION (PHOBIUS); SIGNAL_PEPTIDE (PHOBIUS); SIGNAL_PEPTIDE_H_REGION (PHOBIUS); SignalP-TM (SIGNALP_GRAM_POSITIVE); SignalP-noTM (SIGNALP_EUK)	no GO terms	no GO terms	VIIa	1330	0.503	TRUE	3.706	6.972e-12	2.852e-09	456.8	10800	5835	10660	19970	15890	29680	129700	17.66	398.8	220.5	419.2	788.1	615.2	1230	3962	blue
TGME49_202120	hypothetical protein	hypothetical protein TGME49_202120	hypothetical protein TGME49_202120 [Toxoplasma gondii ME49]	1322	20	0	94.75						Coil (COILS); Coil (COILS); Coil (COILS); Coil (COILS); IPR001849 (SMART); IPR011993 (G3DSA:2.30.29.GENE3D); IPR011993 (G3DSA:2.30.29.GENE3D); IPR011993 (G3DSA:2.30.29.GENE3D); mobidb-lite (MOBIDB_LITE); mobidb-lite (MOBIDB_LITE); mobidb-lite (MOBIDB_LITE); IPR001849 (PROSITE_PROFILES); IPR011993 (SUPERFAMILY)	no GO terms	no GO terms	VIIa	5440	0.551	TRUE	0.4999	0.1304	0.4158	895.4	1335	1228	1500	1253	1129	1519	1763	8.461	12.05	11.34	14.41	12.09	10.69	15.38	13.17	NA
TGME49_202140	enoyl-CoA hydratase/isomerase family protein	enoyl- hydratase isomerase family	enoyl-CoA hydratase/isomerase family protein [Toxoplasma gondii ME49]	602	20	0	78.1	5	P:GO:0009056; F:GO:0016829; P:GO:0006520; F:GO:0016853; P:GO:0044712	P:catabolic process; F:lyase activity; P:cellular amino acid metabolic process; F:isomerase activity; P:single-organism catabolic process	EC:4.2.1.18	Methylglutaconyl-CoA hydratase	G3DSA:3.90.226.10 (GENE3D); IPR014748 (G3DSA:1.10.12.GENE3D); IPR001753 (PFAM); mobidb-lite (MOBIDB_LITE); mobidb-lite (MOBIDB_LITE); mobidb-lite (MOBIDB_LITE); mobidb-lite (MOBIDB_LITE); PTHR11941 (PANTHER); IPR018376 (PROSITE_PATTERNS); cd06558 (CDD); IPR029045 (SUPERFAMILY); IPR029045 (SUPERFAMILY)	F:GO:0003824; P:GO:0008152	F:catalytic activity; P:metabolic process	VIIa	1810	0.569	TRUE	2.096	2.528e-05	0.0005182	534.5	3520	1828	4866	6131	3919	7161	32760	15.18	95.55	50.75	140.5	177.8	111.5	218	735.5	blue
TGME49_202160	ABC1 family protein	ABC1 family	ABC1 family protein [Toxoplasma gondii ME49]	918	20	0	88.65	2	P:GO:0008150; F:GO:0003674	P:biological_process; F:molecular_function			G3DSA:1.10.510.10 (GENE3D); IPR004147 (PFAM); G3DSA:3.30.200.20 (GENE3D); mobidb-lite (MOBIDB_LITE); mobidb-lite (MOBIDB_LITE); mobidb-lite (MOBIDB_LITE); PTHR43173:SF8 (PANTHER); PTHR43173 (PANTHER); CYTOPLASMIC_DOMAIN (PHOBIUS); TRANSMEMBRANE (PHOBIUS); NON_CYTOPLASMIC_DOMAIN (PHOBIUS); IPR011009 (SUPERFAMILY); TMhelix (TMHMM)	no GO terms	no GO terms	VIIa	3740	0.56	TRUE	-0.07165	0.7733	0.9248	1709	1649	1595	1470	1519	1375	1318	1104	23.48	21.66	21.42	20.54	21.32	18.93	19.41	12	NA
TGME49_202170	hypothetical protein	hypothetical protein TGME49_202170	hypothetical protein TGME49_202170 [Toxoplasma gondii ME49]	863	20	0	94.95	1	C:GO:0005575	C:cellular_component			mobidb-lite (MOBIDB_LITE); mobidb-lite (MOBIDB_LITE); mobidb-lite (MOBIDB_LITE); mobidb-lite (MOBIDB_LITE); mobidb-lite (MOBIDB_LITE); CYTOPLASMIC_DOMAIN (PHOBIUS); TRANSMEMBRANE (PHOBIUS); NON_CYTOPLASMIC_DOMAIN (PHOBIUS); TMhelix (TMHMM)	no GO terms	no GO terms	VIIa	2590	0.565	TRUE	-0.3471	0.358	0.7027	598.5	386.4	545.7	332.4	435.5	404.7	407.5	246.4	11.88	7.329	10.59	6.71	8.826	8.046	8.669	3.866	NA
TGME49_202180	hypothetical protein	hypothetical protein TGME49_202180	hypothetical protein TGME49_202180 [Toxoplasma gondii ME49]	1399	20	0	94.75						Coil (COILS); Coil (COILS); mobidb-lite (MOBIDB_LITE); mobidb-lite (MOBIDB_LITE); mobidb-lite (MOBIDB_LITE); mobidb-lite (MOBIDB_LITE); mobidb-lite (MOBIDB_LITE); mobidb-lite (MOBIDB_LITE); mobidb-lite (MOBIDB_LITE); mobidb-lite (MOBIDB_LITE); mobidb-lite (MOBIDB_LITE); PTHR37066 (PANTHER); CYTOPLASMIC_DOMAIN (PHOBIUS); NON_CYTOPLASMIC_DOMAIN (PHOBIUS); TRANSMEMBRANE (PHOBIUS)	no GO terms	no GO terms	VIIa	5640	0.567	TRUE	-0.3079	0.3471	0.6934	790.3	685.9	579	651.6	555.8	505.9	611.6	603.9	7.204	5.975	5.159	6.04	5.174	4.618	5.975	4.352	NA
TGME49_202190	hypothetical protein	Tub family	hypothetical protein TGME49_202190 [Toxoplasma gondii ME49]	1024	20	0	76.25						IPR000007 (PFAM); IPR000007 (G3DSA:3.20.90.GENE3D); mobidb-lite (MOBIDB_LITE); mobidb-lite (MOBIDB_LITE); mobidb-lite (MOBIDB_LITE); mobidb-lite (MOBIDB_LITE); PTHR16517:SF53 (PANTHER); PTHR16517 (PANTHER); IPR025659 (SUPERFAMILY)	no GO terms	no GO terms	VIIa	4160	0.577	TRUE	1.17	0.01693	0.09026	173.6	356.8	494.1	477.9	524.1	368.6	710.2	1710	2.145	4.214	5.968	6.006	6.614	4.562	9.406	16.7	NA
TGME49_202200	hypothetical protein	hypothetical protein TGME49_202200	hypothetical protein TGME49_202200 [Toxoplasma gondii ME49]	793	20	0	62.9						IPR005135 (G3DSA:3.60.10.GENE3D); mobidb-lite (MOBIDB_LITE); IPR005135 (SUPERFAMILY)	no GO terms	no GO terms	VIIa	4040	0.51	TRUE	1.359	2.791e-05	0.0005575	255.8	660	685.1	612	564.6	516.7	497.4	283.1	3.255	8.026	8.521	7.919	7.336	6.586	6.784	2.848	yellow
TGME49_202205	hypothetical protein	hypothetical protein TGME49_202205	hypothetical protein TGME49_202205 [Toxoplasma gondii ME49]	133	3	1.77035e-22	99.33						Coil (COILS); Coil (COILS); SIGNAL_PEPTIDE_N_REGION (PHOBIUS); SIGNAL_PEPTIDE (PHOBIUS); SIGNAL_PEPTIDE_C_REGION (PHOBIUS); NON_CYTOPLASMIC_DOMAIN (PHOBIUS); SIGNAL_PEPTIDE_H_REGION (PHOBIUS); SignalP-noTM (SIGNALP_GRAM_NEGATIVE); SignalP-TM (SIGNALP_GRAM_POSITIVE); SignalP-noTM (SIGNALP_EUK)	no GO terms	no GO terms	VIIa	841	0.486	TRUE	1.636	0.07103	0.2773	0	31.43	12.13	45.33	25.16	46.97	62.52	113.6	0	1.836	0.7245	2.818	1.571	2.876	4.096	5.489	NA
TGME49_202210	nucleoside diphosphate kinase	nucleoside diphosphate kinase	nucleoside diphosphate kinase [Toxoplasma gondii ME49]	386	20	0	70.8	5	P:GO:0044281; F:GO:0043167; P:GO:0034641; P:GO:0009058; F:GO:0016301	P:small molecule metabolic process; F:ion binding; P:cellular nitrogen compound metabolic process; P:biosynthetic process; F:kinase activity	EC:2.7.4.6	Nucleoside-diphosphate kinase	IPR001564 (SMART); IPR006602 (SMART); IPR001564 (PFAM); IPR034907 (G3DSA:3.30.70.GENE3D); mobidb-lite (MOBIDB_LITE); PTHR43109 (PANTHER); PTHR43109:SF2 (PANTHER); IPR006602 (PROSITE_PROFILES); cd04412 (CDD); IPR034907 (SUPERFAMILY); IPR034907 (SUPERFAMILY)	P:GO:0006228; P:GO:0006241; P:GO:0006183; P:GO:0006165; F:GO:0004550	P:UTP biosynthetic process; P:CTP biosynthetic process; P:GTP biosynthetic process; P:nucleoside diphosphate phosphorylation; F:nucleoside diphosphate kinase activity	VIIa	1500	0.517	TRUE	2.69	0.0002521	0.00313	4.568	99.83	81.85	100.1	142.2	191.5	184.2	459.1	0.1566	3.27	2.742	3.489	4.978	6.574	6.766	12.44	orange
TGME49_202220	hypothetical protein	hypothetical protein TGME49_202220	hypothetical protein TGME49_202220 [Toxoplasma gondii ME49]	1148	11	0	95.91						Coil (COILS); Coil (COILS); Coil (COILS); G3DSA:3.30.420.40 (GENE3D); G3DSA:1.20.1000.10 (GENE3D); mobidb-lite (MOBIDB_LITE); mobidb-lite (MOBIDB_LITE); mobidb-lite (MOBIDB_LITE); mobidb-lite (MOBIDB_LITE); mobidb-lite (MOBIDB_LITE); mobidb-lite (MOBIDB_LITE)	no GO terms	no GO terms	VIIa	5130	0.579	TRUE	0.7863	0.1013	0.3526	443.1	515.8	1079	1186	1025	697.4	951	582.8	4.441	4.94	10.57	12.09	10.49	7	10.21	4.617	NA
TGME49_202230	histone deacetylase HDAC5	histone deacetylase HDAC5	histone deacetylase HDAC5 [Toxoplasma gondii ME49]	1452	20	0	81.9	5	F:GO:0016810; P:GO:0051276; P:GO:0006464; C:GO:0043234; C:GO:0005654	F:hydrolase activity, acting on carbon-nitrogen (but not peptide) bonds; P:chromosome organization; P:cellular protein modification process; C:protein complex; C:nucleoplasm	EC:3.5.1.98	Histone deacetylase	IPR002110 (SMART); IPR023801 (PFAM); IPR023801 (G3DSA:3.40.800.GENE3D); IPR002110 (PFAM); IPR020683 (G3DSA:1.25.40.GENE3D); mobidb-lite (MOBIDB_LITE); mobidb-lite (MOBIDB_LITE); mobidb-lite (MOBIDB_LITE); mobidb-lite (MOBIDB_LITE); PTHR10625:SF139 (PANTHER); IPR000286 (PANTHER); IPR002110 (PROSITE_PROFILES); IPR020683 (PROSITE_PROFILES); cd00204 (CDD); cd00204 (CDD); SSF52768 (SUPERFAMILY); SSF52…	F:GO:0005515	F:protein binding	VIIa	6690	0.572	TRUE	0.002729	0.9941	0.9989	1444	1233	1652	1317	1525	885.3	1298	775.4	11.09	9.056	12.41	10.29	11.97	6.814	10.69	4.71	NA
TGME49_202240	RAP domain-containing protein	RAP domain-containing	RAP domain-containing protein [Toxoplasma gondii ME49]	1856	13	0	88.31						Coil (COILS); G3DSA:3.40.960.10 (GENE3D); IPR013584 (PFAM); mobidb-lite (MOBIDB_LITE); mobidb-lite (MOBIDB_LITE); mobidb-lite (MOBIDB_LITE); mobidb-lite (MOBIDB_LITE); mobidb-lite (MOBIDB_LITE); mobidb-lite (MOBIDB_LITE); mobidb-lite (MOBIDB_LITE); SignalP-TM (SIGNALP_GRAM_POSITIVE)	no GO terms	no GO terms	VIIa	7510	0.568	TRUE	-0.4543	0.18	0.4974	1110	706.2	900.3	853.8	900.5	666.7	883.2	597.2	7.599	4.62	6.024	5.943	6.295	4.571	6.48	3.232	NA
TGME49_202250	hypothetical protein	transmembrane	hypothetical protein TGME49_202250 [Toxoplasma gondii ME49]	1041	20	0	88.25	1	C:GO:0005575	C:cellular_component			Coil (COILS); mobidb-lite (MOBIDB_LITE); mobidb-lite (MOBIDB_LITE); mobidb-lite (MOBIDB_LITE); mobidb-lite (MOBIDB_LITE); mobidb-lite (MOBIDB_LITE); mobidb-lite (MOBIDB_LITE); NON_CYTOPLASMIC_DOMAIN (PHOBIUS); TRANSMEMBRANE (PHOBIUS); NON_CYTOPLASMIC_DOMAIN (PHOBIUS); TRANSMEMBRANE (PHOBIUS); CYTOPLASMIC_DOMAIN (PHOBIUS); TMhelix (TMHMM); TMhelix (TMHMM)	no GO terms	no GO terms	VIIa	5030	0.572	TRUE	0.03905	0.8898	0.9732	1074	1082	1131	1330	1174	1162	1334	1656	10.97	10.56	11.3	13.82	12.25	11.89	14.61	13.38	NA
TGME49_202255	hypothetical protein	TPA: WD G-beta repeat-containing	hypothetical protein TGME49_202255 [Toxoplasma gondii ME49]	371	9	0	93.67						no IPS match	no IPS match	no IPS match	VIIa	3160	0.502	TRUE	1.629	0.001896	0.01519	114.2	475.1	327.4	606.3	431.1	784.1	422.5	1148	1.858	7.387	5.206	10.03	7.162	12.78	7.368	14.77	red
TGME49_202260	hypothetical protein	WD repeat 90	hypothetical protein TGME49_202260 [Toxoplasma gondii ME49]	279	20	0	71.75						IPR007714 (PFAM); mobidb-lite (MOBIDB_LITE); mobidb-lite (MOBIDB_LITE)	no GO terms	no GO terms	VIIa	1260	0.506	TRUE	1.739	0.002852	0.02075	41.12	199.7	142.5	385.3	228.7	370.4	264.5	663.6	1.677	7.785	5.682	15.99	9.528	15.14	11.56	21.4	red
TGME49_202280	WD domain, G-beta repeat-containing protein	WD G-beta repeat-containing	WD domain, G-beta repeat-containing protein [Toxoplasma gondii ME49]	1802	20	0	78	1	F:GO:0003674	F:molecular_function			IPR001680 (SMART); IPR015943 (G3DSA:2.130.10.GENE3D); IPR001680 (PFAM); IPR015943 (G3DSA:2.130.10.GENE3D); G3DSA:1.10.10.670 (GENE3D); IPR015943 (G3DSA:2.130.10.GENE3D); mobidb-lite (MOBIDB_LITE); mobidb-lite (MOBIDB_LITE); mobidb-lite (MOBIDB_LITE); mobidb-lite (MOBIDB_LITE); IPR030466 (PTHR13720:PANTHER); PTHR13720 (PANTHER); IPR019775 (PROSITE_PATTERNS); IPR017986 (PROSITE_PROFILES); IPR017986…	F:GO:0005515	F:protein binding	VIIa	5700	0.565	TRUE	2.111	6.293e-09	9.457e-07	173.6	809.8	809.4	1241	1094	1328	1035	2771	1.566	6.98	7.135	11.38	10.08	12	10.01	19.76	red
TGME49_202285	EGF family domain-containing protein	EGF family domain-containing	EGF family domain-containing protein [Toxoplasma gondii ME49]	360	20	0	70.35	3	P:GO:0008150; P:GO:0044699; F:GO:0003674	P:biological_process; P:single-organism process; F:molecular_function			G3DSA:2.10.25.10 (GENE3D); PF13415 (PFAM); IPR015915 (G3DSA:2.120.10.GENE3D); mobidb-lite (MOBIDB_LITE); PTHR24033:SF121 (PANTHER); PTHR24033 (PANTHER); IPR013032 (PROSITE_PATTERNS); IPR013032 (PROSITE_PATTERNS); IPR013032 (PROSITE_PATTERNS); TRANSMEMBRANE (PHOBIUS); NON_CYTOPLASMIC_DOMAIN (PHOBIUS); CYTOPLASMIC_DOMAIN (PHOBIUS); PS51257 (PROSITE_PROFILES); IPR000742 (PROSITE_PROFILES); IPR000742…	F:GO:0005515	F:protein binding	VIIa	1850	0.511	FALSE	0	1	NA	0	0	0	1.889	0	0	8.275	1.058	0	0	0	0.05338	0	0	0.2464	0.02325	NA
TGME49_202290	membrane protein, putative	membrane	membrane protein, putative [Toxoplasma gondii ME49]	349	20	0	66.5						TRANSMEMBRANE (PHOBIUS); NON_CYTOPLASMIC_DOMAIN (PHOBIUS); TRANSMEMBRANE (PHOBIUS); TRANSMEMBRANE (PHOBIUS); CYTOPLASMIC_DOMAIN (PHOBIUS); NON_CYTOPLASMIC_DOMAIN (PHOBIUS); NON_CYTOPLASMIC_DOMAIN (PHOBIUS); TRANSMEMBRANE (PHOBIUS); CYTOPLASMIC_DOMAIN (PHOBIUS); TMhelix (TMHMM); TMhelix (TMHMM); TMhelix (TMHMM); TMhelix (TMHMM)	no GO terms	no GO terms	VIIa	2680	0.499	TRUE	-0.127	0.7383	0.908	1302	1124	1240	823.5	860	1438	868.7	494.6	24.97	20.61	23.25	16.07	16.85	27.63	17.86	7.5	NA
TGME49_202300	inosine triphosphate pyrophosphatase, putative	inosine triphosphate pyrophosphatase	inosine triphosphate pyrophosphatase, putative [Toxoplasma gondii ME49]	222	20	3.38855e-164	74.15	4	P:GO:0044281; C:GO:0005737; F:GO:0043167; P:GO:0034655	P:small molecule metabolic process; C:cytoplasm; F:ion binding; P:nucleobase-containing compound catabolic process	EC:3.6.1; EC:3.6.1.19	Acting on acid anhydrides; Nucleoside-triphosphate diphosphatase	IPR029001 (G3DSA:3.90.950.GENE3D); IPR002637 (PFAM); IPR002637 (PANTHER); PTHR11067:SF10 (PANTHER); IPR027502 (HAMAP); IPR002637 (CDD); IPR029001 (SUPERFAMILY)	P:GO:0009143; F:GO:0047429	P:nucleoside triphosphate catabolic process; F:nucleoside-triphosphate diphosphatase activity	VIIa	2230	0.508	TRUE	-0.3247	0.2295	0.567	2787	2287	2128	1547	1637	2038	1696	927.4	64.24	50.38	47.95	36.27	38.53	47.06	41.89	16.9	NA
TGME49_202310	O-sialoglycoprotein endopeptidase	O-sialoglyco endopeptidase	O-sialoglycoprotein endopeptidase [Toxoplasma gondii ME49]	580	20	0	79	4	P:GO:0006399; C:GO:0043234; C:GO:0005622; F:GO:0003674	P:tRNA metabolic process; C:protein complex; C:intracellular; F:molecular_function			IPR017861 (PRINTS); G3DSA:3.30.420.40 (GENE3D); G3DSA:3.30.420.40 (GENE3D); IPR000905 (PFAM); mobidb-lite (MOBIDB_LITE); mobidb-lite (MOBIDB_LITE); PTHR11735 (PANTHER); PTHR11735:SF15 (PANTHER); IPR017860 (PROSITE_PATTERNS); IPR034680 (HAMAP); cd00012 (CDD); SSF53067 (SUPERFAMILY); SSF53067 (SUPERFAMILY)	C:GO:0000408; P:GO:0002949	C:EKC/KEOPS complex; P:tRNA threonylcarbamoyladenosine modification	VIIa	3390	0.509	TRUE	-0.3072	0.3036	0.6526	1809	1497	1401	1092	1197	1436	1117	634.3	27.43	21.7	20.76	16.84	18.54	21.82	18.16	7.603	NA
TGME49_202330	hypothetical protein	hypothetical protein TGME49_202330	hypothetical protein TGME49_202330 [Toxoplasma gondii ME49]	199	1	8.43178e-143	100						no IPS match	no IPS match	no IPS match	VIIa	600	0.562	FALSE	0	1	NA	0	0	0	0	0	0	0.1082	0.1764	0	0	0	0	0	0	0.009933	0.01195	NA
TGME49_202340	proline dehydrogenase	proline dehydrogenase	proline dehydrogenase [Toxoplasma gondii ME49]	485	20	0	71.75	5	F:GO:0016491; P:GO:0009056; P:GO:0006520; P:GO:0009058; P:GO:0044712	F:oxidoreductase activity; P:catabolic process; P:cellular amino acid metabolic process; P:biosynthetic process; P:single-organism catabolic process	EC:1.5.99.8	Acting on the CH-NH group of donors	IPR029041 (G3DSA:3.20.20.GENE3D); IPR002872 (PFAM); IPR015659 (PANTHER); IPR029041 (SUPERFAMILY)	F:GO:0004657; P:GO:0006562	F:proline dehydrogenase activity; P:proline catabolic process	VIIa	1460	0.496	TRUE	1.01	0.3236	0.6742	4.568	25.88	3.031	11.33	5.471	14.45	5.03	4.586	0.1609	0.871	0.1043	0.4058	0.1967	0.5097	0.1898	0.1276	NA
TGME49_202350	50S ribosomal protein L21, putative	50S ribosomal	50S ribosomal protein L21, putative [Toxoplasma gondii ME49]	681	20	0	83.5	1	C:GO:0005840	C:ribosome			IPR028909 (PFAM); mobidb-lite (MOBIDB_LITE); PTHR21349:SF5 (PANTHER); PTHR21349 (PANTHER); IPR028909 (SUPERFAMILY)	C:GO:0005840	C:ribosome	VIIa	2680	0.552	TRUE	-0.1048	0.7409	0.909	1599	1289	1682	1243	1498	1167	1297	1660	30.67	23.62	31.54	24.25	29.34	22.42	26.66	25.18	NA
TGME49_202360	methylase, putative	methylase	methylase, putative [Toxoplasma gondii ME49]	483	20	0	86.75	1	F:GO:0008168	F:methyltransferase activity			Coil (COILS); G3DSA:3.40.50.150 (GENE3D); PF13489 (PFAM); mobidb-lite (MOBIDB_LITE); PTHR22809:SF13 (PANTHER); IPR026113 (PANTHER); cd02440 (CDD); IPR029063 (SUPERFAMILY)	no GO terms	no GO terms	VIIa	2750	0.544	TRUE	-0.6137	0.06904	0.2717	977.6	637.8	618.4	489.2	631.3	628.7	501.9	321.5	18.28	11.39	11.3	9.3	12.05	11.77	10.06	4.752	NA
TGME49_202370	T-complex protein 1, epsilon subunit (TCP-1-epsilon), putative	T-complex epsilon subunit (TCP-1-epsilon)	T-complex protein 1, epsilon subunit (TCP-1-epsilon), putative [Toxoplasma gondii ME49]	536	20	0	85.9	7	F:GO:0043167; C:GO:0005829; P:GO:0042254; F:GO:0051082; P:GO:0034641; P:GO:0006457; C:GO:0005886	F:ion binding; C:cytosol; P:ribosome biogenesis; F:unfolded protein binding; P:cellular nitrogen compound metabolic process; P:protein folding; C:plasma membrane			IPR017998 (PRINTS); IPR012718 (TIGRFAM); IPR027409 (G3DSA:3.50.7.GENE3D); IPR002423 (PFAM); IPR027413 (G3DSA:1.10.560.GENE3D); IPR027413 (G3DSA:1.10.560.GENE3D); PTHR11353 (PANTHER); PTHR11353:SF130 (PANTHER); IPR002194 (PROSITE_PATTERNS); IPR002194 (PROSITE_PATTERNS); IPR002194 (PROSITE_PATTERNS); IPR012718 (CDD); IPR027409 (SUPERFAMILY); SSF54849 (SUPERFAMILY); SSF48592 (SUPERFAMILY)	F:GO:0005524; F:GO:0051082; P:GO:0006457	F:ATP binding; F:unfolded protein binding; P:protein folding	VIIa	3050	0.538	TRUE	-0.2722	0.2604	0.6056	15660	13210	12620	10990	10840	12340	10620	11120	263.9	212.7	208	188.3	186.6	208.3	191.9	148.1	NA
TGME49_202375	hypothetical protein	transmembrane	hypothetical protein TGME49_202375 [Toxoplasma gondii ME49]	219	7	7.36431e-68	98.14	1	C:GO:0005575	C:cellular_component			NON_CYTOPLASMIC_DOMAIN (PHOBIUS); CYTOPLASMIC_DOMAIN (PHOBIUS); TRANSMEMBRANE (PHOBIUS); TRANSMEMBRANE (PHOBIUS); NON_CYTOPLASMIC_DOMAIN (PHOBIUS); SignalP-TM (SIGNALP_GRAM_POSITIVE); TMhelix (TMHMM)	no GO terms	no GO terms	VIIa	4020	0.575	TRUE	-0.4336	0.1972	0.5225	945.7	715.5	673	923.6	717.7	695.6	881.2	830.8	12.09	8.744	8.412	12.01	9.373	8.909	12.08	8.398	NA
TGME49_202380	rab GDI alpha, putative	RAB GDP dissociation inhibitor	rab GDI alpha, putative [Toxoplasma gondii ME49]	456	20	0	85.1	4	F:GO:0016491; P:GO:0007165; F:GO:0030234; P:GO:0006810	F:oxidoreductase activity; P:signal transduction; F:enzyme regulator activity; P:transport			IPR000806 (PRINTS); IPR018203 (PRINTS); G3DSA:1.10.405.10 (GENE3D); IPR018203 (PFAM); G3DSA:3.30.519.10 (GENE3D); PTHR11787:SF17 (PANTHER); IPR018203 (PANTHER); IPR023753 (SUPERFAMILY); IPR023753 (SUPERFAMILY)	F:GO:0005093; F:GO:0005092; P:GO:0007264; F:GO:0016491; P:GO:0015031; P:GO:0055114	F:Rab GDP-dissociation inhibitor activity; F:GDP-dissociation inhibitor activity; P:small GTPase mediated signal transduction; F:oxidoreductase activity; P:protein transport; P:oxidation-reduction process	VIIa	3820	0.513	TRUE	-0.08551	0.7799	0.9276	9891	10410	8170	7168	7219	9144	7072	7300	133.1	133.8	107.5	98.1	99.21	123.3	102	77.66	NA
TGME49_202390	S15 sporozoite-expressed protein	TPA: Translation initiation factor IF-2	S15 sporozoite-expressed protein [Toxoplasma gondii ME49]	587	20	0	77.5						mobidb-lite (MOBIDB_LITE)	no GO terms	no GO terms	VIIa	2680	0.568	TRUE	1.805	0.001138	0.01007	630.4	1337	3598	3260	2368	1265	1952	1040	12.09	24.5	67.47	63.6	46.38	24.3	40.13	15.77	yellow
TGME49_202400	calcium binding egf domain-containing protein	calcium binding egf domain-containing	calcium binding egf domain-containing protein [Toxoplasma gondii ME49]	1078	20	0	83.25	1	F:GO:0043167	F:ion binding			IPR000742 (SMART); IPR001881 (SMART); G3DSA:2.10.25.10 (GENE3D); G3DSA:2.10.25.10 (GENE3D); G3DSA:2.10.25.10 (GENE3D); G3DSA:2.10.25.10 (GENE3D); G3DSA:2.10.25.10 (GENE3D); G3DSA:2.10.25.10 (GENE3D); IPR026823 (PFAM); PF14670 (PFAM); G3DSA:2.10.25.10 (GENE3D); IPR001881 (PFAM); G3DSA:2.10.25.10 (GENE3D); G3DSA:2.40.155.10 (GENE3D); mobidb-lite (MOBIDB_LITE); mobidb-lite (MOBIDB_LITE); PTHR24034:S…	F:GO:0005509	F:calcium ion binding	VIIa	5870	0.512	TRUE	0.9793	0.09304	0.3318	1233	4248	1179	4348	4072	3606	4096	16370	10.8	35.56	10.09	38.73	36.42	31.63	38.45	113.4	NA
TGME49_202410	hypothetical protein	CRAL TRIO domain	hypothetical protein TGME49_202410 [Toxoplasma gondii ME49]	1948	20	0	82.95	5	F:GO:0003735; C:GO:0030529; C:GO:0005840; C:GO:0005622; P:GO:0006412	F:structural constituent of ribosome; C:intracellular ribonucleoprotein complex; C:ribosome; C:intracellular; P:translation			IPR001251 (SMART); IPR001251 (G3DSA:3.40.525.GENE3D); IPR001251 (PFAM); mobidb-lite (MOBIDB_LITE); mobidb-lite (MOBIDB_LITE); mobidb-lite (MOBIDB_LITE); mobidb-lite (MOBIDB_LITE); mobidb-lite (MOBIDB_LITE); mobidb-lite (MOBIDB_LITE); mobidb-lite (MOBIDB_LITE); mobidb-lite (MOBIDB_LITE); mobidb-lite (MOBIDB_LITE); mobidb-lite (MOBIDB_LITE); mobidb-lite (MOBIDB_LITE); mobidb-lite (MOBIDB_LITE); mob…	no GO terms	no GO terms	VIIa	8600	0.578	TRUE	0.192	0.5655	0.8295	1042	1364	1037	1530	1496	1388	1817	4149	6.226	7.794	6.058	9.301	9.13	8.308	11.64	19.61	NA
TGME49_202420	hypothetical protein	transmembrane	hypothetical protein TGME49_202420 [Toxoplasma gondii ME49]	272	6	0	94.67	1	C:GO:0005575	C:cellular_component			CYTOPLASMIC_DOMAIN (PHOBIUS); TRANSMEMBRANE (PHOBIUS); NON_CYTOPLASMIC_DOMAIN (PHOBIUS); TMhelix (TMHMM)	no GO terms	no GO terms	VIIa	3190	0.512	TRUE	1.297	0.002297	0.01747	132.5	297.6	388	302.2	288.8	350.5	277.4	229.3	2.135	4.584	6.112	4.953	4.754	5.658	4.792	2.921	green
TGME49_202430	hypothetical protein	hypothetical protein TGME49_202430	hypothetical protein TGME49_202430 [Toxoplasma gondii ME49]	555	10	0	93.7						mobidb-lite (MOBIDB_LITE); mobidb-lite (MOBIDB_LITE); mobidb-lite (MOBIDB_LITE)	no GO terms	no GO terms	VIIa	3600	0.532	TRUE	0.936	0.06318	0.2552	178.2	510.3	227.4	445.8	578.8	775.1	767	2379	2.544	6.964	3.173	6.474	8.44	11.09	11.74	26.86	NA
TGME49_202440	hypothetical protein	transmembrane	hypothetical protein TGME49_202440 [Toxoplasma gondii ME49]	281	20	0	69.05	1	C:GO:0005575	C:cellular_component			Coil (COILS); SIGNAL_PEPTIDE_C_REGION (PHOBIUS); SIGNAL_PEPTIDE_N_REGION (PHOBIUS); NON_CYTOPLASMIC_DOMAIN (PHOBIUS); SIGNAL_PEPTIDE_H_REGION (PHOBIUS); SIGNAL_PEPTIDE (PHOBIUS); TMhelix (TMHMM)	no GO terms	no GO terms	VIIa	2190	0.501	TRUE	-0.4042	0.1919	0.5139	1151	941	776	583.7	649.9	724.5	617.7	462.5	27.02	21.11	17.81	13.93	15.58	17.03	15.54	8.582	NA
TGME49_202445	hypothetical protein	hypothetical protein TGME49_202445	hypothetical protein TGME49_202445 [Toxoplasma gondii ME49]	173	7	1.97405e-126	98.86						no IPS match	no IPS match	no IPS match	VIIa	955	0.481	FALSE	-0.177	0.8653	NA	4.568	1.849	6.063	9.444	2.188	3.613	7.896	3.175	0.2459	0.09511	0.319	0.517	0.1203	0.1948	0.4556	0.1351	NA
TGME49_202450	hypothetical protein	transmembrane	hypothetical protein TGME49_202450 [Toxoplasma gondii ME49]	202	20	4.28853e-132	81.45	1	C:GO:0005575	C:cellular_component			TRANSMEMBRANE (PHOBIUS); CYTOPLASMIC_DOMAIN (PHOBIUS); NON_CYTOPLASMIC_DOMAIN (PHOBIUS); TMhelix (TMHMM)	no GO terms	no GO terms	VIIa	1800	0.536	TRUE	0.01289	0.965	0.9932	854.3	841.2	882.1	727.2	849	800.4	718.6	714	24.4	22.96	24.63	21.12	24.76	22.9	22	16.12	NA
TGME49_202460	diacylglycerol kinase accessory domain (presumed) domain-containing protein	diacylglycerol kinase accessory domain (presumed) domain-containing	diacylglycerol kinase accessory domain (presumed) domain-containing protein [Toxoplasma gondii ME49]	679	20	0	82.95	9	P:GO:0044281; P:GO:0007165; P:GO:0009056; P:GO:0051186; P:GO:0006629; F:GO:0043167; P:GO:0034641; F:GO:0016301; P:GO:0044712	P:small molecule metabolic process; P:signal transduction; P:catabolic process; P:cofactor metabolic process; P:lipid metabolic process; F:ion binding; P:cellular nitrogen compound metabolic process; F:kinase activity; P:single-organism catabolic process	EC:2.7.1.23; EC:2.7.1.107	NAD(+) kinase; Diacylglycerol kinase (ATP)	Coil (COILS); IPR001206 (SMART); IPR000756 (SMART); IPR000756 (PFAM); IPR001206 (PFAM); IPR017438 (G3DSA:3.40.50.GENE3D); mobidb-lite (MOBIDB_LITE); mobidb-lite (MOBIDB_LITE); mobidb-lite (MOBIDB_LITE); PTHR11255:SF59 (PANTHER); PTHR11255 (PANTHER); IPR001206 (PROSITE_PROFILES); IPR016064 (SUPERFAMILY)	F:GO:0003951; P:GO:0008152; F:GO:0004143; P:GO:0007205; F:GO:0016301	F:NAD+ kinase activity; P:metabolic process; F:diacylglycerol kinase activity; P:protein kinase C-activating G-protein coupled receptor signaling pathway; F:kinase activity	VIIa	4620	0.551	TRUE	-0.1543	0.6685	0.8785	2083	2259	1464	1949	1732	1948	1603	1972	23.18	24.02	15.92	22.06	19.68	21.71	19.12	17.35	NA
TGME49_202470	rRNA metabolism protein, SBDS family protein	rRNA metabolism SBDS family	rRNA metabolism protein, SBDS family protein [Toxoplasma gondii ME49]	735	20	0	90.65	3	P:GO:0022618; F:GO:0043167; P:GO:0042254	P:ribonucleoprotein complex assembly; F:ion binding; P:ribosome biogenesis			Coil (COILS); Coil (COILS); IPR018978 (PFAM); G3DSA:4.10.1050.10 (GENE3D); IPR019783 (PFAM); IPR019783 (G3DSA:3.30.1250.GENE3D); mobidb-lite (MOBIDB_LITE); mobidb-lite (MOBIDB_LITE); mobidb-lite (MOBIDB_LITE); mobidb-lite (MOBIDB_LITE); PTHR10927 (PANTHER); IPR002140 (PTHR10927:PANTHER); IPR013087 (PROSITE_PATTERNS); SSF109728 (SUPERFAMILY); IPR019783 (SUPERFAMILY)	F:GO:0003676; P:GO:0042254; P:GO:0042256	F:nucleic acid binding; P:ribosome biogenesis; P:mature ribosome assembly	VIIa	4740	0.564	TRUE	-0.2242	0.4966	0.7916	1293	1069	1143	1651	1225	1120	1374	1964	14.02	11.08	12.12	18.21	13.57	12.17	15.97	16.84	NA
TGME49_202480	hypothetical protein	hypothetical protein TGME49_202480	hypothetical protein TGME49_202480 [Toxoplasma gondii ME49]	430	9	1.59738e-172	94.22						mobidb-lite (MOBIDB_LITE); mobidb-lite (MOBIDB_LITE); mobidb-lite (MOBIDB_LITE); mobidb-lite (MOBIDB_LITE)	no GO terms	no GO terms	VIIa	2280	0.57	TRUE	0.1093	0.7914	0.9326	639.6	623	757.8	421.2	722.1	636	565.7	433.4	14.42	13.43	16.7	9.658	16.63	14.36	13.67	7.724	NA
TGME49_202490	AP2 domain transcription factor AP2VIIa-7	AP2 domain transcription factor AP2VIIa-7	AP2 domain transcription factor AP2VIIa-7 [Toxoplasma gondii ME49]	3123	20	0	90	1	F:GO:0043167	F:ion binding			Coil (COILS); Coil (COILS); IPR001965 (SMART); G3DSA:2.170.270.10 (GENE3D); IPR013083 (G3DSA:3.30.40.GENE3D); IPR019787 (PFAM); mobidb-lite (MOBIDB_LITE); mobidb-lite (MOBIDB_LITE); mobidb-lite (MOBIDB_LITE); mobidb-lite (MOBIDB_LITE); mobidb-lite (MOBIDB_LITE); mobidb-lite (MOBIDB_LITE); mobidb-lite (MOBIDB_LITE); mobidb-lite (MOBIDB_LITE); mobidb-lite (MOBIDB_LITE); mobidb-lite (MOBIDB_LITE); m…	no GO terms	no GO terms	VIIa	12600	0.594	TRUE	0.0541	0.8904	0.9734	1087	1131	1146	1424	1274	1028	1786	3083	4.436	4.412	4.57	5.909	5.306	4.201	7.808	9.944	NA
TGME49_202500	GAPM1a	multi-pass transmembrane	GAPM1a [Toxoplasma gondii ME49]	305	20	0	90.1	1	C:GO:0005575	C:cellular_component			IPR021691 (PFAM); TRANSMEMBRANE (PHOBIUS); TRANSMEMBRANE (PHOBIUS); NON_CYTOPLASMIC_DOMAIN (PHOBIUS); TRANSMEMBRANE (PHOBIUS); TRANSMEMBRANE (PHOBIUS); CYTOPLASMIC_DOMAIN (PHOBIUS); CYTOPLASMIC_DOMAIN (PHOBIUS); NON_CYTOPLASMIC_DOMAIN (PHOBIUS); TRANSMEMBRANE (PHOBIUS); TRANSMEMBRANE (PHOBIUS); CYTOPLASMIC_DOMAIN (PHOBIUS); CYTOPLASMIC_DOMAIN (PHOBIUS); NON_CYTOPLASMIC_DOMAIN (PHOBIUS); TMhelix (…	no GO terms	no GO terms	VIIa	2760	0.531	TRUE	1.374	4.65e-05	0.0008214	3381	7338	10660	9446	7719	6674	5976	3804	62.97	130.6	194.1	178.9	146.8	124.5	119.3	56.01	yellow
TGME49_202510	multi-pass transmembrane protein	multi-pass transmembrane	multi-pass transmembrane protein [Toxoplasma gondii ME49]	305	20	0	89.2	1	C:GO:0005575	C:cellular_component			IPR021691 (PFAM); CYTOPLASMIC_DOMAIN (PHOBIUS); TRANSMEMBRANE (PHOBIUS); NON_CYTOPLASMIC_DOMAIN (PHOBIUS); TRANSMEMBRANE (PHOBIUS); CYTOPLASMIC_DOMAIN (PHOBIUS); CYTOPLASMIC_DOMAIN (PHOBIUS); CYTOPLASMIC_DOMAIN (PHOBIUS); TRANSMEMBRANE (PHOBIUS); NON_CYTOPLASMIC_DOMAIN (PHOBIUS); NON_CYTOPLASMIC_DOMAIN (PHOBIUS); TRANSMEMBRANE (PHOBIUS); TRANSMEMBRANE (PHOBIUS); TRANSMEMBRANE (PHOBIUS); TMhelix (…	no GO terms	no GO terms	VIIa	2130	0.538	TRUE	-0.3857	0.2609	0.606	10050	8264	6924	5185	5581	7491	4926	4177	242.6	190.6	163.3	127.3	137.6	181.1	127.4	79.7	NA
TGME49_202520	hypothetical protein	hypothetical protein TGME49_202520	hypothetical protein TGME49_202520 [Toxoplasma gondii ME49]	989	12	0	92.25						mobidb-lite (MOBIDB_LITE); mobidb-lite (MOBIDB_LITE); mobidb-lite (MOBIDB_LITE); mobidb-lite (MOBIDB_LITE); mobidb-lite (MOBIDB_LITE); mobidb-lite (MOBIDB_LITE); mobidb-lite (MOBIDB_LITE); mobidb-lite (MOBIDB_LITE); mobidb-lite (MOBIDB_LITE); PTHR23246 (PANTHER); NON_CYTOPLASMIC_DOMAIN (PHOBIUS); TRANSMEMBRANE (PHOBIUS); CYTOPLASMIC_DOMAIN (PHOBIUS); SignalP-TM (SIGNALP_GRAM_POSITIVE)	no GO terms	no GO terms	VIIa	5950	0.551	TRUE	-0.1636	0.554	0.8219	1371	1277	1167	1386	1427	1317	1554	2234	11.84	10.55	9.856	12.18	12.59	11.4	14.39	15.26	NA
TGME49_202530	aspartate-tRNA ligase	aspartate-tRNA ligase	aspartate-tRNA ligase [Toxoplasma gondii ME49]	773	20	0	87.3	6	C:GO:0005737; F:GO:0043167; P:GO:0006399; P:GO:0006520; F:GO:0016874; P:GO:0006412	C:cytoplasm; F:ion binding; P:tRNA metabolic process; P:cellular amino acid metabolic process; F:ligase activity; P:translation	EC:6.1.1.12; EC:6.1.1	Aspartate--tRNA ligase; Forming carbon-oxygen bonds	Coil (COILS); IPR002312 (PRINTS); IPR004364 (PFAM); IPR004523 (TIGRFAM); G3DSA:3.30.930.10 (GENE3D); G3DSA:2.40.50.140 (GENE3D); IPR004365 (PFAM); PTHR43450 (PANTHER); SIGNAL_PEPTIDE_C_REGION (PHOBIUS); NON_CYTOPLASMIC_DOMAIN (PHOBIUS); SIGNAL_PEPTIDE (PHOBIUS); SIGNAL_PEPTIDE_H_REGION (PHOBIUS); SIGNAL_PEPTIDE_N_REGION (PHOBIUS); IPR004523 (HAMAP); IPR006195 (PROSITE_PROFILES); cd04320 (CDD); cd…	F:GO:0000166; F:GO:0003676; P:GO:0006418; F:GO:0005524; F:GO:0004812; C:GO:0005737; F:GO:0004815; P:GO:0006422	F:nucleotide binding; F:nucleic acid binding; P:tRNA aminoacylation for protein translation; F:ATP binding; F:aminoacyl-tRNA ligase activity; C:cytoplasm; F:aspartate-tRNA ligase activity; P:aspartyl-tRNA aminoacylation	VIIa	3710	0.52	TRUE	-0.4271	0.1188	0.3939	7396	5801	5117	4405	5043	5276	4450	4028	102.5	76.83	69.31	62.07	71.36	73.22	66.09	44.13	NA
TGME49_202540	3'5'-cyclic nucleotide phosphodiesterase domain-containing protein	3 5 -cyclic nucleotide phosphodiesterase domain-containing	3'5'-cyclic nucleotide phosphodiesterase domain-containing protein [Toxoplasma gondii ME49]	1670	20	0	96.3	4	P:GO:0044281; P:GO:0007165; F:GO:0043167; P:GO:0034641	P:small molecule metabolic process; P:signal transduction; F:ion binding; P:cellular nitrogen compound metabolic process	EC:3.1.4; EC:3.1.4.17; EC:3.1	Acting on ester bonds; 3',5'-cyclic-nucleotide phosphodiesterase; Acting on ester bonds	Coil (COILS); IPR023088 (PRINTS); IPR003607 (SMART); IPR002073 (G3DSA:1.10.1300.GENE3D); IPR002073 (PFAM); mobidb-lite (MOBIDB_LITE); mobidb-lite (MOBIDB_LITE); mobidb-lite (MOBIDB_LITE); mobidb-lite (MOBIDB_LITE); mobidb-lite (MOBIDB_LITE); PTHR11347 (PANTHER); PTHR11347:SF156 (PANTHER); IPR023174 (PROSITE_PATTERNS); TRANSMEMBRANE (PHOBIUS); NON_CYTOPLASMIC_DOMAIN (PHOBIUS); TRANSMEMBRANE (PHOBI…	P:GO:0007165; F:GO:0008081; F:GO:0004114	P:signal transduction; F:phosphoric diester hydrolase activity; F:3',5'-cyclic-nucleotide phosphodiesterase activity	VIIa	9080	0.572	TRUE	-0.1467	0.6419	0.8654	1955	1780	1749	2085	1628	1512	1922	3349	11.07	9.633	9.68	12.01	9.413	8.575	11.67	14.99	NA
TGME49_202550	NLI interacting factor family phosphatase	NLI interacting factor-like phosphatase domain-containing	NLI interacting factor family phosphatase [Toxoplasma gondii ME49]	2212	20	0	84.7	2	F:GO:0016791; P:GO:0006464	F:phosphatase activity; P:cellular protein modification process	EC:3.1.3.16; EC:3.1; EC:3.1.3.41	Protein-serine/threonine phosphatase; Acting on ester bonds; 4-nitrophenylphosphatase	Coil (COILS); IPR004274 (PFAM); IPR023214 (G3DSA:3.40.50.GENE3D); mobidb-lite (MOBIDB_LITE); mobidb-lite (MOBIDB_LITE); mobidb-lite (MOBIDB_LITE); mobidb-lite (MOBIDB_LITE); mobidb-lite (MOBIDB_LITE); mobidb-lite (MOBIDB_LITE); mobidb-lite (MOBIDB_LITE); mobidb-lite (MOBIDB_LITE); mobidb-lite (MOBIDB_LITE); mobidb-lite (MOBIDB_LITE); mobidb-lite (MOBIDB_LITE); mobidb-lite (MOBIDB_LITE); mobidb-li…	no GO terms	no GO terms	VIIa	6640	0.629	TRUE	0.3487	0.5141	0.8027	461.4	408.6	803.3	982.2	799.8	395.7	803.1	737.3	3.572	3.023	6.079	7.733	6.323	3.068	6.664	4.512	NA
TGME49_202568	hypothetical protein	ribophorin related	hypothetical protein TGME49_202568 [Toxoplasma gondii ME49]	148	20	5.54324e-55	87.95	8	P:GO:0005975; F:GO:0016757; C:GO:0005737; P:GO:0006464; C:GO:0005783; C:GO:0043234; P:GO:0009058; P:GO:0044723	P:carbohydrate metabolic process; F:transferase activity, transferring glycosyl groups; C:cytoplasm; P:cellular protein modification process; C:endoplasmic reticulum; C:protein complex; P:biosynthetic process; P:single-organism carbohydrate metabolic process	EC:2.4.1.119; EC:2.4.1	Glycosyltransferases; Glycosyltransferases	Coil (COILS); IPR013865 (PFAM); mobidb-lite (MOBIDB_LITE); mobidb-lite (MOBIDB_LITE); PTHR13282:SF9 (PANTHER); IPR013865 (PANTHER)	no GO terms	no GO terms	VIIa	664	0.545	TRUE	-0.2925	0.3843	0.7235	685.3	532.4	579	440.1	512	626.9	488	429.5	53.05	39.4	43.82	34.65	40.48	48.62	40.49	26.29	NA
TGME49_202572	ribophorin i protein	ribophorin i	ribophorin i protein [Toxoplasma gondii VEG]	959	20	0	96.4	8	P:GO:0005975; F:GO:0016757; C:GO:0005737; P:GO:0006464; C:GO:0005783; C:GO:0043234; P:GO:0009058; P:GO:0044723	P:carbohydrate metabolic process; F:transferase activity, transferring glycosyl groups; C:cytoplasm; P:cellular protein modification process; C:endoplasmic reticulum; C:protein complex; P:biosynthetic process; P:single-organism carbohydrate metabolic process	EC:2.4.1.119; EC:2.4.1	Glycosyltransferases; Glycosyltransferases	Coil (COILS); IPR007676 (PFAM); mobidb-lite (MOBIDB_LITE); IPR007676 (PANTHER); TRANSMEMBRANE (PHOBIUS); TRANSMEMBRANE (PHOBIUS); NON_CYTOPLASMIC_DOMAIN (PHOBIUS); CYTOPLASMIC_DOMAIN (PHOBIUS); CYTOPLASMIC_DOMAIN (PHOBIUS); TMhelix (TMHMM)	F:GO:0004579; C:GO:0016021; P:GO:0006486; C:GO:0005783	F:dolichyl-diphosphooligosaccharide-protein glycotransferase activity; C:integral component of membrane; P:protein glycosylation; C:endoplasmic reticulum	VIIa	3550	0.565	TRUE	-0.1382	0.6266	0.8583	2074	1692	2073	1749	1688	1579	1813	2160	30.03	23.41	29.35	25.76	24.97	22.9	28.14	24.72	NA
TGME49_202580	ATPase, AAA family protein	AAA family	ATPase, AAA family protein [Toxoplasma gondii ME49]	1037	20	0	90.25	2	P:GO:0008150; F:GO:0043167	P:biological_process; F:ion binding			Coil (COILS); IPR001270 (PRINTS); IPR003593 (SMART); IPR019489 (SMART); IPR003959 (PFAM); G3DSA:1.10.8.60 (GENE3D); G3DSA:1.10.8.60 (GENE3D); G3DSA:3.40.50.300 (GENE3D); IPR004176 (G3DSA:1.10.1780.GENE3D); IPR019489 (PFAM); G3DSA:3.40.50.300 (GENE3D); IPR003959 (PFAM); mobidb-lite (MOBIDB_LITE); mobidb-lite (MOBIDB_LITE); mobidb-lite (MOBIDB_LITE); PTHR11638 (PANTHER); PTHR11638:SF127 (PANTHER); …	F:GO:0005524; P:GO:0019538	F:ATP binding; P:protein metabolic process	VIIa	4800	0.562	TRUE	-0.2603	0.3333	0.6815	5158	3805	4768	4059	4173	3707	3548	2477	55.24	38.94	49.92	44.21	45.64	39.77	40.73	20.97	NA
TGME49_202590	hypothetical protein	Leu Phe-tRNA transferase	hypothetical protein TGME49_202590 [Toxoplasma gondii ME49]	712	20	0	88.2	3	F:GO:0016746; C:GO:0005737; P:GO:0009056	F:transferase activity, transferring acyl groups; C:cytoplasm; P:catabolic process	EC:2.3.2.6	Leucyltransferase	Coil (COILS); IPR004616 (PFAM); mobidb-lite (MOBIDB_LITE); mobidb-lite (MOBIDB_LITE); mobidb-lite (MOBIDB_LITE); mobidb-lite (MOBIDB_LITE); PTHR30098:SF5 (PANTHER); IPR004616 (PANTHER); IPR016181 (SUPERFAMILY); IPR016181 (SUPERFAMILY)	F:GO:0008914; P:GO:0030163	F:leucyltransferase activity; P:protein catabolic process	VIIa	3220	0.545	TRUE	-0.1886	0.5465	0.8195	1060	1052	797.3	823.5	867.6	1053	948.9	1127	16.92	16.05	12.44	13.37	14.15	16.84	16.24	14.22	NA
TGME49_202600	hypothetical protein	hypothetical protein TGME49_202600	hypothetical protein TGME49_202600 [Toxoplasma gondii ME49]	126	5	1.51449e-85	97						no IPS match	no IPS match	no IPS match	VIIa	1890	0.484	FALSE	0	1	NA	0	0	0	1.889	0	0	0.7031	0.8819	0	0	0	0.05225	0	0	0.0205	0.01896	NA
TGME49_202610	protein phosphatase 2C domain-containing protein	phosphatase 2C domain-containing	protein phosphatase 2C domain-containing protein [Toxoplasma gondii ME49]	852	20	0	90.25	4	C:GO:0005623; F:GO:0016791; P:GO:0006464; C:GO:0043234	C:cell; F:phosphatase activity; P:cellular protein modification process; C:protein complex	EC:3.1.3.16; EC:3.1; EC:3.1.3.41	Protein-serine/threonine phosphatase; Acting on ester bonds; 4-nitrophenylphosphatase	Coil (COILS); IPR001932 (SMART); IPR001932 (PFAM); IPR001932 (G3DSA:3.60.40.GENE3D); mobidb-lite (MOBIDB_LITE); IPR015655 (PANTHER); PTHR13832:SF479 (PANTHER); TRANSMEMBRANE (PHOBIUS); NON_CYTOPLASMIC_DOMAIN (PHOBIUS); CYTOPLASMIC_DOMAIN (PHOBIUS); IPR001932 (PROSITE_PROFILES); cd00143 (CDD); IPR001932 (SUPERFAMILY); TMhelix (TMHMM)	F:GO:0004722; F:GO:0003824; P:GO:0006470	F:protein serine/threonine phosphatase activity; F:catalytic activity; P:protein dephosphorylation	VIIa	6050	0.554	TRUE	-0.2371	0.3235	0.6742	3079	2485	2722	2421	2410	2134	2119	1513	26.16	20.18	22.61	20.92	20.92	18.16	19.29	10.16	NA
TGME49_202620	hypothetical protein	transmembrane	hypothetical protein TGME49_202620 [Toxoplasma gondii ME49]	330	8	1.62705e-171	89.5	1	C:GO:0005575	C:cellular_component			Coil (COILS); mobidb-lite (MOBIDB_LITE); mobidb-lite (MOBIDB_LITE); mobidb-lite (MOBIDB_LITE); mobidb-lite (MOBIDB_LITE); SIGNAL_PEPTIDE_C_REGION (PHOBIUS); SIGNAL_PEPTIDE (PHOBIUS); SIGNAL_PEPTIDE_H_REGION (PHOBIUS); NON_CYTOPLASMIC_DOMAIN (PHOBIUS); SIGNAL_PEPTIDE_N_REGION (PHOBIUS); CYTOPLASMIC_DOMAIN (PHOBIUS); TRANSMEMBRANE (PHOBIUS); SignalP-noTM (SIGNALP_EUK); SignalP-noTM (SIGNALP_GRAM_NE…	no GO terms	no GO terms	VIIa	2770	0.532	TRUE	1.71	0.04583	0.2002	4.568	31.43	36.38	26.44	13.13	65.04	64.09	50.45	0.08478	0.5574	0.6599	0.4991	0.2488	1.209	1.275	0.7401	NA
TGME49_202630	ATP-dependent metallopeptidase HflB subfamily protein	ATP-dependent metallopeptidase subfamily	ATP-dependent metallopeptidase HflB subfamily protein [Toxoplasma gondii ME49]	1188	20	0	90.2	4	F:GO:0016887; F:GO:0043167; F:GO:0008233; C:GO:0005575	F:ATPase activity; F:ion binding; F:peptidase activity; C:cellular_component	EC:3.4.24; EC:3.6.1; EC:3.6.1.3; EC:3.6.1.15; EC:3.6.4.3	Acting on peptide bonds (peptidases); Acting on acid anhydrides; Adenosinetriphosphatase; Nucleoside-triphosphate phosphatase; Microtubule-severing ATPase	Coil (COILS); IPR003593 (SMART); G3DSA:3.40.50.300 (GENE3D); G3DSA:1.10.8.60 (GENE3D); IPR000642 (PFAM); IPR005936 (TIGRFAM); IPR003959 (PFAM); mobidb-lite (MOBIDB_LITE); mobidb-lite (MOBIDB_LITE); mobidb-lite (MOBIDB_LITE); PTHR43655 (PANTHER); IPR003960 (PROSITE_PATTERNS); TRANSMEMBRANE (PHOBIUS); TRANSMEMBRANE (PHOBIUS); CYTOPLASMIC_DOMAIN (PHOBIUS); SIGNAL_PEPTIDE (PHOBIUS); NON_CYTOPLASMIC_D…	F:GO:0005524; P:GO:0006508; C:GO:0016020; F:GO:0004222	F:ATP binding; P:proteolysis; C:membrane; F:metalloendopeptidase activity	VIIa	5170	0.578	TRUE	-0.1046	0.7577	0.9165	4815	3609	5335	4397	4674	3689	4513	5156	47.88	34.29	51.86	44.47	47.46	36.74	48.09	40.53	NA
TGME49_202640	RNA pseudouridine synthase superfamily protein	RNA pseudouridine synthase superfamily	RNA pseudouridine synthase superfamily protein [Toxoplasma gondii ME49]	2251	20	0	81.25	3	F:GO:0003723; P:GO:0034641; F:GO:0016853	F:RNA binding; P:cellular nitrogen compound metabolic process; F:isomerase activity	EC:5.4.99.12	tRNA pseudouridine(38-40) synthase	G3DSA:3.30.2350.10 (GENE3D); IPR006145 (PFAM); mobidb-lite (MOBIDB_LITE); mobidb-lite (MOBIDB_LITE); mobidb-lite (MOBIDB_LITE); mobidb-lite (MOBIDB_LITE); mobidb-lite (MOBIDB_LITE); mobidb-lite (MOBIDB_LITE); mobidb-lite (MOBIDB_LITE); mobidb-lite (MOBIDB_LITE); mobidb-lite (MOBIDB_LITE); mobidb-lite (MOBIDB_LITE); mobidb-lite (MOBIDB_LITE); mobidb-lite (MOBIDB_LITE); mobidb-lite (MOBIDB_LITE); m…	P:GO:0001522; F:GO:0003723; P:GO:0009451; F:GO:0009982	P:pseudouridine synthesis; F:RNA binding; P:RNA modification; F:pseudouridine synthase activity	VIIa	6760	0.581	TRUE	-0.7149	0.0547	0.2285	717.2	380.8	479	423.1	511	363.1	491.6	360.5	5.454	2.768	3.56	3.272	3.968	2.766	4.007	2.167	NA
TGME49_202650	hypothetical protein	GCC2 and GCC3	hypothetical protein TGME49_202650 [Toxoplasma gondii ME49]	921	20	0	95.15	1	C:GO:0005575	C:cellular_component			IPR011641 (SMART); G3DSA:2.10.50.10 (GENE3D); G3DSA:1.20.1070.10 (GENE3D); PTHR11319:SF37 (PANTHER); PTHR11319 (PANTHER); TRANSMEMBRANE (PHOBIUS); SIGNAL_PEPTIDE (PHOBIUS); TRANSMEMBRANE (PHOBIUS); TRANSMEMBRANE (PHOBIUS); NON_CYTOPLASMIC_DOMAIN (PHOBIUS); TRANSMEMBRANE (PHOBIUS); CYTOPLASMIC_DOMAIN (PHOBIUS); TRANSMEMBRANE (PHOBIUS); SIGNAL_PEPTIDE_C_REGION (PHOBIUS); SIGNAL_PEPTIDE_H_REGION (PH…	no GO terms	no GO terms	VIIa	4680	0.565	TRUE	0.05391	0.8893	0.9731	552.8	538	612.3	596.9	558	500.5	785.5	445.4	6.072	5.648	6.575	6.668	6.259	5.506	9.248	3.867	NA
TGME49_202680	peptidase M16, alpha subunit, putative	mitochondrial processing peptidase alpha subunit	peptidase M16, alpha subunit, putative [Toxoplasma gondii ME49]	563	20	0	84.65	2	P:GO:0008150; F:GO:0043167	P:biological_process; F:ion binding			G3DSA:3.30.830.10 (GENE3D); IPR007863 (PFAM); G3DSA:3.30.830.10 (GENE3D); IPR011765 (PFAM); PTHR11851:SF164 (PANTHER); PTHR11851 (PANTHER); NON_CYTOPLASMIC_DOMAIN (PHOBIUS); SIGNAL_PEPTIDE_C_REGION (PHOBIUS); SIGNAL_PEPTIDE_H_REGION (PHOBIUS); SIGNAL_PEPTIDE_N_REGION (PHOBIUS); SIGNAL_PEPTIDE (PHOBIUS); SignalP-TM (SIGNALP_GRAM_POSITIVE); IPR011249 (SUPERFAMILY); IPR011249 (SUPERFAMILY)	F:GO:0003824; F:GO:0046872	F:catalytic activity; F:metal ion binding	VIIa	3820	0.56	TRUE	-0.05751	0.825	0.9455	15450	13660	15990	15230	14610	11450	13270	13370	207.9	175.7	210.3	208.4	200.8	154.3	191.3	142.2	NA
TGME49_202690	DNA-directed RNA polymerase II RPB9	DNA-directed RNA polymerase II RPB9	DNA-directed RNA polymerase II RPB9 [Toxoplasma gondii ME49]	250	20	4.88886e-157	80.75	7	P:GO:0044281; F:GO:0003677; F:GO:0016779; F:GO:0043167; P:GO:0034641; P:GO:0009058; C:GO:0005730	P:small molecule metabolic process; F:DNA binding; F:nucleotidyltransferase activity; F:ion binding; P:cellular nitrogen compound metabolic process; P:biosynthetic process; C:nucleolus	EC:2.7.7.6	DNA-directed RNA polymerase	IPR001529 (SMART); IPR001222 (PFAM); G3DSA:2.20.25.10 (GENE3D); IPR001529 (PFAM); G3DSA:2.20.25.10 (GENE3D); mobidb-lite (MOBIDB_LITE); mobidb-lite (MOBIDB_LITE); PTHR11239:SF20 (PANTHER); PTHR11239 (PANTHER); IPR019761 (PROSITE_PATTERNS); IPR001222 (PROSITE_PROFILES); IPR034012 (CDD); SSF57783 (SUPERFAMILY); SSF57783 (SUPERFAMILY)	F:GO:0003676; F:GO:0008270; P:GO:0006351; P:GO:0006379	F:nucleic acid binding; F:zinc ion binding; P:transcription, DNA-templated; P:mRNA cleavage	VIIa	2340	0.538	TRUE	-0.06585	0.8162	0.9425	1192	1074	1200	948.2	1089	1024	938.5	749.1	26.19	22.55	25.78	21.18	24.42	22.54	22.1	13.01	NA
TGME49_202700	hypothetical protein	hypothetical protein TGME49_202700	hypothetical protein TGME49_202700 [Toxoplasma gondii ME49]	926	14	0	91.86						Coil (COILS); IPR032675 (G3DSA:3.80.10.GENE3D); mobidb-lite (MOBIDB_LITE); mobidb-lite (MOBIDB_LITE); mobidb-lite (MOBIDB_LITE); mobidb-lite (MOBIDB_LITE); mobidb-lite (MOBIDB_LITE); mobidb-lite (MOBIDB_LITE); mobidb-lite (MOBIDB_LITE)	no GO terms	no GO terms	VIIa	4020	0.575	TRUE	0.2157	0.5283	0.8106	356.3	384.5	451.7	523.2	456.2	478.8	542.9	454.4	4.557	4.7	5.646	6.804	5.958	6.132	7.442	4.593	NA
TGME49_202720	RNB family domain-containing protein	RNB family domain-containing	RNB family domain-containing protein [Toxoplasma gondii ME49]	2431	20	0	86.4						SM00955 (SMART); PF00773 (PFAM); mobidb-lite (MOBIDB_LITE); mobidb-lite (MOBIDB_LITE); mobidb-lite (MOBIDB_LITE); mobidb-lite (MOBIDB_LITE); mobidb-lite (MOBIDB_LITE); mobidb-lite (MOBIDB_LITE); mobidb-lite (MOBIDB_LITE); mobidb-lite (MOBIDB_LITE); mobidb-lite (MOBIDB_LITE); mobidb-lite (MOBIDB_LITE); mobidb-lite (MOBIDB_LITE); mobidb-lite (MOBIDB_LITE); PTHR23355 (PANTHER); TRANSMEMBRANE (PHOBIU…	no GO terms	no GO terms	VIIa	8270	0.596	TRUE	-0.5843	0.1275	0.4084	813.2	434.5	636.6	663	631.3	471.5	642.8	416.3	5.055	2.581	3.868	4.191	4.008	2.936	4.282	2.046	NA
TGME49_202730	hypothetical protein	hypothetical protein TGME49_202730	hypothetical protein TGME49_202730 [Toxoplasma gondii ME49]	1454	9	0	91.56						Coil (COILS); G3DSA:3.40.50.300 (GENE3D); mobidb-lite (MOBIDB_LITE); mobidb-lite (MOBIDB_LITE); mobidb-lite (MOBIDB_LITE); mobidb-lite (MOBIDB_LITE); mobidb-lite (MOBIDB_LITE); mobidb-lite (MOBIDB_LITE); mobidb-lite (MOBIDB_LITE); mobidb-lite (MOBIDB_LITE); mobidb-lite (MOBIDB_LITE); PTHR18806 (PANTHER); PTHR18806:SF31 (PANTHER)	no GO terms	no GO terms	VIIa	5860	0.578	TRUE	-0.007367	0.9872	0.9974	548.2	648.9	445.6	681.9	531.7	482.4	856.9	1001	4.809	5.44	3.821	6.083	4.764	4.239	8.057	6.942	NA
TGME49_202735	hypothetical protein	hypothetical protein TGME49_202735	hypothetical protein TGME49_202735 [Toxoplasma gondii ME49]	112	5	3.47363e-54	97						mobidb-lite (MOBIDB_LITE); SignalP-TM (SIGNALP_GRAM_POSITIVE)	no GO terms	no GO terms	VIIa	339	0.566	FALSE	0	1	NA	0	0	0	1.889	1.094	0	0.1622	0	0	0	0	0.2913	0.1694	0	0.02637	0	NA
TGME49_202740	hypothetical protein	TPA: tRNA pseudouridine synthase Pus10	hypothetical protein TGME49_202740 [Toxoplasma gondii ME49]	1096	20	0	78.75	3	F:GO:0003723; P:GO:0034641; F:GO:0016853	F:RNA binding; P:cellular nitrogen compound metabolic process; F:isomerase activity	EC:5.4.99.12	tRNA pseudouridine(38-40) synthase	mobidb-lite (MOBIDB_LITE); mobidb-lite (MOBIDB_LITE); mobidb-lite (MOBIDB_LITE); mobidb-lite (MOBIDB_LITE); mobidb-lite (MOBIDB_LITE); mobidb-lite (MOBIDB_LITE); PTHR21568 (PANTHER); IPR020103 (SUPERFAMILY)	P:GO:0001522; F:GO:0003723; P:GO:0009451; F:GO:0009982	P:pseudouridine synthesis; F:RNA binding; P:RNA modification; F:pseudouridine synthase activity	VIIa	3680	0.58	TRUE	-0.2373	0.5266	0.8098	561.9	427.1	521.4	491.1	504.4	318	460.1	416.1	7.849	5.702	7.12	6.977	7.195	4.449	6.889	4.595	NA
TGME49_202750	3' exoribonuclease family, domain 1 domain-containing protein	3 exoribonuclease domain 1 domain-containing	3' exoribonuclease family, domain 1 domain-containing protein [Toxoplasma gondii ME49]	350	20	0	72.9	5	P:GO:0090503; P:GO:0090305; F:GO:0000175; F:GO:0004527; P:GO:0008033	P:RNA phosphodiester bond hydrolysis, exonucleolytic; P:nucleic acid phosphodiester bond hydrolysis; F:3'-5'-exoribonuclease activity; F:exonuclease activity; P:tRNA processing			IPR027408 (G3DSA:3.30.230.GENE3D); IPR001247 (PFAM); IPR015847 (PFAM); mobidb-lite (MOBIDB_LITE); PTHR11097 (PANTHER); PTHR11097:SF16 (PANTHER); NON_CYTOPLASMIC_DOMAIN (PHOBIUS); SIGNAL_PEPTIDE_N_REGION (PHOBIUS); SIGNAL_PEPTIDE (PHOBIUS); SIGNAL_PEPTIDE_C_REGION (PHOBIUS); SIGNAL_PEPTIDE_H_REGION (PHOBIUS); SignalP-TM (SIGNALP_GRAM_POSITIVE); IPR020568 (SUPERFAMILY); IPR015847 (SUPERFAMILY)	no GO terms	no GO terms	VIIa	4720	0.505	TRUE	-0.5175	0.0518	0.2193	1704	1139	1228	1152	1276	1270	1170	1220	18.56	11.85	13.07	12.76	14.19	13.86	13.66	10.5	NA
TGME49_202760	hypothetical protein	hypothetical protein TGME49_202760	hypothetical protein TGME49_202760 [Toxoplasma gondii ME49]	364	12	0	95.25						mobidb-lite (MOBIDB_LITE)	no GO terms	no GO terms	VIIa	2470	0.56	TRUE	-0.4294	0.1155	0.386	2033	1436	1561	1262	1497	1286	1227	897.3	42.31	28.57	31.76	26.71	31.81	26.82	27.37	14.76	NA
TGME49_202770	RNA recognition motif-containing protein	RNA recognition motif-containing	RNA recognition motif-containing protein [Toxoplasma gondii ME49]	532	20	0	82.05	1	F:GO:0003674	F:molecular_function			IPR003954 (SMART); IPR000504 (SMART); G3DSA:3.30.70.330 (GENE3D); G3DSA:3.30.70.330 (GENE3D); G3DSA:3.30.70.330 (GENE3D); IPR000504 (PFAM); mobidb-lite (MOBIDB_LITE); mobidb-lite (MOBIDB_LITE); PTHR23003 (PANTHER); IPR000504 (PROSITE_PROFILES); IPR000504 (PROSITE_PROFILES); IPR000504 (PROSITE_PROFILES); cd12374 (CDD); IPR000504 (SUPERFAMILY); IPR000504 (SUPERFAMILY)	F:GO:0003676	F:nucleic acid binding	VIIa	6010	0.542	TRUE	-0.169	0.5965	0.846	9301	9081	7381	7191	7380	9250	6646	5806	79.56	74.24	61.72	62.55	64.46	79.25	60.93	39.26	NA
TGME49_202780	rhoptry kinase family protein ROP25	rhoptry kinase family ROP25	rhoptry kinase family protein ROP25 [Toxoplasma gondii ME49]	1122	20	0	71.65	4	F:GO:0043167; P:GO:0006464; P:GO:0006520; F:GO:0016301	F:ion binding; P:cellular protein modification process; P:cellular amino acid metabolic process; F:kinase activity	EC:2.7.11; EC:2.7.11.17	Transferring phosphorus-containing groups; Calcium/calmodulin-dependent protein kinase	IPR000719 (SMART); IPR000719 (PFAM); G3DSA:1.10.510.10 (GENE3D); mobidb-lite (MOBIDB_LITE); mobidb-lite (MOBIDB_LITE); mobidb-lite (MOBIDB_LITE); mobidb-lite (MOBIDB_LITE); IPR020636 (PANTHER); PTHR24347:SF295 (PANTHER); IPR008271 (PROSITE_PATTERNS); CYTOPLASMIC_DOMAIN (PHOBIUS); NON_CYTOPLASMIC_DOMAIN (PHOBIUS); TRANSMEMBRANE (PHOBIUS); IPR000719 (PROSITE_PROFILES); IPR011009 (SUPERFAMILY); TMhe…	F:GO:0005524; F:GO:0004672; P:GO:0006468	F:ATP binding; F:protein kinase activity; P:protein phosphorylation	VIIa	4810	0.612	TRUE	0.2324	0.5278	0.8106	2069	2002	2904	3642	2730	2378	2941	2597	22.12	20.45	30.34	39.58	29.79	25.45	33.68	21.94	NA
TGME49_202790	dihydrouridine synthase (dus) protein	dihydrouridine synthase (dus)	dihydrouridine synthase (dus) protein [Toxoplasma gondii ME49]	540	20	0	87.3	3	F:GO:0016491; F:GO:0043167; P:GO:0006399	F:oxidoreductase activity; F:ion binding; P:tRNA metabolic process			IPR001269 (PFAM); IPR013785 (G3DSA:3.20.20.GENE3D); mobidb-lite (MOBIDB_LITE); mobidb-lite (MOBIDB_LITE); mobidb-lite (MOBIDB_LITE); PTHR11082:SF34 (PANTHER); IPR001269 (PANTHER); IPR018517 (PROSITE_PATTERNS); cd02801 (CDD); SSF51395 (SUPERFAMILY)	F:GO:0017150; F:GO:0050660; P:GO:0008033; F:GO:0003824; P:GO:0055114	F:tRNA dihydrouridine synthase activity; F:flavin adenine dinucleotide binding; P:tRNA processing; F:catalytic activity; P:oxidation-reduction process	VIIa	2500	0.531	TRUE	-0.1691	0.5652	0.8295	1188	1050	1055	884	1057	813	942.6	974.7	24.42	20.64	21.2	18.49	22.19	16.75	20.77	15.84	NA
TGME49_202800	cytochrome c oxidase assembly protein COX11 protein, putative	cytochrome c oxidase assembly	cytochrome c oxidase assembly protein COX11 protein, putative [Toxoplasma gondii ME49]	519	20	0	84.25	1	F:GO:0043167	F:ion binding			IPR023471 (G3DSA:2.60.370.GENE3D); IPR007533 (PFAM); mobidb-lite (MOBIDB_LITE); mobidb-lite (MOBIDB_LITE); PTHR21320 (PANTHER); PTHR21320:SF7 (PANTHER); CYTOPLASMIC_DOMAIN (PHOBIUS); NON_CYTOPLASMIC_DOMAIN (PHOBIUS); TRANSMEMBRANE (PHOBIUS); SignalP-TM (SIGNALP_GRAM_POSITIVE); IPR023471 (SUPERFAMILY); TMhelix (TMHMM)	F:GO:0005507	F:copper ion binding	VIIa	3120	0.539	TRUE	-0.2939	0.2962	0.6445	1243	1013	1003	885.9	1061	910.6	945	858.8	20.47	15.95	16.16	14.84	17.86	15.03	16.69	11.19	NA
TGME49_202810	TIM14	mitochondrial import inner membrane translocase subunit	TIM14 [Toxoplasma gondii ME49]	140	20	1.9306e-85	84.6	1	F:GO:0051082	F:unfolded protein binding			IPR001623 (SMART); IPR001623 (G3DSA:1.10.287.GENE3D); PTHR12763 (PANTHER); SIGNAL_PEPTIDE_H_REGION (PHOBIUS); NON_CYTOPLASMIC_DOMAIN (PHOBIUS); SIGNAL_PEPTIDE (PHOBIUS); SIGNAL_PEPTIDE_N_REGION (PHOBIUS); SIGNAL_PEPTIDE_C_REGION (PHOBIUS); IPR001623 (PROSITE_PROFILES); IPR001623 (CDD); SignalP-noTM (SIGNALP_EUK); IPR001623 (SUPERFAMILY)	no GO terms	no GO terms	VIIa	1800	0.54	TRUE	-0.2639	0.433	0.7558	1138	998.3	882.1	793.3	1031	1066	842.5	783.9	32.49	27.25	24.63	23.04	30.06	30.49	25.79	17.7	NA
TGME49_202820	ubiquitin-conjugating enzyme subfamily protein	ubiquitin-conjugating enzyme subfamily	ubiquitin-conjugating enzyme subfamily protein [Toxoplasma gondii ME49]	168	20	3.2668e-121	87.75	2	P:GO:0008150; F:GO:0016874	P:biological_process; F:ligase activity			Coil (COILS); SM00212 (SMART); IPR000608 (PFAM); IPR016135 (G3DSA:3.10.110.GENE3D); PTHR24067 (PANTHER); PTHR24067:SF216 (PANTHER); IPR023313 (PROSITE_PATTERNS); IPR000608 (PROSITE_PROFILES); IPR000608 (CDD); IPR016135 (SUPERFAMILY)	no GO terms	no GO terms	VIIa	3710	0.533	TRUE	-0.1789	0.5813	0.8376	3691	3426	3068	2720	2813	4076	2805	3189	51.15	45.37	41.55	38.33	39.8	56.57	41.65	34.93	NA
TGME49_202830	Elicitor-responsive protein, putative	Elicitor-responsive	Elicitor-responsive protein, putative [Toxoplasma gondii ME49]	306	20	1.98656e-145	73.6	4	F:GO:0004721; P:GO:0008152; P:GO:0016311; F:GO:0016787	F:phosphoprotein phosphatase activity; P:metabolic process; P:dephosphorylation; F:hydrolase activity			IPR000008 (SMART); IPR000008 (G3DSA:2.60.40.GENE3D); IPR000008 (PFAM); PTHR32246 (PANTHER); TRANSMEMBRANE (PHOBIUS); CYTOPLASMIC_DOMAIN (PHOBIUS); NON_CYTOPLASMIC_DOMAIN (PHOBIUS); IPR000008 (PROSITE_PROFILES); cd00030 (CDD); IPR000008 (SUPERFAMILY)	no GO terms	no GO terms	VIIa	5480	0.504	TRUE	-0.03988	0.9502	0.988	41.12	27.73	60.63	83.11	94.09	95.75	94.54	215.2	0.3857	0.2486	0.5559	0.7929	0.9014	0.8997	0.9505	1.596	NA
TGME49_202840	FHA domain-containing protein	FHA domain-containing	FHA domain-containing protein [Toxoplasma gondii ME49]	1044	20	0	84.4	1	F:GO:0043167	F:ion binding			Coil (COILS); IPR000253 (SMART); IPR011016 (SMART); IPR013083 (G3DSA:3.30.40.GENE3D); IPR000253 (PFAM); G3DSA:2.60.200.20 (GENE3D); IPR011016 (PFAM); G3DSA:2.60.200.20 (GENE3D); mobidb-lite (MOBIDB_LITE); mobidb-lite (MOBIDB_LITE); mobidb-lite (MOBIDB_LITE); mobidb-lite (MOBIDB_LITE); mobidb-lite (MOBIDB_LITE); mobidb-lite (MOBIDB_LITE); IPR033275 (PANTHER); PTHR23012:SF108 (PANTHER); IPR000253 (…	F:GO:0008270; F:GO:0005515	F:zinc ion binding; F:protein binding	VIIa	5580	0.597	TRUE	0.3267	0.3865	0.7258	3509	3518	5384	5404	4648	3351	4641	6438	32.32	30.98	48.48	50.63	43.73	30.93	45.82	46.89	NA
TGME49_202850	ATP-binding domain-containing protein	ATP-binding domain-containing	ATP-binding domain-containing protein [Toxoplasma gondii ME49]	1918	20	0	80.6	1	F:GO:0043167	F:ion binding			Coil (COILS); Coil (COILS); IPR014729 (G3DSA:3.40.50.GENE3D); G3DSA:3.90.1490.10 (GENE3D); IPR002761 (TIGRFAM); IPR002761 (PFAM); mobidb-lite (MOBIDB_LITE); mobidb-lite (MOBIDB_LITE); mobidb-lite (MOBIDB_LITE); mobidb-lite (MOBIDB_LITE); mobidb-lite (MOBIDB_LITE); mobidb-lite (MOBIDB_LITE); mobidb-lite (MOBIDB_LITE); mobidb-lite (MOBIDB_LITE); mobidb-lite (MOBIDB_LITE); mobidb-lite (MOBIDB_LITE);…	no GO terms	no GO terms	VIIa	7010	0.568	TRUE	-0.2596	0.5102	0.8008	511.7	353.1	497.1	406.1	550.3	410.1	478.9	245.5	3.752	2.475	3.564	3.029	4.121	3.012	3.764	1.423	NA
TGME49_202860	hypothetical protein	hypothetical protein TGME49_202860	hypothetical protein TGME49_202860 [Toxoplasma gondii ME49]	174	6	8.38924e-100	96.33	1	C:GO:0005575	C:cellular_component			SIGNAL_PEPTIDE (PHOBIUS); SIGNAL_PEPTIDE_C_REGION (PHOBIUS); SIGNAL_PEPTIDE_H_REGION (PHOBIUS); SIGNAL_PEPTIDE_N_REGION (PHOBIUS); NON_CYTOPLASMIC_DOMAIN (PHOBIUS); TMhelix (TMHMM); TMhelix (TMHMM)	no GO terms	no GO terms	VIIa	1830	0.472	TRUE	-0.5126	0.3261	0.6768	2819	2631	1200	1651	1299	2882	1555	2013	79.18	70.63	32.96	47.16	37.26	81.08	46.82	44.7	NA
TGME49_202870	SAP domain-containing protein	SAP domain-containing	SAP domain-containing protein [Toxoplasma gondii ME49]	506	19	2.12507e-150	93.74						IPR003034 (SMART); IPR003034 (PFAM); IPR003034 (G3DSA:1.10.720.GENE3D); mobidb-lite (MOBIDB_LITE); PTHR12381:SF59 (PANTHER); PTHR12381 (PANTHER); TRANSMEMBRANE (PHOBIUS); NON_CYTOPLASMIC_DOMAIN (PHOBIUS); CYTOPLASMIC_DOMAIN (PHOBIUS); TRANSMEMBRANE (PHOBIUS); CYTOPLASMIC_DOMAIN (PHOBIUS); NON_CYTOPLASMIC_DOMAIN (PHOBIUS); CYTOPLASMIC_DOMAIN (PHOBIUS); TRANSMEMBRANE (PHOBIUS); TRANSMEMBRANE (PHOBI…	no GO terms	no GO terms	VIIa	1520	0.572	TRUE	-0.5737	0.05043	0.2148	2042	1523	1191	1379	1316	1491	1337	1602	69.06	49.24	39.38	47.43	45.46	50.49	48.45	42.82	NA
TGME49_202880	carrier superfamily protein	mitochondrial carrier domain-containing	carrier superfamily protein [Toxoplasma gondii ME49]	666	20	0	81.3	2	C:GO:0005575; P:GO:0006810	C:cellular_component; P:transport			IPR023395 (G3DSA:1.50.40.GENE3D); IPR018108 (PFAM); mobidb-lite (MOBIDB_LITE); mobidb-lite (MOBIDB_LITE); mobidb-lite (MOBIDB_LITE); mobidb-lite (MOBIDB_LITE); mobidb-lite (MOBIDB_LITE); mobidb-lite (MOBIDB_LITE); PTHR24089 (PANTHER); PTHR24089:SF550 (PANTHER); NON_CYTOPLASMIC_DOMAIN (PHOBIUS); TRANSMEMBRANE (PHOBIUS); CYTOPLASMIC_DOMAIN (PHOBIUS); IPR018108 (PROSITE_PROFILES); IPR018108 (PROSITE…	no GO terms	no GO terms	VIIa	4060	0.56	TRUE	-0.3099	0.4253	0.7485	580.2	456.6	482	629	702.4	482.4	779	2450	7.346	5.526	5.965	8.099	9.083	6.118	10.57	24.52	NA
TGME49_202890	hypothetical protein	hypothetical protein TGME49_202890	hypothetical protein TGME49_202890 [Toxoplasma gondii ME49]	377	12	0	83.83						mobidb-lite (MOBIDB_LITE); mobidb-lite (MOBIDB_LITE); mobidb-lite (MOBIDB_LITE)	no GO terms	no GO terms	VIIa	3950	0.53	TRUE	-0.3212	0.3161	0.6674	2709	2433	1870	2080	1790	2381	1919	2192	35.26	30.26	23.79	27.52	23.79	31.04	26.76	22.55	NA
TGME49_202900	zinc finger (CCCH type) motif-containing protein	zinc finger (CCCH type) motif-containing	zinc finger (CCCH type) motif-containing protein [Toxoplasma gondii ME49]	1298	20	0	88.75	2	P:GO:0006461; F:GO:0043167	P:protein complex assembly; F:ion binding			IPR000571 (SMART); G3DSA:3.30.710.10 (GENE3D); G3DSA:4.10.1000.10 (GENE3D); mobidb-lite (MOBIDB_LITE); mobidb-lite (MOBIDB_LITE); mobidb-lite (MOBIDB_LITE); mobidb-lite (MOBIDB_LITE); mobidb-lite (MOBIDB_LITE); mobidb-lite (MOBIDB_LITE); PTHR38218 (PANTHER); IPR000571 (PROSITE_PROFILES); IPR000571 (PROSITE_PROFILES); IPR011333 (SUPERFAMILY); IPR000571 (SUPERFAMILY)	F:GO:0046872	F:metal ion binding	VIIa	7060	0.552	TRUE	-0.3553	0.1774	0.493	3038	2257	2468	2393	2830	2188	2142	1413	22.12	15.71	17.56	17.72	21.05	15.96	16.72	8.133	NA
TGME49_202910	zinc carboxypeptidase superfamily protein	zinc carboxypeptidase superfamily	zinc carboxypeptidase superfamily protein [Toxoplasma gondii ME49]	318	20	0	73.95	2	F:GO:0043167; F:GO:0008233	F:ion binding; F:peptidase activity	EC:3.4.17	Acting on peptide bonds (peptidases)	IPR000834 (SMART); G3DSA:3.40.630.10 (GENE3D); IPR000834 (PFAM); PTHR11705 (PANTHER); PTHR11705:SF88 (PANTHER); NON_CYTOPLASMIC_DOMAIN (PHOBIUS); SIGNAL_PEPTIDE (PHOBIUS); SIGNAL_PEPTIDE_H_REGION (PHOBIUS); SIGNAL_PEPTIDE_N_REGION (PHOBIUS); SIGNAL_PEPTIDE_C_REGION (PHOBIUS); SignalP-TM (SIGNALP_GRAM_POSITIVE); SignalP-noTM (SIGNALP_GRAM_NEGATIVE); SignalP-noTM (SIGNALP_EUK); SSF53187 (SUPERFAMIL…	F:GO:0008270; F:GO:0004181; P:GO:0006508	F:zinc ion binding; F:metallocarboxypeptidase activity; P:proteolysis	VIIa	1190	0.512	TRUE	0.5125	0.5722	0.8334	9.137	20.34	12.13	9.444	15.32	32.52	25.04	25.58	0.3947	0.8396	0.512	0.4149	0.6757	1.407	1.159	0.8734	NA
TGME49_202920	p-aminobenzoic acid synthase	p-aminobenzoic acid synthase	p-aminobenzoic acid synthase [Toxoplasma gondii ME49]	988	20	0	75.7	6	C:GO:0005737; F:GO:0016829; P:GO:0006520; P:GO:0034641; P:GO:0009058; C:GO:0043234	C:cytoplasm; F:lyase activity; P:cellular amino acid metabolic process; P:cellular nitrogen compound metabolic process; P:biosynthetic process; C:protein complex	EC:4.1.3.27; EC:2.6.1.85	Anthranilate synthase; Aminodeoxychorismate synthase	PR00096 (PRINTS); PR00097 (PRINTS); IPR015890 (PFAM); IPR029062 (G3DSA:3.40.50.GENE3D); IPR005801 (G3DSA:3.60.120.GENE3D); IPR006221 (TIGRFAM); IPR017926 (PFAM); IPR006805 (PFAM); mobidb-lite (MOBIDB_LITE); mobidb-lite (MOBIDB_LITE); PTHR11236 (PANTHER); PTHR11236:SF24 (PANTHER); IPR017926 (PROSITE_PROFILES); cd01743 (CDD); IPR005801 (SUPERFAMILY); IPR029062 (SUPERFAMILY)	P:GO:0008152; P:GO:0009058	P:metabolic process; P:biosynthetic process	VIIa	5710	0.526	TRUE	-0.5184	0.1143	0.3827	1663	1176	1116	789.5	1083	1149	961.8	807.5	14.97	10.12	9.817	7.229	9.959	10.36	9.281	5.747	NA
TGME49_202930	hypothetical protein	hypothetical protein TGME49_202930	hypothetical protein TGME49_202930 [Toxoplasma gondii ME49]	295	9	0	77						no IPS match	no IPS match	no IPS match	VIIa	2680	0.53	TRUE	2.133	0.0002284	0.002884	214.7	539.8	1682	1454	1370	1440	1124	390.7	4.119	9.896	31.54	28.37	26.83	27.67	23.11	5.924	yellow
TGME49_202940	hypothetical protein	transmembrane	hypothetical protein TGME49_202940 [Toxoplasma gondii ME49]	387	8	0	92.88	1	C:GO:0005575	C:cellular_component			mobidb-lite (MOBIDB_LITE); mobidb-lite (MOBIDB_LITE); mobidb-lite (MOBIDB_LITE); TRANSMEMBRANE (PHOBIUS); CYTOPLASMIC_DOMAIN (PHOBIUS); TRANSMEMBRANE (PHOBIUS); TRANSMEMBRANE (PHOBIUS); NON_CYTOPLASMIC_DOMAIN (PHOBIUS); CYTOPLASMIC_DOMAIN (PHOBIUS); NON_CYTOPLASMIC_DOMAIN (PHOBIUS); TMhelix (TMHMM); TMhelix (TMHMM); TMhelix (TMHMM)	no GO terms	no GO terms	VIIa	3310	0.532	TRUE	0.7107	0.02003	0.1034	1197	1712	2255	1793	1923	1870	1684	1327	18.59	25.41	34.24	28.31	30.51	29.09	28.04	16.29	NA
TGME49_202950	hypothetical protein	Chromosome complete related	hypothetical protein TGME49_202950 [Toxoplasma gondii ME49]	1414	20	0	77.95	1	F:GO:0003674	F:molecular_function			Coil (COILS); mobidb-lite (MOBIDB_LITE); mobidb-lite (MOBIDB_LITE); mobidb-lite (MOBIDB_LITE); mobidb-lite (MOBIDB_LITE); PTHR12363 (PANTHER); IPR016024 (SUPERFAMILY)	F:GO:0005488	F:binding	VIIa	8720	0.548	TRUE	0.06147	0.8401	0.9528	1841	1703	2152	2049	2056	1745	2152	2484	10.85	9.593	12.4	12.29	12.38	10.31	13.59	11.58	NA
TGME49_202960	glycine cleavage H-protein	glycine cleavage system h	glycine cleavage H-protein [Toxoplasma gondii ME49]	299	20	0	70.55	5	C:GO:0005737; P:GO:0009056; P:GO:0006520; C:GO:0043234; P:GO:0044712	C:cytoplasm; P:catabolic process; P:cellular amino acid metabolic process; C:protein complex; P:single-organism catabolic process			G3DSA:2.40.50.100 (GENE3D); IPR033753 (PFAM); IPR002930 (PANTHER); PTHR11715:SF21 (PANTHER); IPR003016 (PROSITE_PATTERNS); IPR000089 (PROSITE_PROFILES); cd06848 (CDD); IPR011053 (SUPERFAMILY)	P:GO:0019464; C:GO:0005960	P:glycine decarboxylation via glycine cleavage system; C:glycine cleavage complex	VIIa	1690	0.522	TRUE	-0.4162	0.2073	0.5355	1051	856	700.3	647.9	623.6	953.9	729.3	671.3	31.96	24.88	20.82	20.04	19.37	29.06	23.78	16.14	NA
TGME49_202970	hypothetical protein	hypothetical protein TGME49_202970	hypothetical protein TGME49_202970 [Toxoplasma gondii ME49]	2196	20	0	78.55	8	C:GO:0005856; P:GO:0007010; C:GO:0005737; P:GO:0006461; P:GO:0000902; C:GO:0005929; P:GO:0048646; C:GO:0043234	C:cytoskeleton; P:cytoskeleton organization; C:cytoplasm; P:protein complex assembly; P:cell morphogenesis; C:cilium; P:anatomical structure formation involved in morphogenesis; C:protein complex			Coil (COILS); Coil (COILS); Coil (COILS); Coil (COILS); Coil (COILS); G3DSA:1.20.5.340 (GENE3D); mobidb-lite (MOBIDB_LITE); mobidb-lite (MOBIDB_LITE); mobidb-lite (MOBIDB_LITE); mobidb-lite (MOBIDB_LITE); mobidb-lite (MOBIDB_LITE); mobidb-lite (MOBIDB_LITE); mobidb-lite (MOBIDB_LITE); mobidb-lite (MOBIDB_LITE); mobidb-lite (MOBIDB_LITE); mobidb-lite (MOBIDB_LITE); IPR029652 (PTHR21694:PANTHER); P…	C:GO:0036157; P:GO:0036158	C:outer dynein arm; P:outer dynein arm assembly	VIIa	8200	0.55	TRUE	3.134	9.524e-06	0.0002532	4.568	123.9	209.2	362.7	586.4	534.8	757	1919	0.02864	0.7421	1.282	2.312	3.755	3.358	5.086	9.512	orange
TGME49_202975	hypothetical protein	hypothetical protein TGME49_202975	hypothetical protein TGME49_202975 [Toxoplasma gondii ME49]	449	7	0	97.29						mobidb-lite (MOBIDB_LITE); mobidb-lite (MOBIDB_LITE); TRANSMEMBRANE (PHOBIUS); NON_CYTOPLASMIC_DOMAIN (PHOBIUS); TRANSMEMBRANE (PHOBIUS); NON_CYTOPLASMIC_DOMAIN (PHOBIUS); CYTOPLASMIC_DOMAIN (PHOBIUS)	no GO terms	no GO terms	VIIa	3520	0.497	TRUE	1.559	0.01649	0.08833	73.09	343.9	194	374	284.5	766	259.1	871.2	1.067	4.799	2.77	5.555	4.243	11.21	4.056	10.06	NA
TGME49_202980	hypothetical protein	NUC173 domain	hypothetical protein TGME49_202980 [Toxoplasma gondii ME49]	1915	20	0	76.8	1	F:GO:0003674	F:molecular_function			Coil (COILS); Coil (COILS); Coil (COILS); IPR012978 (PFAM); IPR011989 (G3DSA:1.25.10.GENE3D); mobidb-lite (MOBIDB_LITE); mobidb-lite (MOBIDB_LITE); mobidb-lite (MOBIDB_LITE); mobidb-lite (MOBIDB_LITE); mobidb-lite (MOBIDB_LITE); mobidb-lite (MOBIDB_LITE); mobidb-lite (MOBIDB_LITE); PTHR21576:SF48 (PANTHER); PTHR21576 (PANTHER); IPR016024 (SUPERFAMILY)	F:GO:0005488	F:binding	VIIa	6600	0.562	TRUE	-0.4455	0.111	0.3753	6135	3995	4941	4070	4148	4193	3578	2148	47.79	29.74	37.62	32.24	32.99	32.71	29.87	13.22	NA
TGME49_202990	hypothetical protein	hypothetical protein TGME49_202990	hypothetical protein TGME49_202990 [Toxoplasma gondii ME49]	267	9	1.76934e-170	91.78						mobidb-lite (MOBIDB_LITE)	no GO terms	no GO terms	VIIa	1320	0.5	TRUE	1.522	0.08471	0.3106	0	22.19	18.19	35.89	50.33	57.81	49.65	157	0	0.8257	0.6924	1.421	2.002	2.255	2.072	4.833	NA
TGME49_203000	hypothetical protein	hypothetical protein TGME49_203000	hypothetical protein TGME49_203000 [Toxoplasma gondii ME49]	836	10	0	93.2						mobidb-lite (MOBIDB_LITE); mobidb-lite (MOBIDB_LITE); mobidb-lite (MOBIDB_LITE); mobidb-lite (MOBIDB_LITE); mobidb-lite (MOBIDB_LITE); mobidb-lite (MOBIDB_LITE); mobidb-lite (MOBIDB_LITE)	no GO terms	no GO terms	VIIa	2510	0.546	TRUE	1.695	0.04758	0.2052	0	18.49	36.38	86.89	61.27	74.07	79.72	248.9	0	0.3619	0.7282	1.81	1.281	1.52	1.75	4.029	NA
TGME49_203010	aurora kinase	aurora kinase	aurora kinase [Toxoplasma gondii ME49]	2812	20	0	83.3	6	C:GO:0005856; F:GO:0043167; P:GO:0006464; P:GO:0006520; C:GO:0043234; F:GO:0016301	C:cytoskeleton; F:ion binding; P:cellular protein modification process; P:cellular amino acid metabolic process; C:protein complex; F:kinase activity	EC:2.7.11; EC:2.7.11.18	Transferring phosphorus-containing groups; [Myosin light-chain] kinase	IPR000719 (SMART); IPR000719 (PFAM); G3DSA:1.10.510.10 (GENE3D); G3DSA:3.30.200.20 (GENE3D); G3DSA:1.10.510.10 (GENE3D); mobidb-lite (MOBIDB_LITE); mobidb-lite (MOBIDB_LITE); mobidb-lite (MOBIDB_LITE); mobidb-lite (MOBIDB_LITE); mobidb-lite (MOBIDB_LITE); mobidb-lite (MOBIDB_LITE); mobidb-lite (MOBIDB_LITE); mobidb-lite (MOBIDB_LITE); mobidb-lite (MOBIDB_LITE); mobidb-lite (MOBIDB_LITE); mobidb-l…	F:GO:0005524; F:GO:0004672; P:GO:0006468	F:ATP binding; F:protein kinase activity; P:protein phosphorylation	VIIa	10200	0.537	TRUE	0.8481	0.02333	0.117	434	765.4	830.6	942.5	632.4	646.8	741.6	447.7	2.187	3.687	4.092	4.831	3.255	3.265	4.006	1.784	NA
TGME49_203020	ribosome biogenesis GTPase Der protein	ribosome biogenesis GTPase Der	ribosome biogenesis GTPase Der protein [Toxoplasma gondii ME49]	1125	20	0	84	1	F:GO:0043167	F:ion binding			IPR006073 (PRINTS); G3DSA:1.20.120.430 (GENE3D); G3DSA:3.40.50.300 (GENE3D); IPR015946 (G3DSA:3.30.300.GENE3D); IPR005225 (TIGRFAM); G3DSA:1.20.120.430 (GENE3D); IPR032859 (PFAM); IPR006073 (PFAM); G3DSA:3.40.50.300 (GENE3D); mobidb-lite (MOBIDB_LITE); mobidb-lite (MOBIDB_LITE); mobidb-lite (MOBIDB_LITE); mobidb-lite (MOBIDB_LITE); mobidb-lite (MOBIDB_LITE); PTHR43834 (PANTHER); IPR031166 (PROSIT…	F:GO:0005525	F:GTP binding	VIIa	5240	0.529	TRUE	-0.6789	0.06033	0.2463	2175	1553	1109	1475	1219	1660	1240	875.4	21.33	14.56	10.64	14.72	12.21	16.32	13.04	6.789	NA
TGME49_203030	N-methyl-D-aspartate receptor-associated protein	N-methyl-D-aspartate receptor-associated	N-methyl-D-aspartate receptor-associated protein [Toxoplasma gondii ME49]	342	20	8.51134e-171	77.1	1	C:GO:0005575	C:cellular_component			IPR006214 (PFAM); mobidb-lite (MOBIDB_LITE); IPR006214 (PANTHER); PTHR23291:SF62 (PANTHER); TRANSMEMBRANE (PHOBIUS); NON_CYTOPLASMIC_DOMAIN (PHOBIUS); TRANSMEMBRANE (PHOBIUS); TRANSMEMBRANE (PHOBIUS); TRANSMEMBRANE (PHOBIUS); CYTOPLASMIC_DOMAIN (PHOBIUS); CYTOPLASMIC_DOMAIN (PHOBIUS); CYTOPLASMIC_DOMAIN (PHOBIUS); TRANSMEMBRANE (PHOBIUS); TRANSMEMBRANE (PHOBIUS); NON_CYTOPLASMIC_DOMAIN (PHOBIUS);…	no GO terms	no GO terms	VIIa	2380	0.522	TRUE	-0.1197	0.7252	0.9047	4568	4692	3686	3596	3535	4992	3437	4143	98.67	96.86	77.83	79	77.98	108	79.56	70.73	NA
TGME49_203040	hypothetical protein	hypothetical protein TGME49_203040	hypothetical protein TGME49_203040 [Toxoplasma gondii ME49]	783	11	0	93.91						IPR032675 (G3DSA:3.80.10.GENE3D); mobidb-lite (MOBIDB_LITE); mobidb-lite (MOBIDB_LITE); mobidb-lite (MOBIDB_LITE)	no GO terms	no GO terms	VIIa	2350	0.549	TRUE	0.3054	0.4377	0.759	191.9	218.2	266.8	307.9	265.9	283.7	325.1	455.8	4.197	4.561	5.704	6.849	5.939	6.215	7.622	7.882	NA
TGME49_203050	AP2 domain transcription factor AP2VIIa-6	AP2 domain transcription factor AP2VIIa-6	AP2 domain transcription factor AP2VIIa-6 [Toxoplasma gondii ME49]	2438	15	0	89.47	5	F:GO:0001071; P:GO:0034641; P:GO:0009058; C:GO:0043234; C:GO:0005622	F:nucleic acid binding transcription factor activity; P:cellular nitrogen compound metabolic process; P:biosynthetic process; C:protein complex; C:intracellular			Coil (COILS); IPR001471 (PFAM); mobidb-lite (MOBIDB_LITE); mobidb-lite (MOBIDB_LITE); mobidb-lite (MOBIDB_LITE); mobidb-lite (MOBIDB_LITE); mobidb-lite (MOBIDB_LITE); mobidb-lite (MOBIDB_LITE); mobidb-lite (MOBIDB_LITE); mobidb-lite (MOBIDB_LITE); mobidb-lite (MOBIDB_LITE); mobidb-lite (MOBIDB_LITE); mobidb-lite (MOBIDB_LITE); mobidb-lite (MOBIDB_LITE); mobidb-lite (MOBIDB_LITE); mobidb-lite (MOB…	F:GO:0003700; P:GO:0006355	F:transcription factor activity, sequence-specific DNA binding; P:regulation of transcription, DNA-templated	VIIa	12100	0.539	TRUE	-0.6122	0.03	0.1433	890.8	573.1	579	557.2	531.7	482.4	479.9	265.8	3.785	2.327	2.404	2.408	2.307	2.053	2.185	0.8927	NA
TGME49_203060	hypothetical protein	family RNA methyltransferase	hypothetical protein TGME49_203060 [Toxoplasma gondii ME49]	496	20	0	70.85	3	F:GO:0003723; F:GO:0008168; P:GO:0034641	F:RNA binding; F:methyltransferase activity; P:cellular nitrogen compound metabolic process	EC:2.1.1	Transferring one-carbon groups	IPR001537 (PFAM); IPR029064 (G3DSA:3.30.1330.GENE3D); IPR029026 (G3DSA:3.40.1280.GENE3D); mobidb-lite (MOBIDB_LITE); PTHR43191 (PANTHER); IPR029028 (SUPERFAMILY)	F:GO:0008173; F:GO:0003723; P:GO:0006396	F:RNA methyltransferase activity; F:RNA binding; P:RNA processing	VIIa	2520	0.517	TRUE	-0.2927	0.3815	0.7204	1667	1216	1479	1067	1253	1256	935.2	499	34.02	23.72	29.5	22.14	26.1	25.66	20.45	8.047	NA
TGME49_203070	hypothetical protein	transmembrane	hypothetical protein TGME49_203070 [Toxoplasma gondii ME49]	239	12	2.24934e-158	75.42	1	C:GO:0005575	C:cellular_component			mobidb-lite (MOBIDB_LITE); NON_CYTOPLASMIC_DOMAIN (PHOBIUS); TRANSMEMBRANE (PHOBIUS); TRANSMEMBRANE (PHOBIUS); CYTOPLASMIC_DOMAIN (PHOBIUS); TRANSMEMBRANE (PHOBIUS); CYTOPLASMIC_DOMAIN (PHOBIUS); NON_CYTOPLASMIC_DOMAIN (PHOBIUS); TMhelix (TMHMM); TMhelix (TMHMM); TMhelix (TMHMM)	no GO terms	no GO terms	VIIa	937	0.498	FALSE	1.389	0.1677	NA	0	11.09	6.063	5.667	4.376	0	4.705	2.117	0	0.5816	0.3251	0.3162	0.2452	0	0.2767	0.0918	NA
TGME49_203080	RNA recognition motif-containing protein	RNA recognition motif-containing	RNA recognition motif-containing protein [Toxoplasma gondii ME49]	302	20	0	81.75	1	F:GO:0003674	F:molecular_function			IPR000504 (SMART); G3DSA:3.30.70.330 (GENE3D); IPR000504 (PFAM); PTHR24012:SF525 (PANTHER); PTHR24012 (PANTHER); IPR000504 (PROSITE_PROFILES); IPR034215 (CDD); IPR000504 (SUPERFAMILY)	F:GO:0003676	F:nucleic acid binding	VIIa	2900	0.512	TRUE	-0.078	0.8148	0.9425	2394	2442	2077	1904	1717	2622	1836	1857	42.43	41.37	35.98	34.32	31.08	46.55	34.88	26.02	NA
TGME49_203090	hypothetical protein	hypothetical protein TGME49_203090	hypothetical protein TGME49_203090 [Toxoplasma gondii ME49]	552	9	0	91.78						mobidb-lite (MOBIDB_LITE); mobidb-lite (MOBIDB_LITE); mobidb-lite (MOBIDB_LITE)	no GO terms	no GO terms	VIIa	2700	0.506	FALSE	1.488	0.1243	NA	0	18.49	9.094	9.444	6.565	19.87	19.96	35.1	0	0.3364	0.1692	0.1829	0.1276	0.379	0.4072	0.5283	NA
TGME49_203100	hypothetical protein	hypothetical protein TGME49_203100	hypothetical protein TGME49_203100 [Toxoplasma gondii ME49]	113	1	4.83065e-78	100						no IPS match	no IPS match	no IPS match	VIIa	493	0.507	FALSE	0	1	NA	0	0	0	1.889	1.094	0	4.272	5.644	0	0	0	0.2003	0.1165	0	0.4775	0.4653	NA
TGME49_203110	citrate synthase, putative	citrate synthase	citrate synthase, putative [Toxoplasma gondii ME49]	509	20	0	77.8	4	P:GO:0044281; P:GO:0005975; F:GO:0016746; P:GO:0006091	P:small molecule metabolic process; P:carbohydrate metabolic process; F:transferase activity, transferring acyl groups; P:generation of precursor metabolites and energy			IPR002020 (PRINTS); IPR024176 (PIRSF); IPR016142 (G3DSA:1.10.580.GENE3D); IPR016142 (G3DSA:1.10.580.GENE3D); IPR002020 (PFAM); mobidb-lite (MOBIDB_LITE); PTHR11739:SF17 (PANTHER); IPR002020 (PANTHER); IPR019810 (PROSITE_PATTERNS); IPR002020 (SUPERFAMILY)	P:GO:0006099; F:GO:0046912	P:tricarboxylic acid cycle; F:transferase activity, transferring acyl groups, acyl groups converted into alkyl on transfer	VIIa	3020	0.489	TRUE	2.149	1.173e-05	0.0002939	233	1656	730.6	1583	1654	2164	1780	7147	3.966	26.95	12.16	27.4	28.76	36.9	32.48	96.18	red
TGME49_203120	hypothetical protein	hypothetical protein TGME49_203120	hypothetical protein TGME49_203120 [Toxoplasma gondii ME49]	516	11	0	88.09						Coil (COILS); PF04938 (PFAM); mobidb-lite (MOBIDB_LITE); mobidb-lite (MOBIDB_LITE); PTHR12794 (PANTHER); PTHR12794:SF3 (PANTHER); TRANSMEMBRANE (PHOBIUS); NON_CYTOPLASMIC_DOMAIN (PHOBIUS); CYTOPLASMIC_DOMAIN (PHOBIUS)	no GO terms	no GO terms	VIIa	2210	0.525	TRUE	-0.2148	0.551	0.8211	991.3	839.3	851.8	581.8	671.8	861.8	575.8	423.1	23.06	18.66	19.37	13.76	15.96	20.08	14.36	7.781	NA
TGME49_203135	dynein heavy chain family protein	dynein heavy chain family	dynein heavy chain family protein [Toxoplasma gondii ME49]	615	20	0	87.95	6	F:GO:0016887; P:GO:0008150; C:GO:0005856; F:GO:0043167; C:GO:0043234; P:GO:0044699	F:ATPase activity; P:biological_process; C:cytoskeleton; F:ion binding; C:protein complex; P:single-organism process	EC:3.6.1; EC:3.6.1.3; EC:3.6.1.15	Acting on acid anhydrides; Adenosinetriphosphatase; Nucleoside-triphosphate phosphatase	Coil (COILS); Coil (COILS); Coil (COILS); Coil (COILS); Coil (COILS); Coil (COILS); Coil (COILS); Coil (COILS); Coil (COILS); Coil (COILS); Coil (COILS); IPR003593 (SMART); G3DSA:3.40.50.300 (GENE3D); G3DSA:3.40.50.300 (GENE3D); IPR004273 (PFAM); IPR013602 (PFAM); IPR024743 (PFAM); G3DSA:3.40.50.300 (GENE3D); G3DSA:1.20.120.330 (GENE3D); G3DSA:3.40.50.300 (GENE3D); PF12774 (PFAM); G3DSA:3.40.50.3…	F:GO:0016887; F:GO:0005524; F:GO:0003777; C:GO:0030286; P:GO:0007018	F:ATPase activity; F:ATP binding; F:microtubule motor activity; C:dynein complex; P:microtubule-based movement	VIIa	13700	0.526	TRUE	2.81	1.781e-12	1.597e-09	132.5	1176	939.7	2301	1705	2325	2068	4651	0.4971	4.217	3.447	8.779	6.532	8.739	8.317	13.79	orange
TGME49_203150	hypothetical protein	hypothetical protein TGME49_203150	hypothetical protein TGME49_203150 [Toxoplasma gondii ME49]	1798	10	0	93.2						Coil (COILS); mobidb-lite (MOBIDB_LITE); mobidb-lite (MOBIDB_LITE); mobidb-lite (MOBIDB_LITE); mobidb-lite (MOBIDB_LITE); mobidb-lite (MOBIDB_LITE); mobidb-lite (MOBIDB_LITE); mobidb-lite (MOBIDB_LITE); mobidb-lite (MOBIDB_LITE); mobidb-lite (MOBIDB_LITE)	no GO terms	no GO terms	VIIa	7540	0.583	TRUE	-0.1322	0.6521	0.8697	1709	1675	1437	1738	1508	1472	1744	2328	11.65	10.91	9.576	12.05	10.5	10.06	12.74	12.54	NA
TGME49_203160	hypothetical protein	hypothetical protein TGME49_203160	hypothetical protein TGME49_203160 [Toxoplasma gondii ME49]	666	20	0	80.45						mobidb-lite (MOBIDB_LITE); mobidb-lite (MOBIDB_LITE)	no GO terms	no GO terms	VIIa	4440	0.528	TRUE	1.367	0.006355	0.04027	109.6	238.5	372.9	364.5	291	260.2	382.8	140.6	1.269	2.639	4.22	4.292	3.441	3.017	4.75	1.287	yellow
TGME49_203170	OB-fold nucleic acid binding domain-containing protein	OB-fold nucleic acid binding domain-containing	OB-fold nucleic acid binding domain-containing protein [Toxoplasma gondii ME49]	732	20	0	81	1	F:GO:0003674	F:molecular_function			G3DSA:2.40.50.140 (GENE3D); IPR004365 (PFAM); IPR031657 (PFAM); IPR013955 (PFAM); G3DSA:2.40.50.140 (GENE3D); G3DSA:2.40.50.140 (GENE3D); mobidb-lite (MOBIDB_LITE); mobidb-lite (MOBIDB_LITE); mobidb-lite (MOBIDB_LITE); PTHR23273:SF22 (PANTHER); PTHR23273 (PANTHER); TRANSMEMBRANE (PHOBIUS); CYTOPLASMIC_DOMAIN (PHOBIUS); NON_CYTOPLASMIC_DOMAIN (PHOBIUS); cd04474 (CDD); cd04476 (CDD); cd04475 (CDD);…	F:GO:0003676	F:nucleic acid binding	VIIa	3130	0.54	TRUE	-0.1765	0.4677	0.7762	3467	2956	3165	2185	2394	2768	2680	2827	56.95	46.4	50.81	36.5	40.15	45.53	47.18	36.7	NA
TGME49_203175	hypothetical protein	hypothetical protein TGME49_203175	hypothetical protein TGME49_203175 [Toxoplasma gondii ME49]	270	5	0	98.6						mobidb-lite (MOBIDB_LITE); mobidb-lite (MOBIDB_LITE)	no GO terms	no GO terms	VIIa	813	0.556	TRUE	0.951	0.2535	0.5984	13.71	48.07	21.22	52.89	24.07	41.55	50.84	47.8	0.8666	2.905	1.312	3.401	1.554	2.632	3.445	2.389	NA
TGME49_203180	leucine rich repeat-containing protein	leucine rich repeat-containing	leucine rich repeat-containing protein [Toxoplasma gondii ME49]	4425	20	0	92.4	1	F:GO:0003674	F:molecular_function			Coil (COILS); Coil (COILS); IPR003591 (SMART); IPR002110 (SMART); IPR002110 (PFAM); IPR001611 (PFAM); IPR032675 (G3DSA:3.80.10.GENE3D); IPR020683 (G3DSA:1.25.40.GENE3D); IPR020683 (G3DSA:1.25.40.GENE3D); mobidb-lite (MOBIDB_LITE); mobidb-lite (MOBIDB_LITE); mobidb-lite (MOBIDB_LITE); mobidb-lite (MOBIDB_LITE); mobidb-lite (MOBIDB_LITE); mobidb-lite (MOBIDB_LITE); mobidb-lite (MOBIDB_LITE); mobidb…	F:GO:0005515	F:protein binding	VIIa	13300	0.597	TRUE	0.3522	0.3541	0.6995	411.2	554.6	512.3	714	632.4	570.9	859.2	1154	1.589	2.049	1.936	2.807	2.496	2.21	3.559	3.527	NA
TGME49_203200	hypothetical protein	leucine rich repeat	hypothetical protein TGME49_203200 [Toxoplasma gondii ME49]	1470	20	0	93.85						Coil (COILS); Coil (COILS); SM00368 (SMART); G3DSA:3.40.50.10480 (GENE3D); G3DSA:1.10.510.10 (GENE3D); G3DSA:3.40.50.2000 (GENE3D); mobidb-lite (MOBIDB_LITE); mobidb-lite (MOBIDB_LITE); mobidb-lite (MOBIDB_LITE); mobidb-lite (MOBIDB_LITE); mobidb-lite (MOBIDB_LITE); mobidb-lite (MOBIDB_LITE); mobidb-lite (MOBIDB_LITE); mobidb-lite (MOBIDB_LITE); SSF52047 (SUPERFAMILY)	no GO terms	no GO terms	VIIa	4760	0.578	TRUE	2.777	8.169e-06	0.0002296	13.71	147.9	209.2	498.7	455.2	466.1	592.8	1576	0.148	1.527	2.208	5.477	5.02	5.042	6.862	13.46	orange
TGME49_203220	DEAD/DEAH box helicase domain-containing protein	DEAD DEAH box helicase domain-containing	DEAD/DEAH box helicase domain-containing protein [Toxoplasma gondii ME49]	1144	20	0	79	3	P:GO:0008150; F:GO:0043167; F:GO:0004386	P:biological_process; F:ion binding; F:helicase activity	EC:3.6.1; EC:3.6.1.15	Acting on acid anhydrides; Nucleoside-triphosphate phosphatase	Coil (COILS); Coil (COILS); IPR014001 (SMART); IPR001650 (SMART); IPR001650 (PFAM); G3DSA:3.40.50.300 (GENE3D); IPR011545 (PFAM); G3DSA:3.40.50.300 (GENE3D); mobidb-lite (MOBIDB_LITE); mobidb-lite (MOBIDB_LITE); mobidb-lite (MOBIDB_LITE); mobidb-lite (MOBIDB_LITE); mobidb-lite (MOBIDB_LITE); mobidb-lite (MOBIDB_LITE); PTHR24031:SF395 (PANTHER); PTHR24031 (PANTHER); IPR000629 (PROSITE_PATTERNS); I…	F:GO:0003676; F:GO:0005524	F:nucleic acid binding; F:ATP binding	VIIa	5480	0.571	TRUE	-0.1716	0.5562	0.8227	1608	1324	1522	1179	1382	1122	1288	962.5	15.09	11.87	13.95	11.24	13.24	10.54	12.95	7.138	NA
TGME49_203230	hypothetical protein	hypothetical protein TGME49_203230	hypothetical protein TGME49_203230 [Toxoplasma gondii ME49]	224	4	7.86422e-122	94.25						mobidb-lite (MOBIDB_LITE); NON_CYTOPLASMIC_DOMAIN (PHOBIUS); SIGNAL_PEPTIDE_C_REGION (PHOBIUS); SIGNAL_PEPTIDE (PHOBIUS); SIGNAL_PEPTIDE_H_REGION (PHOBIUS); SIGNAL_PEPTIDE_N_REGION (PHOBIUS)	no GO terms	no GO terms	VIIa	1990	0.521	TRUE	-0.07843	0.9025	0.9764	59.39	64.71	51.53	54.78	63.46	74.07	165.1	371.1	1.534	1.597	1.301	1.439	1.674	1.917	4.57	7.579	NA
TGME49_203240	hypothetical protein	hypothetical protein TGME49_203240	hypothetical protein TGME49_203240 [Toxoplasma gondii ME49]	739	20	0	89.45	1	C:GO:0005575	C:cellular_component			IPR000008 (G3DSA:2.60.40.GENE3D); mobidb-lite (MOBIDB_LITE); TRANSMEMBRANE (PHOBIUS); TRANSMEMBRANE (PHOBIUS); TRANSMEMBRANE (PHOBIUS); CYTOPLASMIC_DOMAIN (PHOBIUS); CYTOPLASMIC_DOMAIN (PHOBIUS); NON_CYTOPLASMIC_DOMAIN (PHOBIUS); NON_CYTOPLASMIC_DOMAIN (PHOBIUS); TMhelix (TMHMM); TMhelix (TMHMM); TMhelix (TMHMM)	no GO terms	no GO terms	VIIa	5080	0.549	TRUE	-0.1802	0.5496	0.8206	1635	1629	1246	1519	1385	1422	1543	1793	16.55	15.75	12.32	15.63	14.31	14.41	16.73	14.34	NA
TGME49_203250	hypothetical protein	hypothetical protein TGME49_203250	hypothetical protein TGME49_203250 [Toxoplasma gondii ME49]	933	10	0	88.9						Coil (COILS); mobidb-lite (MOBIDB_LITE); mobidb-lite (MOBIDB_LITE); mobidb-lite (MOBIDB_LITE); mobidb-lite (MOBIDB_LITE); mobidb-lite (MOBIDB_LITE); mobidb-lite (MOBIDB_LITE)	no GO terms	no GO terms	VIIa	3280	0.55	TRUE	0.5337	0.2812	0.6287	150.8	306.9	148.5	287.1	295.4	334.2	411.1	1149	2.363	4.597	2.276	4.576	4.728	5.247	6.905	14.24	NA
TGME49_203260	hypothetical protein	Rad17 cell cycle checkpoint	hypothetical protein TGME49_203260 [Toxoplasma gondii ME49]	1856	11	0	93.45	4	C:GO:0005634; P:GO:0006259; P:GO:0006950; P:GO:0007049	C:nucleus; P:DNA metabolic process; P:response to stress; P:cell cycle			PF03215 (PFAM); G3DSA:1.10.8.60 (GENE3D); G3DSA:3.40.50.300 (GENE3D); mobidb-lite (MOBIDB_LITE); mobidb-lite (MOBIDB_LITE); mobidb-lite (MOBIDB_LITE); mobidb-lite (MOBIDB_LITE); mobidb-lite (MOBIDB_LITE); mobidb-lite (MOBIDB_LITE); mobidb-lite (MOBIDB_LITE); mobidb-lite (MOBIDB_LITE); mobidb-lite (MOBIDB_LITE); mobidb-lite (MOBIDB_LITE); mobidb-lite (MOBIDB_LITE); mobidb-lite (MOBIDB_LITE); mobid…	C:GO:0005634; P:GO:0006281; P:GO:0007049	C:nucleus; P:DNA repair; P:cell cycle	VIIa	7580	0.585	TRUE	-0.3947	0.3054	0.6552	635	495.5	463.8	661.1	587.5	442.6	698.1	966.4	4.307	3.211	3.075	4.56	4.069	3.007	5.074	5.181	NA
TGME49_203270	ATP-dependent Clp endopeptidase, proteolytic subunit ClpP domain-containing protein	ATP-dependent Clp proteolytic subunit domain-containing	ATP-dependent Clp endopeptidase, proteolytic subunit ClpP domain-containing protein [Toxoplasma gondii TgCatPRC2]	789	20	0	76.75	1	F:GO:0008233	F:peptidase activity	EC:3.4.21	Acting on peptide bonds (peptidases)	Coil (COILS); IPR001907 (PRINTS); G3DSA:3.90.226.10 (GENE3D); IPR023562 (PFAM); mobidb-lite (MOBIDB_LITE); mobidb-lite (MOBIDB_LITE); mobidb-lite (MOBIDB_LITE); IPR023562 (PANTHER); IPR018215 (PROSITE_PATTERNS); IPR033135 (PROSITE_PATTERNS); SIGNAL_PEPTIDE_H_REGION (PHOBIUS); SIGNAL_PEPTIDE_C_REGION (PHOBIUS); SIGNAL_PEPTIDE (PHOBIUS); NON_CYTOPLASMIC_DOMAIN (PHOBIUS); SIGNAL_PEPTIDE_N_REGION (PH…	P:GO:0006508; F:GO:0004252	P:proteolysis; F:serine-type endopeptidase activity	VIIa	4120	0.532	TRUE	-0.3691	0.2558	0.6007	694.4	610.1	454.7	572.3	559.1	601.6	599.8	933.1	8.664	7.275	5.546	7.262	7.124	7.519	8.022	9.203	NA
TGME49_203280	hypothetical protein	Conserved Plasmodium related	hypothetical protein TGME49_203280 [Toxoplasma gondii ME49]	192	20	3.74005e-44	78.1						Coil (COILS); Coil (COILS); Coil (COILS); mobidb-lite (MOBIDB_LITE); PTHR31911:SF5 (PANTHER); IPR026766 (PANTHER)	no GO terms	no GO terms	VIIa	2920	0.526	TRUE	0.01265	0.9692	0.9936	730.9	752.4	727.5	574.2	726.5	742.5	913.2	2064	12.87	12.66	12.52	10.28	13.06	13.09	17.23	28.73	NA
TGME49_203290	hypothetical protein	hypothetical protein TGME49_203290	hypothetical protein TGME49_203290 [Toxoplasma gondii ME49]	330	6	0	91.17						mobidb-lite (MOBIDB_LITE); TRANSMEMBRANE (PHOBIUS); NON_CYTOPLASMIC_DOMAIN (PHOBIUS); CYTOPLASMIC_DOMAIN (PHOBIUS); CYTOPLASMIC_DOMAIN (PHOBIUS); TRANSMEMBRANE (PHOBIUS)	no GO terms	no GO terms	VIIa	3430	0.536	TRUE	-0.4497	0.4637	0.7761	73.09	48.07	54.57	41.55	29.54	54.2	61.55	34.4	1.095	0.6885	0.7994	0.6334	0.4521	0.8137	0.9887	0.4075	NA
TGME49_203300	hypothetical protein	transmembrane	hypothetical protein TGME49_203300 [Toxoplasma gondii ME49]	1401	20	0	91.7	1	C:GO:0005575	C:cellular_component			IPR029058 (G3DSA:3.40.50.GENE3D); IPR007941 (PFAM); mobidb-lite (MOBIDB_LITE); mobidb-lite (MOBIDB_LITE); mobidb-lite (MOBIDB_LITE); mobidb-lite (MOBIDB_LITE); mobidb-lite (MOBIDB_LITE); mobidb-lite (MOBIDB_LITE); mobidb-lite (MOBIDB_LITE); mobidb-lite (MOBIDB_LITE); IPR007941 (PANTHER); TRANSMEMBRANE (PHOBIUS); TRANSMEMBRANE (PHOBIUS); NON_CYTOPLASMIC_DOMAIN (PHOBIUS); NON_CYTOPLASMIC_DOMAIN (PH…	no GO terms	no GO terms	VIIa	4990	0.607	TRUE	0.3839	0.3864	0.7257	740.1	767.2	1203	1137	1085	677.5	1172	1362	7.624	7.554	12.12	11.91	11.42	6.991	12.94	11.09	NA
TGME49_203310	dense granule protein GRA7	dense granule	dense granule protein GRA7 [Toxoplasma gondii ME49]	236	20	9.66557e-129	98.9	3	C:GO:0031410; C:GO:0031410; C:GO:0005576	C:cytoplasmic vesicle; C:cytoplasmic vesicle; C:extracellular region			IPR008120 (PRINTS); mobidb-lite (MOBIDB_LITE); mobidb-lite (MOBIDB_LITE); SIGNAL_PEPTIDE_H_REGION (PHOBIUS); SIGNAL_PEPTIDE (PHOBIUS); NON_CYTOPLASMIC_DOMAIN (PHOBIUS); TRANSMEMBRANE (PHOBIUS); SIGNAL_PEPTIDE_C_REGION (PHOBIUS); SIGNAL_PEPTIDE_N_REGION (PHOBIUS); CYTOPLASMIC_DOMAIN (PHOBIUS); SignalP-noTM (SIGNALP_GRAM_NEGATIVE); SignalP-TM (SIGNALP_GRAM_POSITIVE); SignalP-noTM (SIGNALP_EUK); TMh…	C:GO:0005576	C:extracellular region	VIIa	5210	0.525	TRUE	1.903	2.333e-05	0.0004867	1485	3810	8109	5600	5225	5751	4781	1744	14.65	35.93	78.21	56.2	52.65	56.83	50.57	13.61	yellow
TGME49_203320	zinc finger in N-recognin protein	zinc finger in N-recognin	zinc finger in N-recognin protein [Toxoplasma gondii ME49]	5356	20	0	95.65	1	F:GO:0043167	F:ion binding			Coil (COILS); Coil (COILS); IPR003126 (SMART); IPR013083 (G3DSA:3.30.40.GENE3D); IPR003126 (PFAM); mobidb-lite (MOBIDB_LITE); mobidb-lite (MOBIDB_LITE); mobidb-lite (MOBIDB_LITE); mobidb-lite (MOBIDB_LITE); mobidb-lite (MOBIDB_LITE); mobidb-lite (MOBIDB_LITE); mobidb-lite (MOBIDB_LITE); mobidb-lite (MOBIDB_LITE); mobidb-lite (MOBIDB_LITE); mobidb-lite (MOBIDB_LITE); mobidb-lite (MOBIDB_LITE); mob…	F:GO:0008270	F:zinc ion binding	VIIa	18300	0.613	TRUE	-0.02348	0.9523	0.9889	1361	1144	1549	1947	1656	1239	1964	2264	3.824	3.072	4.253	5.563	4.752	3.487	5.914	5.027	NA
TGME49_203330	hypothetical protein	coiled-coil vesicle tethering subfamily A 1	hypothetical protein TGME49_203330 [Toxoplasma gondii ME49]	431	20	0	77.75						Coil (COILS); Coil (COILS); Coil (COILS); Coil (COILS); Coil (COILS); G3DSA:1.10.287.620 (GENE3D); G3DSA:1.20.120.330 (GENE3D); mobidb-lite (MOBIDB_LITE); mobidb-lite (MOBIDB_LITE); PTHR23313:SF1 (PANTHER); PTHR23313 (PANTHER); SIGNAL_PEPTIDE_C_REGION (PHOBIUS); SIGNAL_PEPTIDE_N_REGION (PHOBIUS); NON_CYTOPLASMIC_DOMAIN (PHOBIUS); SIGNAL_PEPTIDE (PHOBIUS); SIGNAL_PEPTIDE_H_REGION (PHOBIUS); Signal…	no GO terms	no GO terms	VIIa	2360	0.486	TRUE	2.149	0.002753	0.02011	4.568	57.31	78.82	238	303.1	379.4	334	848.9	0.09951	1.193	1.678	5.272	6.742	8.278	7.797	14.62	orange
TGME49_203340	metallo-beta-lactamase domain-containing protein	metallo-beta-lactamase domain-containing	metallo-beta-lactamase domain-containing protein [Toxoplasma gondii ME49]	798	20	0	75.7	1	F:GO:0003674	F:molecular_function			IPR001279 (SMART); IPR001279 (PFAM); IPR001279 (G3DSA:3.60.15.GENE3D); IPR003033 (G3DSA:3.30.1050.GENE3D); IPR029229 (PFAM); IPR029228 (PFAM); mobidb-lite (MOBIDB_LITE); mobidb-lite (MOBIDB_LITE); PTHR43223 (PANTHER); PTHR43223:SF1 (PANTHER); IPR001279 (SUPERFAMILY); IPR003033 (SUPERFAMILY)	F:GO:0046983	F:protein dimerization activity	VIIa	2930	0.496	TRUE	2.716	8.416e-06	0.0002357	246.7	3428	1143	2574	4456	4343	7389	29660	4.328	57.47	19.6	45.94	79.85	76.33	139	411.3	blue
TGME49_203350	hypothetical protein	magnesium transporter NIPA	hypothetical protein TGME49_203350 [Toxoplasma gondii ME49]	458	20	0	75.15	2	F:GO:0022857; C:GO:0005575	F:transmembrane transporter activity; C:cellular_component			IPR008521 (PFAM); mobidb-lite (MOBIDB_LITE); IPR008521 (PANTHER); TRANSMEMBRANE (PHOBIUS); CYTOPLASMIC_DOMAIN (PHOBIUS); TRANSMEMBRANE (PHOBIUS); CYTOPLASMIC_DOMAIN (PHOBIUS); CYTOPLASMIC_DOMAIN (PHOBIUS); TRANSMEMBRANE (PHOBIUS); CYTOPLASMIC_DOMAIN (PHOBIUS); NON_CYTOPLASMIC_DOMAIN (PHOBIUS); TRANSMEMBRANE (PHOBIUS); NON_CYTOPLASMIC_DOMAIN (PHOBIUS); NON_CYTOPLASMIC_DOMAIN (PHOBIUS); TRANSMEMBRA…	P:GO:0015693; C:GO:0016021; F:GO:0015095	P:magnesium ion transport; C:integral component of membrane; F:magnesium ion transmembrane transporter activity	VIIa	2830	0.541	TRUE	0.896	0.006373	0.04032	392.9	695.1	794.2	674.3	770.3	679.3	798.4	372	7.137	12.07	14.1	12.46	14.29	12.36	15.54	5.342	yellow
TGME49_203358	hypothetical protein	hypothetical protein TGME49_203358	hypothetical protein TGME49_203358 [Toxoplasma gondii ME49]	395	20	0	76						mobidb-lite (MOBIDB_LITE); PTHR12716 (PANTHER); PTHR12716:SF9 (PANTHER); SIGNAL_PEPTIDE_H_REGION (PHOBIUS); SIGNAL_PEPTIDE (PHOBIUS); NON_CYTOPLASMIC_DOMAIN (PHOBIUS); SIGNAL_PEPTIDE_N_REGION (PHOBIUS); SIGNAL_PEPTIDE_C_REGION (PHOBIUS)	no GO terms	no GO terms	VIIa	1610	0.568	TRUE	-0.03798	0.9004	0.9756	580.2	534.3	597.2	547.8	543.8	471.5	512.5	619.6	18.53	16.3	18.64	17.79	17.73	15.08	17.54	15.64	NA
TGME49_203362	hypothetical protein	prefoldin subunit	hypothetical protein TGME49_203362 [Toxoplasma gondii ME49]	220	20	4.58868e-126	70.95	5	P:GO:0000122; C:GO:0016272; F:GO:0051082; F:GO:0001106; P:GO:0006457	P:negative regulation of transcription from RNA polymerase II promoter; C:prefoldin complex; F:unfolded protein binding; F:RNA polymerase II transcription corepressor activity; P:protein folding			G3DSA:1.10.287.370 (GENE3D); IPR004127 (PFAM); mobidb-lite (MOBIDB_LITE); PTHR13345:SF8 (PANTHER); PTHR13345 (PANTHER); SSF46579 (SUPERFAMILY)	no GO terms	no GO terms	VIIa	2240	0.531	TRUE	-0.3906	0.173	0.4845	1307	942.9	1037	840.5	983.6	988.3	898	552.4	29.98	20.68	23.26	19.62	23.05	22.72	22.09	10.02	NA
TGME49_203370	hypothetical protein	Dip2 Utp12 family	hypothetical protein TGME49_203370 [Toxoplasma gondii ME49]	774	13	0	86.31	1	F:GO:0003674	F:molecular_function			Coil (COILS); IPR007148 (PFAM); IPR015943 (G3DSA:2.130.10.GENE3D); IPR015943 (G3DSA:2.130.10.GENE3D); mobidb-lite (MOBIDB_LITE); mobidb-lite (MOBIDB_LITE); mobidb-lite (MOBIDB_LITE); mobidb-lite (MOBIDB_LITE); IPR011047 (SUPERFAMILY)	F:GO:0005515	F:protein binding	VIIa	3710	0.577	TRUE	-0.426	0.1215	0.3993	4413	3161	3356	2790	3279	2977	2512	1654	61.15	41.86	45.45	39.31	46.4	41.32	37.3	18.12	NA
TGME49_203375	cpw-wpc domain-containing protein	cpw-wpc domain-containing	cpw-wpc domain-containing protein [Toxoplasma gondii ME49]	319	20	0	67.45						IPR006387 (SMART); IPR006387 (PFAM); IPR006387 (TIGRFAM); PTHR38919 (PANTHER)	no GO terms	no GO terms	VIIa	1320	0.525	FALSE	0	1	NA	0	0	0	0	0	0	5.408	1.058	0	0	0	0	0	0	0.2257	0.03258	NA
TGME49_203380	DnaJ domain-containing protein	domain-containing	DnaJ domain-containing protein [Toxoplasma gondii TgCatPRC2]	714	20	0	87.6	3	C:GO:0005634; F:GO:0003677; C:GO:0005694	C:nucleus; F:DNA binding; C:chromosome			Coil (COILS); Coil (COILS); Coil (COILS); IPR001623 (PRINTS); IPR001005 (SMART); IPR001623 (SMART); G3DSA:1.10.10.60 (GENE3D); IPR001623 (G3DSA:1.10.287.GENE3D); IPR001623 (PFAM); IPR001005 (PFAM); mobidb-lite (MOBIDB_LITE); mobidb-lite (MOBIDB_LITE); mobidb-lite (MOBIDB_LITE); mobidb-lite (MOBIDB_LITE); mobidb-lite (MOBIDB_LITE); PTHR24078 (PANTHER); PTHR24078:SF396 (PANTHER); IPR017884 (PROSITE…	F:GO:0003677	F:DNA binding	VIIa	3330	0.566	TRUE	-0.2799	0.3361	0.6848	2846	2091	2568	1895	2082	1906	1616	1212	43.94	30.85	38.74	29.74	32.82	29.47	26.73	14.79	NA
TGME49_203390	CRAL/TRIO domain-containing protein	CRAL TRIO domain-containing	CRAL/TRIO domain-containing protein [Toxoplasma gondii TgCatPRC2]	456	20	0	78.6	3	P:GO:0006810; C:GO:0005622; F:GO:0005215	P:transport; C:intracellular; F:transporter activity			Coil (COILS); IPR001251 (SMART); IPR001251 (G3DSA:3.40.525.GENE3D); IPR001251 (PFAM); mobidb-lite (MOBIDB_LITE); mobidb-lite (MOBIDB_LITE); mobidb-lite (MOBIDB_LITE); PTHR10174 (PANTHER); PTHR10174:SF172 (PANTHER); IPR001251 (PROSITE_PROFILES); IPR001251 (CDD); IPR011074 (SUPERFAMILY); IPR001251 (SUPERFAMILY)	no GO terms	no GO terms	VIIa	2500	0.562	TRUE	1.662	0.0002443	0.003049	415.7	941	1879	1647	1405	1003	1176	788.1	8.548	18.49	37.78	34.44	29.5	20.65	25.93	12.81	yellow
TGME49_203400	hypothetical protein	transmembrane	hypothetical protein TGME49_203400 [Toxoplasma gondii ME49]	580	18	0	73.11	5	F:GO:0003677; P:GO:0051276; P:GO:0006461; C:GO:0005694; C:GO:0043234	F:DNA binding; P:chromosome organization; P:protein complex assembly; C:chromosome; C:protein complex			mobidb-lite (MOBIDB_LITE); mobidb-lite (MOBIDB_LITE); CYTOPLASMIC_DOMAIN (PHOBIUS); TRANSMEMBRANE (PHOBIUS); TRANSMEMBRANE (PHOBIUS); TRANSMEMBRANE (PHOBIUS); NON_CYTOPLASMIC_DOMAIN (PHOBIUS); SIGNAL_PEPTIDE_N_REGION (PHOBIUS); TRANSMEMBRANE (PHOBIUS); NON_CYTOPLASMIC_DOMAIN (PHOBIUS); SIGNAL_PEPTIDE_H_REGION (PHOBIUS); NON_CYTOPLASMIC_DOMAIN (PHOBIUS); CYTOPLASMIC_DOMAIN (PHOBIUS); SIGNAL_PEPTID…	no GO terms	no GO terms	VIIa	2760	0.562	TRUE	-0.1757	0.5185	0.8041	2106	1958	1764	1804	1897	2154	1814	3086	39.23	34.85	32.12	34.17	36.09	40.18	36.21	45.44	NA
TGME49_203420	4'-phosphopantetheinyl transferase domain-containing protein	4 -phosphopantetheinyl transferase domain-containing	4'-phosphopantetheinyl transferase domain-containing protein [Toxoplasma gondii ME49]	1145	20	0	79.45	8	P:GO:0044281; P:GO:0006629; P:GO:0051186; F:GO:0043167; P:GO:0042254; F:GO:0008233; P:GO:0034641; P:GO:0009058	P:small molecule metabolic process; P:lipid metabolic process; P:cofactor metabolic process; F:ion binding; P:ribosome biogenesis; F:peptidase activity; P:cellular nitrogen compound metabolic process; P:biosynthetic process	EC:3.4.24; EC:2.7.8.7	Acting on peptide bonds (peptidases); Holo-[acyl-carrier-protein] synthase	Coil (COILS); IPR008278 (G3DSA:3.90.470.GENE3D); IPR004568 (TIGRFAM); IPR008278 (PFAM); IPR002036 (PFAM); IPR023091 (G3DSA:3.40.390.GENE3D); mobidb-lite (MOBIDB_LITE); mobidb-lite (MOBIDB_LITE); mobidb-lite (MOBIDB_LITE); mobidb-lite (MOBIDB_LITE); mobidb-lite (MOBIDB_LITE); mobidb-lite (MOBIDB_LITE); PTHR22881 (PANTHER); PTHR22881:SF27 (PANTHER); IPR020549 (PROSITE_PATTERNS); NON_CYTOPLASMIC_DOM…	F:GO:0000287; P:GO:0006364; P:GO:0006633; F:GO:0004222; F:GO:0008897	F:magnesium ion binding; P:rRNA processing; P:fatty acid biosynthetic process; F:metalloendopeptidase activity; F:holo-[acyl-carrier-protein] synthase activity	VIIa	3870	0.58	TRUE	-0.2344	0.4829	0.7871	498	445.5	397.1	494.9	498.9	392.1	489.5	711	6.615	5.656	5.156	6.685	6.768	5.216	6.97	7.466	NA
TGME49_203430	hypothetical protein	transmembrane	hypothetical protein TGME49_203430 [Toxoplasma gondii ME49]	120	4	1.91223e-81	96.5	1	C:GO:0005575	C:cellular_component			mobidb-lite (MOBIDB_LITE); NON_CYTOPLASMIC_DOMAIN (PHOBIUS); CYTOPLASMIC_DOMAIN (PHOBIUS); CYTOPLASMIC_DOMAIN (PHOBIUS); TRANSMEMBRANE (PHOBIUS); TRANSMEMBRANE (PHOBIUS); TMhelix (TMHMM)	no GO terms	no GO terms	VIIa	363	0.546	TRUE	-0.7693	0.2159	0.5474	132.5	48.07	100	71.78	73.31	45.17	79.72	72.85	18.76	6.506	13.85	10.34	10.6	6.407	12.1	8.155	NA
TGME49_203440	anaphase-promoting complex subunit APC10	anaphase-promoting complex subunit APC10	anaphase-promoting complex subunit APC10 [Toxoplasma gondii ME49]	601	20	0	85.5	3	C:GO:0005634; P:GO:0009056; C:GO:0043234	C:nucleus; P:catabolic process; C:protein complex			IPR004939 (SMART); IPR004939 (PFAM); IPR008979 (G3DSA:2.60.120.GENE3D); mobidb-lite (MOBIDB_LITE); mobidb-lite (MOBIDB_LITE); mobidb-lite (MOBIDB_LITE); mobidb-lite (MOBIDB_LITE); IPR016901 (PANTHER); IPR004939 (PROSITE_PROFILES); cd08366 (CDD); IPR008979 (SUPERFAMILY)	C:GO:0005680; P:GO:0031145	C:anaphase-promoting complex; P:anaphase-promoting complex-dependent catabolic process	VIIa	1810	0.603	TRUE	-0.2702	0.5461	0.8194	296.9	201.5	288	253.1	258.2	146.3	225.3	246.9	8.434	5.47	7.995	7.311	7.489	4.163	6.859	5.544	NA
TGME49_203450	DUF3228 domain-containing protein	DUF3228 domain-containing	DUF3228 domain-containing protein [Toxoplasma gondii VEG]	465	20	0	88.35	1	C:GO:0031514	C:motile cilium			IPR021610 (PFAM); PTHR38666 (PANTHER); PTHR38666:SF4 (PANTHER); SIGNAL_PEPTIDE_C_REGION (PHOBIUS); SIGNAL_PEPTIDE_H_REGION (PHOBIUS); SIGNAL_PEPTIDE (PHOBIUS); SIGNAL_PEPTIDE_N_REGION (PHOBIUS); NON_CYTOPLASMIC_DOMAIN (PHOBIUS); SignalP-noTM (SIGNALP_EUK); SignalP-noTM (SIGNALP_GRAM_NEGATIVE); SignalP-TM (SIGNALP_GRAM_POSITIVE)	no GO terms	no GO terms	VIIa	2180	0.561	TRUE	-0.3568	0.1995	0.5265	3152	2431	2455	1862	1960	2217	1757	1488	74.33	54.79	56.6	44.66	47.19	52.36	44.4	27.73	NA
TGME49_203460	hypothetical protein	family UPF0203	hypothetical protein TGME49_203460 [Toxoplasma gondii ME49]	119	20	1.00616e-71	74.45						IPR007918 (PFAM); mobidb-lite (MOBIDB_LITE); PTHR21329 (PANTHER); PTHR21329:SF14 (PANTHER)	no GO terms	no GO terms	VIIa	360	0.567	TRUE	-0.0748	0.8571	0.9596	223.9	188.6	239.5	209.7	281.2	195.1	206.2	338	31.97	25.73	33.43	30.45	41	27.91	31.56	38.15	NA
TGME49_203470	hypothetical protein	hypothetical protein TGME49_203470	hypothetical protein TGME49_203470 [Toxoplasma gondii ME49]	191	6	6.65063e-113	97.67						mobidb-lite (MOBIDB_LITE)	no GO terms	no GO terms	VIIa	576	0.568	FALSE	0.4253	0.5833	NA	0	3.698	0	1.889	0	0	1.298	1.411	0	0.3154	0	0.1714	0	0	0.1242	0.09955	NA
TGME49_203480	hypothetical protein	central domain galactose oxidase	hypothetical protein TGME49_203480 [Toxoplasma gondii ME49]	1403	20	0	94.05	2	C:GO:0005575; F:GO:0003674	C:cellular_component; F:molecular_function			PF13854 (PFAM); IPR015915 (G3DSA:2.120.10.GENE3D); mobidb-lite (MOBIDB_LITE); mobidb-lite (MOBIDB_LITE); mobidb-lite (MOBIDB_LITE); mobidb-lite (MOBIDB_LITE); SSF117281 (SUPERFAMILY)	F:GO:0005515	F:protein binding	VIIa	5590	0.641	TRUE	0.4909	0.3577	0.7026	667	623	1313	1054	1210	475.2	949	1068	6.134	5.476	11.8	9.857	11.36	4.377	9.354	7.762	NA
TGME49_203490	GNL3L/Grn1 GTPase	GNL3L Grn1 GTPase	GNL3L/Grn1 GTPase [Toxoplasma gondii ME49]	702	20	0	92.35	1	F:GO:0043167	F:ion binding			Coil (COILS); Coil (COILS); IPR006073 (PRINTS); IPR006073 (PFAM); IPR023179 (G3DSA:1.10.1580.GENE3D); IPR014813 (PFAM); G3DSA:3.40.50.300 (GENE3D); mobidb-lite (MOBIDB_LITE); mobidb-lite (MOBIDB_LITE); mobidb-lite (MOBIDB_LITE); mobidb-lite (MOBIDB_LITE); PTHR11089:SF58 (PANTHER); PTHR11089 (PANTHER); IPR027417 (SUPERFAMILY)	F:GO:0005525	F:GTP binding	VIIa	2790	0.592	TRUE	0.04839	0.894	0.9734	2015	1620	2540	1721	1966	1324	1553	1178	37.12	28.52	45.75	32.24	37	24.44	30.67	17.16	NA
TGME49_203500	alanine dehydrogenase/pyridine nucleotide transhydrogenase domain-containing protein	alanine dehydrogenase	alanine dehydrogenase/pyridine nucleotide transhydrogenase domain-containing protein [Toxoplasma gondii ME49]	462	20	0	70.5	7	P:GO:0006091; F:GO:0016491; P:GO:0009056; P:GO:0006520; P:GO:0044765; P:GO:0006810; P:GO:0044712	P:generation of precursor metabolites and energy; F:oxidoreductase activity; P:catabolic process; P:cellular amino acid metabolic process; P:single-organism transport; P:transport; P:single-organism catabolic process	EC:1.6.1; EC:1.4.1.1	Acting on NADH or NADPH; Alanine dehydrogenase	IPR007698 (SMART); IPR007886 (SMART); IPR007698 (PFAM); G3DSA:3.40.50.720 (GENE3D); IPR007886 (PFAM); IPR026255 (PIRSF); G3DSA:3.40.50.720 (GENE3D); PTHR42795:SF1 (PANTHER); IPR008141 (PANTHER); IPR008141 (CDD); IPR016040 (SUPERFAMILY); SSF52283 (SUPERFAMILY)	F:GO:0000286; P:GO:0015992; P:GO:0055114; F:GO:0008746; P:GO:0042853	F:alanine dehydrogenase activity; P:proton transport; P:oxidation-reduction process; F:NAD(P)+ transhydrogenase activity; P:L-alanine catabolic process	VIIa	1860	0.533	TRUE	0.6358	0.09727	0.3431	35710	72990	41370	82560	83990	99140	84040	277300	987	1928	1118	2321	2371	2745	2490	6058	NA
TGME49_203505	hypothetical protein	hypothetical protein TGME49_203505	hypothetical protein TGME49_203505 [Toxoplasma gondii ME49]	232	13	1.36007e-172	68.31						CYTOPLASMIC_DOMAIN (PHOBIUS); NON_CYTOPLASMIC_DOMAIN (PHOBIUS); TRANSMEMBRANE (PHOBIUS)	no GO terms	no GO terms	VIIa	2730	0.49	TRUE	2.069	0.0001202	0.001781	205.6	1303	733.6	1351	1107	2544	1169	3139	3.871	23.46	13.5	25.86	21.29	47.98	23.6	46.72	red
TGME49_203510	zinc finger, C3HC4 type (RING finger) domain-containing protein	zinc C3HC4 type (RING finger) domain-containing	zinc finger, C3HC4 type (RING finger) domain-containing protein [Toxoplasma gondii ME49]	801	20	0	75.85	1	F:GO:0043167	F:ion binding			Coil (COILS); IPR001841 (SMART); PF13923 (PFAM); IPR013083 (G3DSA:3.30.40.GENE3D); G3DSA:2.30.130.40 (GENE3D); mobidb-lite (MOBIDB_LITE); mobidb-lite (MOBIDB_LITE); mobidb-lite (MOBIDB_LITE); mobidb-lite (MOBIDB_LITE); mobidb-lite (MOBIDB_LITE); mobidb-lite (MOBIDB_LITE); mobidb-lite (MOBIDB_LITE); PTHR23327:SF37 (PANTHER); PTHR23327 (PANTHER); IPR017907 (PROSITE_PATTERNS); TRANSMEMBRANE (PHOBIUS…	no GO terms	no GO terms	VIIa	4110	0.567	TRUE	0.01505	0.9559	0.9898	1873	1860	1928	1879	1955	1518	1843	2287	23.43	22.23	23.57	23.91	24.97	19.01	24.71	22.61	NA
TGME49_203520	hypothetical protein	TPA: cAMP-binding domain containing	hypothetical protein TGME49_203520 [Toxoplasma gondii ME49]	2079	20	0	87.4	1	C:GO:0005575	C:cellular_component			IPR006916 (PFAM); IPR014710 (G3DSA:2.60.120.GENE3D); mobidb-lite (MOBIDB_LITE); mobidb-lite (MOBIDB_LITE); mobidb-lite (MOBIDB_LITE); mobidb-lite (MOBIDB_LITE); mobidb-lite (MOBIDB_LITE); mobidb-lite (MOBIDB_LITE); mobidb-lite (MOBIDB_LITE); mobidb-lite (MOBIDB_LITE); mobidb-lite (MOBIDB_LITE); mobidb-lite (MOBIDB_LITE); mobidb-lite (MOBIDB_LITE); mobidb-lite (MOBIDB_LITE); mobidb-lite (MOBIDB_LI…	C:GO:0016020	C:membrane	VIIa	7110	0.579	TRUE	0.3373	0.3413	0.6879	507.1	619.3	682.1	895.3	805.3	623.3	883.5	1564	3.666	4.28	4.82	6.583	5.946	4.514	6.847	8.939	NA
TGME49_203540	RNA binding protein, putative	RNA binding	RNA binding protein, putative [Toxoplasma gondii ME49]	1127	20	0	74.65	1	F:GO:0003674	F:molecular_function			IPR000504 (SMART); G3DSA:3.30.70.330 (GENE3D); IPR000504 (PFAM); G3DSA:3.30.70.330 (GENE3D); mobidb-lite (MOBIDB_LITE); mobidb-lite (MOBIDB_LITE); mobidb-lite (MOBIDB_LITE); PTHR23147 (PANTHER); IPR000504 (PROSITE_PROFILES); IPR000504 (PROSITE_PROFILES); IPR000504 (PROSITE_PROFILES); IPR000504 (SUPERFAMILY); IPR000504 (SUPERFAMILY); IPR000504 (SUPERFAMILY)	F:GO:0003676	F:nucleic acid binding	VIIa	3380	0.58	TRUE	0.3157	0.5339	0.8132	502.5	920.7	378.9	1250	1178	813	1128	3382	7.643	13.38	5.633	19.34	18.3	12.39	18.39	40.67	NA
TGME49_203560	hypothetical protein	hypothetical protein TGME49_203560	hypothetical protein TGME49_203560 [Toxoplasma gondii ME49]	146	3	1.9224e-103	95.67						SIGNAL_PEPTIDE_H_REGION (PHOBIUS); SIGNAL_PEPTIDE_C_REGION (PHOBIUS); SIGNAL_PEPTIDE_N_REGION (PHOBIUS); NON_CYTOPLASMIC_DOMAIN (PHOBIUS); SIGNAL_PEPTIDE (PHOBIUS)	no GO terms	no GO terms	VIIa	441	0.506	TRUE	0.4086	0.5371	0.8144	164.5	380.8	87.91	341.9	284.5	424.6	307.2	808.4	19.17	42.43	10.02	40.53	33.86	49.57	38.39	74.49	NA
TGME49_203570	acyltransferase domain-containing protein	acyltransferase domain-containing	acyltransferase domain-containing protein [Toxoplasma gondii ME49]	504	20	0	66.2	4	F:GO:0016746; F:GO:0016491; P:GO:0006629; P:GO:0009058	F:transferase activity, transferring acyl groups; F:oxidoreductase activity; P:lipid metabolic process; P:biosynthetic process	EC:2.3.1.15; EC:2.3.1; EC:2.8.1.1	Glycerol-3-phosphate 1-O-acyltransferase; Acyltransferases; Thiosulfate sulfurtransferase	IPR002123 (SMART); IPR002123 (PFAM); G3DSA:3.40.1130.10 (GENE3D); IPR022284 (PANTHER); cd07993 (CDD); SSF69593 (SUPERFAMILY)	F:GO:0016746; F:GO:0008374; P:GO:0008152; P:GO:0044255	F:transferase activity, transferring acyl groups; F:O-acyltransferase activity; P:metabolic process; P:cellular lipid metabolic process	VIIa	2290	0.503	TRUE	1.346	0.002693	0.01979	548.2	2045	964	2216	2179	2717	2668	8599	12.31	43.87	21.15	50.58	49.96	61.1	64.21	152.6	red
TGME49_203580	NAD-binding domain 4 domain-containing protein	NAD-binding domain 4 domain-containing	NAD-binding domain 4 domain-containing protein [Toxoplasma gondii ME49]	487	20	0	71.65	4	F:GO:0016746; F:GO:0016491; P:GO:0006629; P:GO:0009058	F:transferase activity, transferring acyl groups; F:oxidoreductase activity; P:lipid metabolic process; P:biosynthetic process	EC:2.3.1.15; EC:2.3.1; EC:2.8.1.1	Glycerol-3-phosphate 1-O-acyltransferase; Acyltransferases; Thiosulfate sulfurtransferase	G3DSA:3.40.50.720 (GENE3D); IPR013120 (PFAM); IPR033640 (PFAM); IPR026055 (PANTHER); IPR001307 (PROSITE_PATTERNS); IPR033640 (CDD); cd05236 (CDD); IPR016040 (SUPERFAMILY)	F:GO:0004792; F:GO:0080019	F:thiosulfate sulfurtransferase activity; F:fatty-acyl-CoA reductase (alcohol-forming) activity	VIIa	1800	0.493	TRUE	1.483	0.001183	0.01043	507.1	2091	994.3	2259	1811	2479	2523	7942	14.48	57.07	27.76	65.61	52.81	70.91	77.23	179.3	red
TGME49_203590	hypothetical protein	hypothetical protein TGME49_203590	hypothetical protein TGME49_203590 [Toxoplasma gondii ME49]	429	6	0	92						mobidb-lite (MOBIDB_LITE)	no GO terms	no GO terms	VIIa	1360	0.511	TRUE	2.373	0.001427	0.01208	4.568	68.4	97	153	274.6	258.4	332.4	805.7	0.1727	2.471	3.584	5.881	10.6	9.782	13.47	24.08	orange
TGME49_203600	hypothetical protein	transmembrane	hypothetical protein TGME49_203600 [Toxoplasma gondii ME49]	439	6	0	92.17	1	C:GO:0005575	C:cellular_component			Coil (COILS); mobidb-lite (MOBIDB_LITE); CYTOPLASMIC_DOMAIN (PHOBIUS); NON_CYTOPLASMIC_DOMAIN (PHOBIUS); TRANSMEMBRANE (PHOBIUS); TMhelix (TMHMM)	no GO terms	no GO terms	VIIa	5850	0.505	TRUE	-0.5273	0.2267	0.5618	27940	22930	14870	12940	14780	23840	13060	10120	245.5	192.6	127.7	115.7	132.7	209.8	123	70.31	NA
TGME49_203610	3'-5' exoribonuclease csl4, putative	3 -5 exoribonuclease csl4	3'-5' exoribonuclease csl4, putative [Toxoplasma gondii ME49]	269	20	0	70.25	3	F:GO:0003723; C:GO:0043234; C:GO:0005622	F:RNA binding; C:protein complex; C:intracellular			G3DSA:2.40.50.140 (GENE3D); IPR019495 (PFAM); IPR025721 (PFAM); mobidb-lite (MOBIDB_LITE); PTHR12686:SF9 (PANTHER); PTHR12686 (PANTHER); SSF110324 (SUPERFAMILY); IPR012340 (SUPERFAMILY)	F:GO:0003723; C:GO:0000178	F:RNA binding; C:exosome (RNase complex)	VIIa	2350	0.504	TRUE	0.04928	0.8697	0.9662	1498	1475	1622	1277	1396	1592	1242	758.1	32.78	30.84	34.68	28.41	31.19	34.88	29.13	13.11	NA
TGME49_203620	hypothetical protein	ribosomal subunit	hypothetical protein TGME49_203620 [Toxoplasma gondii ME49]	584	20	0	72.7	1	C:GO:0005840	C:ribosome			IPR019349 (PFAM); mobidb-lite (MOBIDB_LITE); mobidb-lite (MOBIDB_LITE); mobidb-lite (MOBIDB_LITE)	no GO terms	no GO terms	VIIa	2820	0.554	TRUE	-0.3122	0.2958	0.6441	1521	1141	1294	1014	1146	1160	949	759.9	27.73	19.87	23.06	18.8	21.33	21.18	18.54	10.95	NA
TGME49_203630	ribosomal protein RPL44	60S ribosomal L44	ribosomal protein RPL44 [Toxoplasma gondii ME49]	105	20	6.67236e-62	85.8	4	F:GO:0003735; P:GO:0042254; C:GO:0005840; P:GO:0006412	F:structural constituent of ribosome; P:ribosome biogenesis; C:ribosome; P:translation			IPR000552 (PFAM); G3DSA:3.10.450.80 (GENE3D); mobidb-lite (MOBIDB_LITE); IPR000552 (PANTHER); IPR000552 (PROSITE_PATTERNS); IPR000552 (PRODOM); IPR011332 (SUPERFAMILY)	F:GO:0003735; C:GO:0005840; C:GO:0005622; P:GO:0006412	F:structural constituent of ribosome; C:ribosome; C:intracellular; P:translation	VIIa	318	0.513	TRUE	-0.1789	0.6771	0.8825	39750	40790	28610	28300	24240	40900	21910	20220	6425	6301	4520	4653	4002	6623	3796	2584	NA
TGME49_203665	hypothetical protein	amine-terminal region of A TM vesicle-mediated sorter	hypothetical protein TGME49_203665 [Toxoplasma gondii ME49]	1712	13	0	88.77						IPR026854 (PFAM); mobidb-lite (MOBIDB_LITE); mobidb-lite (MOBIDB_LITE); mobidb-lite (MOBIDB_LITE); mobidb-lite (MOBIDB_LITE); mobidb-lite (MOBIDB_LITE); mobidb-lite (MOBIDB_LITE); mobidb-lite (MOBIDB_LITE); mobidb-lite (MOBIDB_LITE); mobidb-lite (MOBIDB_LITE); mobidb-lite (MOBIDB_LITE); mobidb-lite (MOBIDB_LITE); mobidb-lite (MOBIDB_LITE); mobidb-lite (MOBIDB_LITE); mobidb-lite (MOBIDB_LITE); mob…	no GO terms	no GO terms	VIIa	29500	0.558	TRUE	-0.3712	0.4619	0.7756	822.3	883.7	360.7	681.9	523	807.6	828.3	669.9	1.433	1.472	0.6145	1.208	0.9307	1.41	1.547	0.9228	NA
TGME49_203682	hypothetical protein	transmembrane	hypothetical protein TGME49_203682 [Toxoplasma gondii ME49]	173	7	8.52867e-109	92.71	1	C:GO:0005575	C:cellular_component			TRANSMEMBRANE (PHOBIUS); SIGNAL_PEPTIDE_H_REGION (PHOBIUS); SIGNAL_PEPTIDE_C_REGION (PHOBIUS); SIGNAL_PEPTIDE_N_REGION (PHOBIUS); SIGNAL_PEPTIDE (PHOBIUS); CYTOPLASMIC_DOMAIN (PHOBIUS); NON_CYTOPLASMIC_DOMAIN (PHOBIUS); TMhelix (TMHMM); TMhelix (TMHMM)	no GO terms	no GO terms	VIIa	2200	0.522	FALSE	0.04152	0.9618	NA	0	1.849	0	0	1.094	0	3.191	7.761	0	0.04129	0	0	0.02611	0	0.07991	0.1434	NA
TGME49_203685	hypothetical protein	hypothetical protein TGME49_203685	hypothetical protein TGME49_203685 [Toxoplasma gondii ME49]	125	3	3.70701e-66	99.67						mobidb-lite (MOBIDB_LITE); SignalP-TM (SIGNALP_GRAM_POSITIVE)	no GO terms	no GO terms	VIIa	378	0.558	TRUE	1.314	0.1554	0.4602	0	20.34	12.13	30.22	26.26	21.68	51.16	137.6	0	2.643	1.612	4.18	3.647	2.953	7.458	14.79	NA
TGME49_203688	hypothetical protein	hypothetical protein TGME49_203688	hypothetical protein TGME49_203688 [Toxoplasma gondii ME49]	87	2	2.46352e-23	100						mobidb-lite (MOBIDB_LITE); SIGNAL_PEPTIDE (PHOBIUS); SIGNAL_PEPTIDE_C_REGION (PHOBIUS); SIGNAL_PEPTIDE_N_REGION (PHOBIUS); NON_CYTOPLASMIC_DOMAIN (PHOBIUS); SIGNAL_PEPTIDE_H_REGION (PHOBIUS); SignalP-noTM (SIGNALP_EUK)	no GO terms	no GO terms	VIIa	264	0.591	FALSE	0.7195	0.4394	NA	4.568	16.64	15.16	22.67	35.01	10.84	40.35	93.84	0.8896	3.096	2.885	4.489	6.962	2.114	8.42	14.44	NA
TGME49_203690	AP2 domain transcription factor AP2VIIa-5	AP2 domain transcription factor AP2VIIa-5	AP2 domain transcription factor AP2VIIa-5 [Toxoplasma gondii ME49]	2597	17	0	82.53	5	F:GO:0001071; P:GO:0034641; P:GO:0009058; C:GO:0043234; C:GO:0005622	F:nucleic acid binding transcription factor activity; P:cellular nitrogen compound metabolic process; P:biosynthetic process; C:protein complex; C:intracellular			IPR001471 (PFAM); mobidb-lite (MOBIDB_LITE); mobidb-lite (MOBIDB_LITE); mobidb-lite (MOBIDB_LITE); mobidb-lite (MOBIDB_LITE); mobidb-lite (MOBIDB_LITE); mobidb-lite (MOBIDB_LITE); mobidb-lite (MOBIDB_LITE); mobidb-lite (MOBIDB_LITE); mobidb-lite (MOBIDB_LITE); mobidb-lite (MOBIDB_LITE); mobidb-lite (MOBIDB_LITE); mobidb-lite (MOBIDB_LITE); mobidb-lite (MOBIDB_LITE); mobidb-lite (MOBIDB_LITE); mob…	F:GO:0003700; P:GO:0006355	F:transcription factor activity, sequence-specific DNA binding; P:regulation of transcription, DNA-templated	VIIa	9050	0.564	TRUE	-0.4747	0.1018	0.3531	2472	1897	1643	2010	2070	1787	2253	5503	14.04	10.3	9.123	11.61	12.01	10.17	13.72	24.71	NA
TGME49_203700	SFT2 family protein	SFT2 family	SFT2 family protein [Toxoplasma gondii ME49]	273	20	0	72.05	2	P:GO:0016192; C:GO:0005575	P:vesicle-mediated transport; C:cellular_component			IPR007305 (PFAM); mobidb-lite (MOBIDB_LITE); IPR011691 (PANTHER); CYTOPLASMIC_DOMAIN (PHOBIUS); TRANSMEMBRANE (PHOBIUS); SIGNAL_PEPTIDE (PHOBIUS); TRANSMEMBRANE (PHOBIUS); CYTOPLASMIC_DOMAIN (PHOBIUS); SIGNAL_PEPTIDE_H_REGION (PHOBIUS); SIGNAL_PEPTIDE_N_REGION (PHOBIUS); NON_CYTOPLASMIC_DOMAIN (PHOBIUS); TRANSMEMBRANE (PHOBIUS); NON_CYTOPLASMIC_DOMAIN (PHOBIUS); SIGNAL_PEPTIDE_C_REGION (PHOBIUS);…	P:GO:0016192; C:GO:0016021; P:GO:0006810	P:vesicle-mediated transport; C:integral component of membrane; P:transport	VIIa	1760	0.505	TRUE	-0.2392	0.5308	0.8118	2362	2296	1661	1239	1473	2412	1597	1332	68.99	64.1	47.43	36.81	43.93	70.56	49.99	30.75	NA
TGME49_203705	hypothetical protein	hypothetical protein TGME49_203705	hypothetical protein TGME49_203705 [Toxoplasma gondii ME49]	142	3	3.02061e-100	99.33						no IPS match	no IPS match	no IPS match	VIIa	429	0.557	TRUE	-0.5072	0.4605	0.7752	73.09	59.16	36.38	71.78	39.39	46.97	79.5	29.1	8.759	6.775	4.261	8.747	4.82	5.638	10.21	2.757	NA
TGME49_203710	AP2 domain transcription factor AP2VIIa-4	AP2 domain transcription factor AP2VIIa-4	AP2 domain transcription factor AP2VIIa-4 [Toxoplasma gondii ME49]	3431	20	0	85.85	5	F:GO:0001071; P:GO:0034641; P:GO:0009058; C:GO:0043234; C:GO:0005622	F:nucleic acid binding transcription factor activity; P:cellular nitrogen compound metabolic process; P:biosynthetic process; C:protein complex; C:intracellular			Coil (COILS); Coil (COILS); IPR001471 (PFAM); mobidb-lite (MOBIDB_LITE); mobidb-lite (MOBIDB_LITE); mobidb-lite (MOBIDB_LITE); mobidb-lite (MOBIDB_LITE); mobidb-lite (MOBIDB_LITE); mobidb-lite (MOBIDB_LITE); mobidb-lite (MOBIDB_LITE); mobidb-lite (MOBIDB_LITE); mobidb-lite (MOBIDB_LITE); mobidb-lite (MOBIDB_LITE); mobidb-lite (MOBIDB_LITE); mobidb-lite (MOBIDB_LITE); mobidb-lite (MOBIDB_LITE); mo…	F:GO:0003700; P:GO:0006355	F:transcription factor activity, sequence-specific DNA binding; P:regulation of transcription, DNA-templated	VIIa	12800	0.56	TRUE	-0.5941	0.07668	0.292	6062	4714	3195	3659	3275	3613	4239	2734	24.35	18.09	12.54	14.94	13.43	14.54	18.25	8.679	NA
TGME49_203720	vitamin k epoxide reductase family protein	vitamin k epoxide reductase family	vitamin k epoxide reductase family protein [Toxoplasma gondii ME49]	184	20	1.18273e-117	59.25	3	F:GO:0016491; F:GO:0047057; P:GO:0055114	F:oxidoreductase activity; F:vitamin-K-epoxide reductase (warfarin-sensitive) activity; P:oxidation-reduction process			IPR012932 (SMART); IPR012932 (PFAM); mobidb-lite (MOBIDB_LITE); PTHR14519 (PANTHER); SIGNAL_PEPTIDE_C_REGION (PHOBIUS); TRANSMEMBRANE (PHOBIUS); CYTOPLASMIC_DOMAIN (PHOBIUS); NON_CYTOPLASMIC_DOMAIN (PHOBIUS); CYTOPLASMIC_DOMAIN (PHOBIUS); TRANSMEMBRANE (PHOBIUS); NON_CYTOPLASMIC_DOMAIN (PHOBIUS); TRANSMEMBRANE (PHOBIUS); SIGNAL_PEPTIDE_H_REGION (PHOBIUS); SIGNAL_PEPTIDE (PHOBIUS); SIGNAL_PEPTIDE_…	no GO terms	no GO terms	VIIa	2340	0.484	TRUE	1.034	0.02595	0.1271	584.8	1769	791.2	1568	1670	2392	2535	7889	12.85	37.15	16.99	35.03	37.46	52.64	59.68	137	NA
TGME49_203730	hypothetical protein	hypothetical protein TGME49_203730	hypothetical protein TGME49_203730 [Toxoplasma gondii ME49]	1245	20	0	68.45						mobidb-lite (MOBIDB_LITE); mobidb-lite (MOBIDB_LITE); mobidb-lite (MOBIDB_LITE); mobidb-lite (MOBIDB_LITE); mobidb-lite (MOBIDB_LITE); mobidb-lite (MOBIDB_LITE)	no GO terms	no GO terms	VIIa	3860	0.567	TRUE	-0.3147	0.3377	0.686	1311	878.2	1216	884	1031	849.1	862.7	575	17.46	11.18	15.82	11.97	14.02	11.33	12.31	6.054	NA
TGME49_203735	hypothetical protein	hypothetical protein TGME49_203735	hypothetical protein TGME49_203735 [Toxoplasma gondii ME49]	93	4	5.98861e-52	98.5						no IPS match	no IPS match	no IPS match	VIIa	890	0.543	TRUE	-0.268	0.5972	0.846	155.3	114.6	139.4	149.2	90.81	113.8	132	72.49	8.972	6.327	7.873	8.765	5.357	6.585	8.17	3.31	NA
TGME49_203740	hypothetical protein	hypothetical protein TGME49_203740	hypothetical protein TGME49_203740 [Toxoplasma gondii ME49]	268	5	1.05661e-170	97.2						mobidb-lite (MOBIDB_LITE); mobidb-lite (MOBIDB_LITE); NON_CYTOPLASMIC_DOMAIN (PHOBIUS); NON_CYTOPLASMIC_DOMAIN (PHOBIUS); TRANSMEMBRANE (PHOBIUS); TRANSMEMBRANE (PHOBIUS); CYTOPLASMIC_DOMAIN (PHOBIUS)	no GO terms	no GO terms	VIIa	1900	0.518	TRUE	0.405	0.5173	0.8033	50.25	70.25	69.72	62.33	76.59	207.8	117.4	50.62	1.36	1.817	1.844	1.715	2.116	5.631	3.403	1.083	NA
TGME49_203750	hypothetical protein	N-acetyltransferase B complex ( ) non catalytic subunit	hypothetical protein TGME49_203750 [Toxoplasma gondii ME49]	1382	15	0	86.47	2	P:GO:0008150; F:GO:0003674	P:biological_process; F:molecular_function			Coil (COILS); G3DSA:1.25.40.120 (GENE3D); mobidb-lite (MOBIDB_LITE); PTHR22767 (PANTHER); IPR019183 (PTHR22767:PANTHER)	no GO terms	no GO terms	VIIa	5860	0.571	TRUE	-0.1576	0.6343	0.8617	1891	1416	1958	1511	1502	1180	1470	939.4	16.59	11.87	16.79	13.48	13.46	10.37	13.82	6.515	NA
TGME49_203760	hypothetical protein	hypothetical protein TGME49_203760	hypothetical protein TGME49_203760 [Toxoplasma gondii ME49]	1396	20	0	93.75						mobidb-lite (MOBIDB_LITE); mobidb-lite (MOBIDB_LITE); mobidb-lite (MOBIDB_LITE); mobidb-lite (MOBIDB_LITE); mobidb-lite (MOBIDB_LITE); mobidb-lite (MOBIDB_LITE); mobidb-lite (MOBIDB_LITE); PTHR18034 (PANTHER); SignalP-TM (SIGNALP_GRAM_POSITIVE)	no GO terms	no GO terms	VIIa	5840	0.561	TRUE	-0.1348	0.6615	0.8753	2704	2128	2780	2229	2720	2126	2214	1219	23.81	17.9	23.92	19.95	24.45	18.75	20.89	8.48	NA
TGME49_203770	hypothetical protein	transmembrane	hypothetical protein TGME49_203770 [Toxoplasma gondii ME49]	238	4	2.02564e-164	97.75	1	C:GO:0005575	C:cellular_component			mobidb-lite (MOBIDB_LITE); mobidb-lite (MOBIDB_LITE); mobidb-lite (MOBIDB_LITE); TRANSMEMBRANE (PHOBIUS); CYTOPLASMIC_DOMAIN (PHOBIUS); TRANSMEMBRANE (PHOBIUS); NON_CYTOPLASMIC_DOMAIN (PHOBIUS); CYTOPLASMIC_DOMAIN (PHOBIUS); TMhelix (TMHMM); TMhelix (TMHMM)	no GO terms	no GO terms	VIIa	2330	0.517	TRUE	1.505	0.000148	0.00204	488.8	1163	1737	1647	1367	1500	1098	527.6	10.78	24.52	37.46	36.96	30.79	33.14	25.97	9.201	yellow
TGME49_203780	hypothetical protein	proteophosphoglycan related	hypothetical protein TGME49_203780 [Toxoplasma gondii ME49]	1475	10	0	95.4						mobidb-lite (MOBIDB_LITE); mobidb-lite (MOBIDB_LITE); mobidb-lite (MOBIDB_LITE); mobidb-lite (MOBIDB_LITE); mobidb-lite (MOBIDB_LITE); mobidb-lite (MOBIDB_LITE); mobidb-lite (MOBIDB_LITE); mobidb-lite (MOBIDB_LITE); mobidb-lite (MOBIDB_LITE); mobidb-lite (MOBIDB_LITE); mobidb-lite (MOBIDB_LITE); mobidb-lite (MOBIDB_LITE)	no GO terms	no GO terms	VIIa	5950	0.572	TRUE	-0.3995	0.1032	0.3572	4838	3542	3759	3390	3827	3458	3306	3197	41.8	29.25	31.75	29.79	33.77	29.93	30.62	21.83	NA
TGME49_203790	hypothetical protein	hypothetical protein TGME49_203790	hypothetical protein TGME49_203790 [Toxoplasma gondii ME49]	302	8	0	86.38						mobidb-lite (MOBIDB_LITE); SIGNAL_PEPTIDE (PHOBIUS); SIGNAL_PEPTIDE_C_REGION (PHOBIUS); NON_CYTOPLASMIC_DOMAIN (PHOBIUS); SIGNAL_PEPTIDE_H_REGION (PHOBIUS); SIGNAL_PEPTIDE_N_REGION (PHOBIUS); SignalP-noTM (SIGNALP_EUK)	no GO terms	no GO terms	VIIa	3020	0.506	FALSE	0.01519	0.9882	NA	9.137	5.546	6.063	0	1.094	0	0.649	0.8819	0.1555	0.09023	0.1009	0	0.01902	0	0.01184	0.01187	NA
TGME49_203800	hypothetical protein	OST-HTH associated domain	hypothetical protein TGME49_203800 [Toxoplasma gondii ME49]	1469	20	0	74.4						Coil (COILS); Coil (COILS); IPR025677 (PFAM); mobidb-lite (MOBIDB_LITE); mobidb-lite (MOBIDB_LITE); mobidb-lite (MOBIDB_LITE); mobidb-lite (MOBIDB_LITE); mobidb-lite (MOBIDB_LITE); mobidb-lite (MOBIDB_LITE); mobidb-lite (MOBIDB_LITE); mobidb-lite (MOBIDB_LITE); mobidb-lite (MOBIDB_LITE); IPR025605 (PROSITE_PROFILES)	no GO terms	no GO terms	VIIa	5150	0.538	TRUE	1.083	0.0271	0.1314	735.5	968.7	2301	1983	1699	1167	1336	614.5	7.342	9.242	22.45	20.13	17.32	11.67	14.29	4.849	NA
TGME49_203810	kelch repeat-containing protein	kelch repeat-containing	kelch repeat-containing protein [Toxoplasma gondii ME49]	531	20	0	66.2	1	F:GO:0003674	F:molecular_function			Coil (COILS); PF13854 (PFAM); IPR006652 (PFAM); IPR015915 (G3DSA:2.120.10.GENE3D); IPR015915 (G3DSA:2.120.10.GENE3D); PF13418 (PFAM); mobidb-lite (MOBIDB_LITE); PTHR23244 (PANTHER); PTHR23244:SF367 (PANTHER); IPR011043 (SUPERFAMILY)	F:GO:0005515	F:protein binding	VIIa	1940	0.517	TRUE	0.3959	0.1423	0.4344	1544	2098	1995	2410	2318	2728	2276	3284	40.92	53.14	51.66	64.95	62.74	72.41	64.65	68.78	NA
TGME49_203815	hypothetical protein	hypothetical protein TGME49_203815	hypothetical protein TGME49_203815 [Toxoplasma gondii ME49]	113	5	1.92078e-78	98.8						no IPS match	no IPS match	no IPS match	VIIa	342	0.48	FALSE	0	1	NA	0	0	0	0	0	0	0.5408	1.058	0	0	0	0	0	0	0.08713	0.1258	NA
TGME49_203820	hypothetical protein	hypothetical protein TGME49_203820	hypothetical protein TGME49_203820 [Toxoplasma gondii ME49]	1267	14	0	83.07						Coil (COILS); Coil (COILS); Coil (COILS); mobidb-lite (MOBIDB_LITE); mobidb-lite (MOBIDB_LITE); mobidb-lite (MOBIDB_LITE); mobidb-lite (MOBIDB_LITE); mobidb-lite (MOBIDB_LITE); mobidb-lite (MOBIDB_LITE); mobidb-lite (MOBIDB_LITE); mobidb-lite (MOBIDB_LITE)	no GO terms	no GO terms	VIIa	6170	0.525	TRUE	0.9906	0.01186	0.06713	644.1	1069	1579	1902	1333	1662	1423	1034	5.367	8.509	12.86	16.12	11.34	13.87	12.7	6.812	NA
TGME49_203830	FHA domain-containing protein	FHA domain-containing	FHA domain-containing protein [Toxoplasma gondii ME49]	2035	20	0	82.45	1	F:GO:0043167	F:ion binding			IPR001841 (SMART); IPR000253 (SMART); PF15227 (PFAM); IPR000253 (PFAM); G3DSA:2.60.200.20 (GENE3D); G3DSA:2.60.200.20 (GENE3D); IPR013083 (G3DSA:3.30.40.GENE3D); mobidb-lite (MOBIDB_LITE); mobidb-lite (MOBIDB_LITE); mobidb-lite (MOBIDB_LITE); mobidb-lite (MOBIDB_LITE); mobidb-lite (MOBIDB_LITE); mobidb-lite (MOBIDB_LITE); mobidb-lite (MOBIDB_LITE); mobidb-lite (MOBIDB_LITE); mobidb-lite (MOBIDB_L…	F:GO:0005515	F:protein binding	VIIa	8530	0.586	TRUE	0.01948	0.9664	0.9932	2207	2677	1876	3347	3626	2063	4317	13230	13.3	15.42	11.05	20.51	22.32	12.45	27.89	63.03	NA
TGME49_203840	DEAD/DEAH box helicase domain-containing protein	DEAD DEAH box helicase domain-containing	DEAD/DEAH box helicase domain-containing protein [Toxoplasma gondii ME49]	1808	20	0	76.3	3	P:GO:0008150; F:GO:0043167; F:GO:0004386	P:biological_process; F:ion binding; F:helicase activity	EC:3.6.1; EC:3.6.1.15	Acting on acid anhydrides; Nucleoside-triphosphate phosphatase	IPR001650 (SMART); IPR014001 (SMART); G3DSA:3.40.50.300 (GENE3D); G3DSA:3.40.50.300 (GENE3D); IPR011545 (PFAM); IPR001650 (PFAM); mobidb-lite (MOBIDB_LITE); mobidb-lite (MOBIDB_LITE); mobidb-lite (MOBIDB_LITE); mobidb-lite (MOBIDB_LITE); mobidb-lite (MOBIDB_LITE); mobidb-lite (MOBIDB_LITE); mobidb-lite (MOBIDB_LITE); mobidb-lite (MOBIDB_LITE); mobidb-lite (MOBIDB_LITE); mobidb-lite (MOBIDB_LITE);…	F:GO:0003676; F:GO:0005524	F:nucleic acid binding; F:ATP binding	VIIa	6230	0.593	TRUE	-0.1016	0.7844	0.9304	968.5	750.6	1055	908.5	1019	706.4	975.6	1008	7.992	5.919	8.509	7.624	8.584	5.839	8.629	6.575	NA
TGME49_203860	hypothetical protein	hypothetical protein TGME49_203860	hypothetical protein TGME49_203860 [Toxoplasma gondii ME49]	495	10	0	94.2						Coil (COILS); mobidb-lite (MOBIDB_LITE); mobidb-lite (MOBIDB_LITE)	no GO terms	no GO terms	VIIa	2860	0.561	TRUE	-0.182	0.6468	0.8674	552.8	379	591.1	409.9	521.9	386.6	401.2	287.7	9.936	6.51	10.39	7.492	9.58	6.961	7.729	4.088	NA
TGME49_203870	RAB43, member RAS oncogene family protein	member RAS oncogene family	RAB43, member RAS oncogene family protein [Toxoplasma gondii ME49]	285	20	0	67.95	2	P:GO:0022618; P:GO:0006397	P:ribonucleoprotein complex assembly; P:mRNA processing			IPR009360 (PFAM); mobidb-lite (MOBIDB_LITE); mobidb-lite (MOBIDB_LITE); IPR009360 (PANTHER); PTHR13021:SF9 (PANTHER); SSF140102 (SUPERFAMILY)	P:GO:0000350	P:generation of catalytic spliceosome for second transesterification step	VIIa	2060	0.535	TRUE	-0.0008928	0.9978	0.9997	1768	1736	1789	1184	1450	1781	1355	1111	44.12	41.4	43.63	30.06	36.94	44.53	36.24	21.92	NA
TGME49_203875	hypothetical protein	hypothetical protein TGME49_203875	hypothetical protein TGME49_203875 [Toxoplasma gondii ME49]	116	4	8.98486e-77	99.25						no IPS match	no IPS match	no IPS match	VIIa	1780	0.489	FALSE	0	1	NA	0	0	0	0	1.094	0	2.217	0.5292	0	0	0	0	0.03227	0	0.06864	0.01208	NA
TGME49_203880	hypothetical protein	hypothetical protein TGME49_203880	hypothetical protein TGME49_203880 [Toxoplasma gondii ME49]	1559	12	0	91.67						Coil (COILS); mobidb-lite (MOBIDB_LITE); mobidb-lite (MOBIDB_LITE); mobidb-lite (MOBIDB_LITE); mobidb-lite (MOBIDB_LITE); mobidb-lite (MOBIDB_LITE); mobidb-lite (MOBIDB_LITE)	no GO terms	no GO terms	VIIa	6350	0.52	TRUE	0.5438	0.4874	0.7892	13.71	25.88	27.28	30.22	61.27	79.49	82.69	103.5	0.111	0.2003	0.2159	0.2488	0.5065	0.6446	0.7175	0.6626	NA
TGME49_203890	hypothetical protein	hypothetical protein TGME49_203890	hypothetical protein TGME49_203890 [Toxoplasma gondii ME49]	315	5	0	92						mobidb-lite (MOBIDB_LITE); SIGNAL_PEPTIDE (PHOBIUS); SIGNAL_PEPTIDE_C_REGION (PHOBIUS); NON_CYTOPLASMIC_DOMAIN (PHOBIUS); SIGNAL_PEPTIDE_N_REGION (PHOBIUS); SIGNAL_PEPTIDE_H_REGION (PHOBIUS)	no GO terms	no GO terms	VIIa	1270	0.496	TRUE	2.028	0.02082	0.1067	0	57.31	15.16	52.89	78.78	113.8	71.44	218.5	0	2.217	0.5997	2.177	3.256	4.615	3.1	6.993	NA
TGME49_203900	hypothetical protein	viral A-type inclusion	hypothetical protein TGME49_203900 [Toxoplasma gondii ME49]	951	20	0	86						Coil (COILS); Coil (COILS); Coil (COILS); Coil (COILS); Coil (COILS); Coil (COILS); Coil (COILS); Coil (COILS); Coil (COILS); Coil (COILS); Coil (COILS); PF15665 (PFAM); G3DSA:1.10.287.620 (GENE3D); G3DSA:1.20.1170.10 (GENE3D); IPR029605 (PANTHER)	no GO terms	no GO terms	VIIa	2860	0.473	TRUE	3.519	3.661e-08	3.456e-06	9.137	255.1	227.4	392.9	368.7	594.4	493.8	1060	0.1642	4.383	3.995	7.182	6.768	10.7	9.514	15.06	orange
TGME49_203910	TBC domain-containing protein	TBC domain-containing	TBC domain-containing protein [Toxoplasma gondii ME49]	2113	20	0	85.2						Coil (COILS); Coil (COILS); IPR000195 (SMART); IPR000195 (PFAM); G3DSA:1.10.8.270 (GENE3D); G3DSA:1.10.10.750 (GENE3D); mobidb-lite (MOBIDB_LITE); mobidb-lite (MOBIDB_LITE); mobidb-lite (MOBIDB_LITE); mobidb-lite (MOBIDB_LITE); mobidb-lite (MOBIDB_LITE); mobidb-lite (MOBIDB_LITE); mobidb-lite (MOBIDB_LITE); mobidb-lite (MOBIDB_LITE); PTHR22957:SF410 (PANTHER); PTHR22957 (PANTHER); IPR000195 (PROS…	no GO terms	no GO terms	VIIa	8710	0.562	TRUE	0.1075	0.7346	0.9074	1092	1216	1149	1373	1172	1279	1684	2679	6.444	6.862	6.628	8.242	7.063	7.562	10.65	12.5	NA
TGME49_203930	hypothetical protein	transmembrane	hypothetical protein TGME49_203930 [Toxoplasma gondii ME49]	566	10	0	90.6	1	C:GO:0005575	C:cellular_component			mobidb-lite (MOBIDB_LITE); mobidb-lite (MOBIDB_LITE); mobidb-lite (MOBIDB_LITE); CYTOPLASMIC_DOMAIN (PHOBIUS); CYTOPLASMIC_DOMAIN (PHOBIUS); TRANSMEMBRANE (PHOBIUS); TRANSMEMBRANE (PHOBIUS); TRANSMEMBRANE (PHOBIUS); NON_CYTOPLASMIC_DOMAIN (PHOBIUS); TRANSMEMBRANE (PHOBIUS); TRANSMEMBRANE (PHOBIUS); NON_CYTOPLASMIC_DOMAIN (PHOBIUS); NON_CYTOPLASMIC_DOMAIN (PHOBIUS); CYTOPLASMIC_DOMAIN (PHOBIUS); T…	no GO terms	no GO terms	VIIa	3260	0.517	TRUE	0.6129	0.3924	0.7315	146.2	323.5	151.6	300.3	125.8	341.5	114	132.1	2.305	4.876	2.336	4.816	2.026	5.393	1.927	1.647	NA
TGME49_203940	ABC1 protein	ABC1	ABC1 protein [Toxoplasma gondii ME49]	1395	20	0	86.2	2	P:GO:0008150; F:GO:0003674	P:biological_process; F:molecular_function			Coil (COILS); IPR004147 (PFAM); G3DSA:3.30.200.20 (GENE3D); mobidb-lite (MOBIDB_LITE); mobidb-lite (MOBIDB_LITE); mobidb-lite (MOBIDB_LITE); mobidb-lite (MOBIDB_LITE); mobidb-lite (MOBIDB_LITE); mobidb-lite (MOBIDB_LITE); mobidb-lite (MOBIDB_LITE); PTHR43851 (PANTHER); CYTOPLASMIC_DOMAIN (PHOBIUS); NON_CYTOPLASMIC_DOMAIN (PHOBIUS); TRANSMEMBRANE (PHOBIUS); IPR034646 (CDD); IPR011009 (SUPERFAMILY)	no GO terms	no GO terms	VIIa	5750	0.555	TRUE	-0.666	0.0203	0.1045	1521	889.2	1009	969	1068	1014	875.6	622.8	13.6	7.598	8.822	8.81	9.75	9.076	8.391	4.402	NA
TGME49_203950	Myb family DNA-binding domain-containing protein	Myb family DNA-binding domain-containing	Myb family DNA-binding domain-containing protein [Toxoplasma gondii ME49]	2518	20	0	92.95	7	C:GO:0005634; F:GO:0003677; F:GO:0000988; C:GO:0043234; P:GO:0034641; P:GO:0009058; C:GO:0005694	C:nucleus; F:DNA binding; F:transcription factor activity, protein binding; C:protein complex; P:cellular nitrogen compound metabolic process; P:biosynthetic process; C:chromosome			Coil (COILS); Coil (COILS); Coil (COILS); Coil (COILS); Coil (COILS); IPR009071 (SMART); IPR001005 (SMART); IPR009071 (G3DSA:1.10.30.GENE3D); G3DSA:1.10.10.60 (GENE3D); IPR009071 (PFAM); PF15963 (PFAM); IPR009071 (G3DSA:1.10.30.GENE3D); mobidb-lite (MOBIDB_LITE); mobidb-lite (MOBIDB_LITE); mobidb-lite (MOBIDB_LITE); mobidb-lite (MOBIDB_LITE); mobidb-lite (MOBIDB_LITE); mobidb-lite (MOBIDB_LITE); …	P:GO:0006383; C:GO:0000126; F:GO:0001026	P:transcription from RNA polymerase III promoter; C:transcription factor TFIIIB complex; F:TFIIIB-type transcription factor activity	VIIa	8910	0.617	TRUE	-0.1202	0.7894	0.9324	1197	857.8	1349	1398	1341	834.7	1523	1847	6.906	4.73	7.608	8.201	7.903	4.824	9.421	8.423	NA
TGME49_203960	hypothetical protein	SNURPORTIN1 (RNUT1 PROTEIN) ( U TRANSPORTER 1)	hypothetical protein TGME49_203960 [Toxoplasma gondii ME49]	808	20	0	74.55						Coil (COILS); Coil (COILS); mobidb-lite (MOBIDB_LITE); mobidb-lite (MOBIDB_LITE); PTHR13403 (PANTHER); PTHR13403:SF7 (PANTHER)	no GO terms	no GO terms	VIIa	4220	0.568	TRUE	-0.2964	0.2966	0.645	1311	1004	1125	1131	1027	916	1054	1215	15.97	11.69	13.39	14.02	12.78	11.18	13.76	11.7	NA
TGME49_203970	dolichyl-diphosphooligosaccharide--protein glycosyltransferase	dolichyl-diphosphooligosaccharide-- glycosyltransferase	dolichyl-diphosphooligosaccharide--protein glycosyltransferase [Toxoplasma gondii ME49]	680	20	0	84.1	8	P:GO:0005975; F:GO:0016757; C:GO:0005737; P:GO:0006464; C:GO:0005783; P:GO:0009058; C:GO:0043234; P:GO:0044723	P:carbohydrate metabolic process; F:transferase activity, transferring glycosyl groups; C:cytoplasm; P:cellular protein modification process; C:endoplasmic reticulum; P:biosynthetic process; C:protein complex; P:single-organism carbohydrate metabolic process	EC:2.4.1.119; EC:2.4.1	Glycosyltransferases; Glycosyltransferases	IPR005013 (PFAM); mobidb-lite (MOBIDB_LITE); IPR005013 (PANTHER); NON_CYTOPLASMIC_DOMAIN (PHOBIUS); TRANSMEMBRANE (PHOBIUS); CYTOPLASMIC_DOMAIN (PHOBIUS); TRANSMEMBRANE (PHOBIUS); CYTOPLASMIC_DOMAIN (PHOBIUS); TMhelix (TMHMM)	C:GO:0005789; P:GO:0018279	C:endoplasmic reticulum membrane; P:protein N-linked glycosylation via asparagine	VIIa	2390	0.58	TRUE	-0.2964	0.3315	0.6802	1416	1017	1279	942.5	1106	1006	932.6	1041	30.46	20.9	26.9	20.62	24.3	21.68	21.5	17.71	NA
TGME49_203980	hypothetical protein	hypothetical protein TGME49_203980	hypothetical protein TGME49_203980 [Toxoplasma gondii ME49]	1919	20	0	96.8						Coil (COILS); Coil (COILS); mobidb-lite (MOBIDB_LITE); mobidb-lite (MOBIDB_LITE); mobidb-lite (MOBIDB_LITE); mobidb-lite (MOBIDB_LITE); mobidb-lite (MOBIDB_LITE); mobidb-lite (MOBIDB_LITE); mobidb-lite (MOBIDB_LITE); mobidb-lite (MOBIDB_LITE); mobidb-lite (MOBIDB_LITE); mobidb-lite (MOBIDB_LITE); mobidb-lite (MOBIDB_LITE); mobidb-lite (MOBIDB_LITE)	no GO terms	no GO terms	VIIa	7020	0.621	TRUE	0.229	0.5827	0.8383	3047	2967	4220	4023	3474	2114	3690	2819	22.31	20.77	30.2	29.96	25.98	15.5	28.96	16.32	NA
TGME49_203985	hypothetical protein	hypothetical protein TGME49_203985	hypothetical protein TGME49_203985 [Toxoplasma gondii ME49]	103	4	1.58786e-71	97.25						no IPS match	no IPS match	no IPS match	VIIa	372	0.511	FALSE	0.3067	0.6227	NA	0	1.849	0	0	1.094	0	0.4867	0.1764	0	0.2442	0	0	0.1544	0	0.07209	0.01927	NA
TGME49_203990	rhoptry protein ROP12	rhoptry ROP12	rhoptry protein ROP12 [Toxoplasma gondii ME49]	236	6	1.12074e-134	94.33						Coil (COILS); mobidb-lite (MOBIDB_LITE); mobidb-lite (MOBIDB_LITE); SIGNAL_PEPTIDE (PHOBIUS); SIGNAL_PEPTIDE_N_REGION (PHOBIUS); NON_CYTOPLASMIC_DOMAIN (PHOBIUS); SIGNAL_PEPTIDE_H_REGION (PHOBIUS); SIGNAL_PEPTIDE_C_REGION (PHOBIUS); SignalP-noTM (SIGNALP_GRAM_NEGATIVE); SignalP-noTM (SIGNALP_EUK); TMhelix (TMHMM)	no GO terms	no GO terms	VIIa	1630	0.526	TRUE	1.698	4.437e-05	0.0007931	356.3	978	1467	1313	1115	1061	729.7	492.6	11.24	29.48	45.23	42.1	35.91	33.5	24.67	12.28	yellow
TGME49_204000	hypothetical protein	transmembrane	hypothetical protein TGME49_204000 [Toxoplasma gondii ME49]	252	7	5.67547e-166	90.29	1	C:GO:0005575	C:cellular_component			mobidb-lite (MOBIDB_LITE); SIGNAL_PEPTIDE_H_REGION (PHOBIUS); CYTOPLASMIC_DOMAIN (PHOBIUS); TRANSMEMBRANE (PHOBIUS); NON_CYTOPLASMIC_DOMAIN (PHOBIUS); SIGNAL_PEPTIDE_C_REGION (PHOBIUS); SIGNAL_PEPTIDE_N_REGION (PHOBIUS); SIGNAL_PEPTIDE (PHOBIUS); SignalP-noTM (SIGNALP_GRAM_NEGATIVE); SignalP-TM (SIGNALP_GRAM_POSITIVE); SignalP-noTM (SIGNALP_EUK); TMhelix (TMHMM); TMhelix (TMHMM)	no GO terms	no GO terms	VIIa	759	0.56	TRUE	-0.3866	0.1668	0.4744	927.4	687.7	721.5	619.5	608.3	594.4	557.6	498.5	62.81	44.52	47.76	42.67	42.08	40.32	40.48	26.69	NA
TGME49_204010	hypothetical protein	hypothetical protein TGME49_204010	hypothetical protein TGME49_204010 [Toxoplasma gondii ME49]	220	6	7.56674e-153	97						no IPS match	no IPS match	no IPS match	VIIa	2160	0.506	TRUE	-0.5206	0.1113	0.376	1919	1438	1200	1090	1045	1424	1036	1013	45.66	32.72	27.93	26.38	25.4	33.94	26.42	19.06	NA
TGME49_204020	ribosomal protein RPL8	ribosomal RPL8	ribosomal protein RPL8 [Toxoplasma gondii ME49]	260	20	1.2715e-173	89.45	5	F:GO:0003723; F:GO:0003735; P:GO:0042254; C:GO:0005840; P:GO:0006412	F:RNA binding; F:structural constituent of ribosome; P:ribosome biogenesis; C:ribosome; P:translation			IPR002171 (SMART); IPR022669 (SMART); IPR002171 (PIRSF); IPR022666 (PFAM); IPR022669 (PFAM); IPR014726 (G3DSA:4.10.950.GENE3D); IPR014722 (G3DSA:2.30.30.GENE3D); G3DSA:2.40.50.140 (GENE3D); PTHR13691:SF28 (PANTHER); IPR002171 (PANTHER); IPR022671 (PROSITE_PATTERNS); IPR023672 (HAMAP); IPR008991 (SUPERFAMILY); IPR012340 (SUPERFAMILY)	F:GO:0003723; F:GO:0003735; C:GO:0015934; C:GO:0005840; C:GO:0005622; P:GO:0006412	F:RNA binding; F:structural constituent of ribosome; C:large ribosomal subunit; C:ribosome; C:intracellular; P:translation	VIIa	1540	0.557	TRUE	0.04419	0.8652	0.9641	48660	48340	51820	38960	41120	37570	30540	26320	1624	1542	1691	1322	1402	1256	1093	694.4	NA
TGME49_204040	hypothetical protein	Presenilin sel-12	hypothetical protein TGME49_204040 [Toxoplasma gondii ME49]	796	20	0	70.75	6	C:GO:0005737; P:GO:0007165; P:GO:0048856; P:GO:0051604; F:GO:0008233; C:GO:0043226	C:cytoplasm; P:signal transduction; P:anatomical structure development; P:protein maturation; F:peptidase activity; C:organelle	EC:3.4.23	Acting on peptide bonds (peptidases)	Coil (COILS); IPR006639 (SMART); IPR001108 (PFAM); mobidb-lite (MOBIDB_LITE); mobidb-lite (MOBIDB_LITE); mobidb-lite (MOBIDB_LITE); mobidb-lite (MOBIDB_LITE); mobidb-lite (MOBIDB_LITE); IPR001108 (PANTHER); NON_CYTOPLASMIC_DOMAIN (PHOBIUS); TRANSMEMBRANE (PHOBIUS); TRANSMEMBRANE (PHOBIUS); TRANSMEMBRANE (PHOBIUS); CYTOPLASMIC_DOMAIN (PHOBIUS); TRANSMEMBRANE (PHOBIUS); NON_CYTOPLASMIC_DOMAIN (PHOB…	F:GO:0004190; C:GO:0016021; P:GO:0016485	F:aspartic-type endopeptidase activity; C:integral component of membrane; P:protein processing	VIIa	2390	0.594	TRUE	-0.2293	0.5542	0.8219	438.6	417.8	324.4	349.4	330.4	332.4	470.6	661.3	9.433	8.589	6.82	7.644	7.258	7.162	10.85	11.24	NA
TGME49_204045	hypothetical protein	hypothetical protein TGME49_204045	hypothetical protein TGME49_204045 [Toxoplasma gondii ME49]	128	4	1.99569e-87	99.5						mobidb-lite (MOBIDB_LITE)	no GO terms	no GO terms	VIIa	546	0.511	TRUE	0.3919	0.5808	0.8372	31.98	46.22	39.41	22.67	20.79	34.33	33.1	42.86	3.011	4.159	3.627	2.17	1.999	3.237	3.34	3.19	NA
TGME49_204050	subtilisin SUB1	subtilisin SUB1	subtilisin SUB1 [Toxoplasma gondii ME49]	761	20	0	80.1	1	F:GO:0008233	F:peptidase activity	EC:3.4.21	Acting on peptide bonds (peptidases)	Coil (COILS); IPR015500 (PRINTS); IPR000209 (PFAM); IPR000209 (G3DSA:3.40.50.GENE3D); mobidb-lite (MOBIDB_LITE); PTHR43399 (PANTHER); IPR023827 (PROSITE_PATTERNS); IPR022398 (PROSITE_PATTERNS); SIGNAL_PEPTIDE_H_REGION (PHOBIUS); SIGNAL_PEPTIDE_N_REGION (PHOBIUS); SIGNAL_PEPTIDE (PHOBIUS); NON_CYTOPLASMIC_DOMAIN (PHOBIUS); SIGNAL_PEPTIDE_C_REGION (PHOBIUS); IPR034204 (CDD); SignalP-noTM (SIGNALP_E…	P:GO:0006508; F:GO:0004252	P:proteolysis; F:serine-type endopeptidase activity	VIIa	3390	0.514	FALSE	-0.3258	0.7306	NA	22.84	16.64	15.16	5.667	19.69	5.42	14.33	15.35	0.3464	0.2411	0.2247	0.08739	0.305	0.08233	0.2329	0.184	NA
TGME49_204055	hypothetical protein	hypothetical protein TGME49_204055	hypothetical protein TGME49_204055 [Toxoplasma gondii ME49]	236	7	3.79326e-162	96.29						CYTOPLASMIC_DOMAIN (PHOBIUS); TRANSMEMBRANE (PHOBIUS); NON_CYTOPLASMIC_DOMAIN (PHOBIUS)	no GO terms	no GO terms	VIIa	711	0.536	TRUE	0.6892	0.1502	0.4489	86.8	140.5	148.5	115.2	131.3	119.2	110.8	126.1	6.276	9.709	10.5	8.472	9.694	8.636	8.588	7.208	NA
TGME49_204060	SNARE domain-containing protein	SNARE domain-containing	SNARE domain-containing protein [Toxoplasma gondii ME49]	494	20	0	85.05	2	P:GO:0016192; C:GO:0005575	P:vesicle-mediated transport; C:cellular_component			Coil (COILS); IPR000727 (SMART); IPR000727 (PFAM); G3DSA:1.20.58.70 (GENE3D); G3DSA:1.20.5.110 (GENE3D); mobidb-lite (MOBIDB_LITE); mobidb-lite (MOBIDB_LITE); mobidb-lite (MOBIDB_LITE); mobidb-lite (MOBIDB_LITE); PTHR19957 (PANTHER); PTHR19957:SF169 (PANTHER); NON_CYTOPLASMIC_DOMAIN (PHOBIUS); CYTOPLASMIC_DOMAIN (PHOBIUS); TRANSMEMBRANE (PHOBIUS); IPR000727 (PROSITE_PROFILES); cd15840 (CDD); IPR0…	P:GO:0016192; C:GO:0016020	P:vesicle-mediated transport; C:membrane	VIIa	1520	0.613	TRUE	0.5142	0.2708	0.6169	251.3	319.8	418.3	425	389.5	207.8	377.7	474.3	8.498	10.34	13.83	14.62	13.45	7.038	13.69	12.68	NA
TGME49_204070	YT521-B family protein	YT521-B family	YT521-B family protein [Toxoplasma gondii ME49]	496	20	0	86.2	1	F:GO:0003723	F:RNA binding			Coil (COILS); IPR007275 (PFAM); mobidb-lite (MOBIDB_LITE); mobidb-lite (MOBIDB_LITE); mobidb-lite (MOBIDB_LITE); PTHR12357 (PANTHER); PTHR12357:SF51 (PANTHER); IPR007275 (PROSITE_PROFILES)	F:GO:0003723	F:RNA binding	VIIa	3470	0.565	TRUE	-0.2907	0.3444	0.6905	1448	1167	1185	1249	1027	1290	1036	711.4	21.45	16.52	17.16	18.81	15.54	19.14	16.46	8.331	NA
TGME49_204080	histidine acid phosphatase superfamily protein	histidine acid phosphatase superfamily	histidine acid phosphatase superfamily protein [Toxoplasma gondii ME49]	1318	20	0	80.05	3	P:GO:0044281; F:GO:0016791; P:GO:0034641	P:small molecule metabolic process; F:phosphatase activity; P:cellular nitrogen compound metabolic process	EC:3.1; EC:3.1.3.41; EC:3.1.3.2	Acting on ester bonds; 4-nitrophenylphosphatase; Acid phosphatase	IPR029033 (G3DSA:3.40.50.GENE3D); mobidb-lite (MOBIDB_LITE); mobidb-lite (MOBIDB_LITE); mobidb-lite (MOBIDB_LITE); mobidb-lite (MOBIDB_LITE); mobidb-lite (MOBIDB_LITE); mobidb-lite (MOBIDB_LITE); mobidb-lite (MOBIDB_LITE); mobidb-lite (MOBIDB_LITE); PTHR11567 (PANTHER); PTHR11567:SF160 (PANTHER); IPR033379 (PROSITE_PATTERNS); IPR033379 (PROSITE_PATTERNS); TRANSMEMBRANE (PHOBIUS); TRANSMEMBRANE (P…	no GO terms	no GO terms	VIIa	5430	0.58	TRUE	-0.2075	0.609	0.8515	1119	1211	718.4	1313	1030	1030	1265	1692	10.6	10.96	6.648	12.64	9.954	9.765	12.83	12.66	NA
TGME49_204090	eIF2 kinase IF2K-C	eIF2 kinase IF2K-C	eIF2 kinase IF2K-C [Toxoplasma gondii ME49]	147	2	6.3613e-82	99.5	1	F:GO:0016301	F:kinase activity			TRANSMEMBRANE (PHOBIUS); CYTOPLASMIC_DOMAIN (PHOBIUS); NON_CYTOPLASMIC_DOMAIN (PHOBIUS); SignalP-noTM (SIGNALP_EUK)	no GO terms	no GO terms	VIIa	444	0.536	TRUE	0.2837	0.733	0.9072	18.27	35.13	12.13	20.78	19.69	37.94	31.37	45.51	2.116	3.887	1.372	2.446	2.329	4.4	3.893	4.165	NA
TGME49_204100	eIF2 kinase IF2K-C	eIF2 kinase IF2K-C	eIF2 kinase IF2K-C [Toxoplasma gondii ME49]	3271	20	0	94.4	3	F:GO:0043167; P:GO:0006464; F:GO:0016301	F:ion binding; P:cellular protein modification process; F:kinase activity			Coil (COILS); Coil (COILS); Coil (COILS); IPR000719 (SMART); G3DSA:3.30.930.10 (GENE3D); G3DSA:3.30.200.20 (GENE3D); IPR000719 (PFAM); G3DSA:1.10.510.10 (GENE3D); mobidb-lite (MOBIDB_LITE); mobidb-lite (MOBIDB_LITE); mobidb-lite (MOBIDB_LITE); mobidb-lite (MOBIDB_LITE); mobidb-lite (MOBIDB_LITE); mobidb-lite (MOBIDB_LITE); mobidb-lite (MOBIDB_LITE); mobidb-lite (MOBIDB_LITE); mobidb-lite (MOBIDB_…	F:GO:0005524; F:GO:0004672; P:GO:0006468	F:ATP binding; F:protein kinase activity; P:protein phosphorylation	VIIa	9820	0.634	TRUE	0.2085	0.7212	0.9021	603	488.1	948.8	1011	876.4	402.9	1109	1472	3.157	2.442	4.855	5.38	4.685	2.113	6.22	6.093	NA
TGME49_204110	eIF2 kinase IF2K-C	eIF2 kinase IF2K-C	eIF2 kinase IF2K-C [Toxoplasma gondii ME49]	163	6	5.47944e-79	98.33	1	F:GO:0016301	F:kinase activity			mobidb-lite (MOBIDB_LITE); mobidb-lite (MOBIDB_LITE)	no GO terms	no GO terms	VIIa	1490	0.525	TRUE	0.08989	0.8552	0.9585	127.9	162.7	109.1	111.4	130.2	207.8	156.5	186.1	4.413	5.364	3.68	3.91	4.587	7.18	5.788	5.075	NA
TGME49_204120	hypothetical protein	pre-mRNA splicing	hypothetical protein TGME49_204120 [Toxoplasma gondii ME49]	601	20	2.69698e-97	85.6						Coil (COILS); Coil (COILS); IPR022209 (PFAM); mobidb-lite (MOBIDB_LITE); mobidb-lite (MOBIDB_LITE); mobidb-lite (MOBIDB_LITE); mobidb-lite (MOBIDB_LITE); mobidb-lite (MOBIDB_LITE); PTHR16196 (PANTHER); PTHR16196:SF1 (PANTHER)	no GO terms	no GO terms	VIIa	2180	0.6	TRUE	0.1337	0.7598	0.9174	625.9	539.8	848.8	800.9	799.8	446.3	734.1	1111	14.76	12.17	19.56	19.21	19.26	10.54	18.55	20.7	NA
TGME49_204130	perforin-like protein PLP1	perforin PLP1	perforin-like protein PLP1 [Toxoplasma gondii ME49]	1161	20	0	93.55						IPR020864 (SMART); IPR020864 (PFAM); mobidb-lite (MOBIDB_LITE); mobidb-lite (MOBIDB_LITE); mobidb-lite (MOBIDB_LITE); mobidb-lite (MOBIDB_LITE); PTHR19324 (PANTHER); NON_CYTOPLASMIC_DOMAIN (PHOBIUS); TRANSMEMBRANE (PHOBIUS); CYTOPLASMIC_DOMAIN (PHOBIUS); IPR020864 (PROSITE_PROFILES)	no GO terms	no GO terms	VIIa	6490	0.504	TRUE	1.066	0.1716	0.4826	13.71	57.31	27.28	41.55	50.33	72.27	163.7	257.5	0.1086	0.4339	0.2112	0.3347	0.4071	0.5734	1.389	1.613	NA
TGME49_204140	PHD-finger domain-containing protein	PHD-finger domain-containing	PHD-finger domain-containing protein [Toxoplasma gondii ME49]	2139	20	0	78.8	1	F:GO:0043167	F:ion binding			IPR001965 (SMART); IPR001841 (SMART); IPR001841 (PFAM); IPR013083 (G3DSA:3.30.40.GENE3D); IPR013083 (G3DSA:3.30.40.GENE3D); IPR019787 (PFAM); mobidb-lite (MOBIDB_LITE); mobidb-lite (MOBIDB_LITE); mobidb-lite (MOBIDB_LITE); mobidb-lite (MOBIDB_LITE); mobidb-lite (MOBIDB_LITE); mobidb-lite (MOBIDB_LITE); mobidb-lite (MOBIDB_LITE); mobidb-lite (MOBIDB_LITE); mobidb-lite (MOBIDB_LITE); mobidb-lite (M…	no GO terms	no GO terms	VIIa	8430	0.607	TRUE	0.00866	0.983	0.9973	470.5	434.5	518.4	570.4	505.5	399.3	647.1	780	2.869	2.532	3.09	3.538	3.148	2.439	4.229	3.76	NA
TGME49_204150	hypothetical protein	hypothetical protein TGME49_204150	hypothetical protein TGME49_204150 [Toxoplasma gondii ME49]	200	4	9.10121e-70	99						no IPS match	no IPS match	no IPS match	VIIa	2140	0.553	TRUE	-0.4388	0.3379	0.6861	589.3	406.7	454.7	664.9	491.3	325.2	616.5	1017	14.16	9.338	10.68	16.24	12.05	7.825	15.87	19.3	NA
TGME49_204160	GYF domain-containing protein	GYF domain-containing	GYF domain-containing protein [Toxoplasma gondii ME49]	1821	20	0	97.8	2	F:GO:0008135; C:GO:0005840	F:translation factor activity, RNA binding; C:ribosome			Coil (COILS); IPR003169 (SMART); IPR011042 (G3DSA:2.120.10.GENE3D); IPR003169 (PFAM); IPR013979 (PFAM); G3DSA:3.30.1490.40 (GENE3D); mobidb-lite (MOBIDB_LITE); mobidb-lite (MOBIDB_LITE); mobidb-lite (MOBIDB_LITE); mobidb-lite (MOBIDB_LITE); mobidb-lite (MOBIDB_LITE); mobidb-lite (MOBIDB_LITE); mobidb-lite (MOBIDB_LITE); mobidb-lite (MOBIDB_LITE); mobidb-lite (MOBIDB_LITE); mobidb-lite (MOBIDB_LIT…	F:GO:0005515	F:protein binding	VIIa	5960	0.641	TRUE	0.1535	0.7925	0.9332	1430	972.4	2271	1800	1882	749.8	1892	3119	12.33	8.016	19.14	15.79	16.58	6.478	17.49	21.27	NA
TGME49_204270	hypothetical protein	transmembrane	hypothetical protein TGME49_204270 [Toxoplasma gondii ME49]	544	10	0	94.1	1	C:GO:0005575	C:cellular_component			mobidb-lite (MOBIDB_LITE); mobidb-lite (MOBIDB_LITE); mobidb-lite (MOBIDB_LITE); SIGNAL_PEPTIDE_N_REGION (PHOBIUS); SIGNAL_PEPTIDE_C_REGION (PHOBIUS); SIGNAL_PEPTIDE (PHOBIUS); CYTOPLASMIC_DOMAIN (PHOBIUS); TRANSMEMBRANE (PHOBIUS); SIGNAL_PEPTIDE_H_REGION (PHOBIUS); NON_CYTOPLASMIC_DOMAIN (PHOBIUS); SignalP-noTM (SIGNALP_EUK); SignalP-TM (SIGNALP_GRAM_POSITIVE); TMhelix (TMHMM)	no GO terms	no GO terms	VIIa	3520	0.589	TRUE	0.48	0.2767	0.6239	543.6	648.9	906.4	885.9	960.6	486	876.7	1327	7.939	9.057	12.94	13.16	14.33	7.109	13.72	15.32	NA
TGME49_204280	cell-cycle-associated protein kinase DYRK, putative	CMGC Dyrk	cell-cycle-associated protein kinase DYRK, putative [Toxoplasma gondii ME49]	1180	20	0	86.75	6	F:GO:0043167; P:GO:0006464; P:GO:0006520; F:GO:0004871; F:GO:0016301; C:GO:0005622	F:ion binding; P:cellular protein modification process; P:cellular amino acid metabolic process; F:signal transducer activity; F:kinase activity; C:intracellular	EC:2.7.11; EC:2.7.12.1; EC:2.7.11.24	Transferring phosphorus-containing groups; Dual-specificity kinase; Mitogen-activated protein kinase	IPR000719 (SMART); G3DSA:3.30.200.20 (GENE3D); IPR000719 (PFAM); G3DSA:1.10.510.10 (GENE3D); mobidb-lite (MOBIDB_LITE); mobidb-lite (MOBIDB_LITE); mobidb-lite (MOBIDB_LITE); mobidb-lite (MOBIDB_LITE); mobidb-lite (MOBIDB_LITE); PTHR24058 (PANTHER); PTHR24058:SF81 (PANTHER); IPR008271 (PROSITE_PATTERNS); TRANSMEMBRANE (PHOBIUS); NON_CYTOPLASMIC_DOMAIN (PHOBIUS); TRANSMEMBRANE (PHOBIUS); NON_CYTOPL…	F:GO:0005524; F:GO:0004672; P:GO:0006468	F:ATP binding; F:protein kinase activity; P:protein phosphorylation	VIIa	6890	0.589	TRUE	0.04855	0.8672	0.9654	1375	1438	1410	1606	1501	1180	1489	1754	10.26	10.26	10.28	12.18	11.44	8.817	11.91	10.34	NA
TGME49_204290	hypothetical protein	transmembrane	hypothetical protein TGME49_204290 [Toxoplasma gondii ME49]	818	20	0	68.95	1	C:GO:0005575	C:cellular_component			Coil (COILS); mobidb-lite (MOBIDB_LITE); mobidb-lite (MOBIDB_LITE); mobidb-lite (MOBIDB_LITE); SIGNAL_PEPTIDE_H_REGION (PHOBIUS); NON_CYTOPLASMIC_DOMAIN (PHOBIUS); SIGNAL_PEPTIDE_C_REGION (PHOBIUS); SIGNAL_PEPTIDE (PHOBIUS); SIGNAL_PEPTIDE_N_REGION (PHOBIUS); SignalP-noTM (SIGNALP_EUK); TMhelix (TMHMM)	no GO terms	no GO terms	VIIa	2460	0.631	TRUE	2.175	0.008039	0.0487	13.71	44.37	184.9	241.8	131.3	59.62	106.2	68.79	0.2864	0.8861	3.777	5.138	2.802	1.248	2.379	1.136	yellow
TGME49_204300	hypothetical protein	transmembrane	hypothetical protein TGME49_204300 [Toxoplasma gondii ME49]	744	20	0	73.15	1	C:GO:0005575	C:cellular_component			mobidb-lite (MOBIDB_LITE); mobidb-lite (MOBIDB_LITE); mobidb-lite (MOBIDB_LITE); NON_CYTOPLASMIC_DOMAIN (PHOBIUS); CYTOPLASMIC_DOMAIN (PHOBIUS); TRANSMEMBRANE (PHOBIUS); TMhelix (TMHMM)	no GO terms	no GO terms	VIIa	2240	0.641	TRUE	2.431	0.001923	0.01531	13.71	70.25	200.1	202.1	175.1	46.97	114.3	112	0.3145	1.541	4.488	4.717	4.103	1.08	2.812	2.032	yellow
TGME49_204310	hypothetical protein	transmembrane	hypothetical protein TGME49_204310 [Toxoplasma gondii ME49]	2209	20	0	95.1	1	C:GO:0005575	C:cellular_component			mobidb-lite (MOBIDB_LITE); CYTOPLASMIC_DOMAIN (PHOBIUS); TRANSMEMBRANE (PHOBIUS); TRANSMEMBRANE (PHOBIUS); CYTOPLASMIC_DOMAIN (PHOBIUS); NON_CYTOPLASMIC_DOMAIN (PHOBIUS); TMhelix (TMHMM); TMhelix (TMHMM)	no GO terms	no GO terms	VIIa	7050	0.594	TRUE	0.4198	0.4253	0.7485	2759	2581	5026	4169	4346	1998	4503	6501	20.12	17.99	35.82	30.91	32.36	14.59	35.19	37.47	NA
TGME49_204315	hypothetical protein	hypothetical protein TGME49_204315	hypothetical protein TGME49_204315 [Toxoplasma gondii ME49]	197	6	9.56196e-115	95.33	1	C:GO:0005575	C:cellular_component			no IPS match	no IPS match	no IPS match	VIIa	1060	0.508	TRUE	-0.5222	0.1879	0.5091	548.2	393.8	357.7	394.8	353.4	294.5	463.1	550.5	26.59	18.25	16.96	19.47	17.5	14.31	24.07	21.1	NA
TGME49_204320	hypothetical protein	transmembrane	hypothetical protein TGME49_204320 [Toxoplasma gondii ME49]	287	5	0	91.6	1	C:GO:0005575	C:cellular_component			mobidb-lite (MOBIDB_LITE); TRANSMEMBRANE (PHOBIUS); NON_CYTOPLASMIC_DOMAIN (PHOBIUS); CYTOPLASMIC_DOMAIN (PHOBIUS); TMhelix (TMHMM)	no GO terms	no GO terms	VIIa	2040	0.552	TRUE	1.453	0.009117	0.05375	173.6	310.6	727.5	676.2	412.5	345.1	334.6	152	4.375	7.48	17.92	17.33	10.61	8.71	9.036	3.029	yellow
TGME49_204325	hypothetical protein	peptidyl-prolyl cis-trans cyclophilin-type	hypothetical protein TGME49_204325 [Toxoplasma gondii ME49]	106	5	1.01472e-63	92.8	3	P:GO:0006464; P:GO:0006457; F:GO:0016853	P:cellular protein modification process; P:protein folding; F:isomerase activity	EC:5.2.1.8	Peptidylprolyl isomerase	IPR029000 (G3DSA:2.40.100.GENE3D); IPR029000 (SUPERFAMILY)	no GO terms	no GO terms	VIIa	1210	0.5	TRUE	1.699	0.05389	0.2261	0	24.03	48.5	62.33	141.1	83.11	271	426.1	0	0.9759	2.014	2.693	6.124	3.537	12.34	14.31	NA
TGME49_204330	hypothetical protein	hypothetical protein TGME49_204330	hypothetical protein TGME49_204330 [Toxoplasma gondii ME49]	264	5	0	96.6	3	P:GO:0006464; P:GO:0006457; F:GO:0016853	P:cellular protein modification process; P:protein folding; F:isomerase activity	EC:5.2.1.8	Peptidylprolyl isomerase	mobidb-lite (MOBIDB_LITE)	no GO terms	no GO terms	VIIa	1210	0.535	TRUE	1.954	0.02256	0.114	0	31.43	63.66	86.89	195.8	128.3	369.1	598.5	0	1.276	2.644	3.754	8.497	5.459	16.81	20.1	NA
TGME49_204340	hypothetical protein	transmembrane	hypothetical protein TGME49_204340 [Toxoplasma gondii ME49]	877	9	0	92.33	1	C:GO:0005575	C:cellular_component			mobidb-lite (MOBIDB_LITE); mobidb-lite (MOBIDB_LITE); SIGNAL_PEPTIDE_N_REGION (PHOBIUS); SIGNAL_PEPTIDE (PHOBIUS); TRANSMEMBRANE (PHOBIUS); CYTOPLASMIC_DOMAIN (PHOBIUS); NON_CYTOPLASMIC_DOMAIN (PHOBIUS); CYTOPLASMIC_DOMAIN (PHOBIUS); NON_CYTOPLASMIC_DOMAIN (PHOBIUS); TRANSMEMBRANE (PHOBIUS); SIGNAL_PEPTIDE_C_REGION (PHOBIUS); SIGNAL_PEPTIDE_H_REGION (PHOBIUS); TRANSMEMBRANE (PHOBIUS); SignalP-noT…	no GO terms	no GO terms	VIIa	5350	0.512	FALSE	-0.4153	0.6913	NA	13.71	5.546	9.094	1.889	4.376	0	3.84	7.055	0.1317	0.05093	0.08542	0.01846	0.04294	0	0.03955	0.05359	NA
TGME49_204350	hypothetical protein	tRNA modification GTPase	hypothetical protein TGME49_204350 [Toxoplasma gondii ME49]	1352	20	0	81.35	1	F:GO:0043167	F:ion binding			Coil (COILS); IPR018948 (PFAM); G3DSA:3.30.1360.120 (GENE3D); G3DSA:1.20.120.430 (GENE3D); IPR006073 (PFAM); G3DSA:1.20.120.430 (GENE3D); mobidb-lite (MOBIDB_LITE); mobidb-lite (MOBIDB_LITE); mobidb-lite (MOBIDB_LITE); mobidb-lite (MOBIDB_LITE); mobidb-lite (MOBIDB_LITE); mobidb-lite (MOBIDB_LITE); mobidb-lite (MOBIDB_LITE); PTHR42714 (PANTHER); PTHR42714:SF3 (PANTHER); SIGNAL_PEPTIDE_H_REGION (P…	F:GO:0005525	F:GTP binding	VIIa	4770	0.58	TRUE	-0.2262	0.5412	0.8163	909.1	769.1	773	768.8	723.2	563.7	889.2	552.3	9.798	7.921	8.143	8.426	7.96	6.085	10.27	4.705	NA
TGME49_204360	subtilisin SUB4	subtilisin SUB4	subtilisin SUB4 [Toxoplasma gondii ME49]	1242	20	0	87.3	1	F:GO:0008233	F:peptidase activity	EC:3.4.21	Acting on peptide bonds (peptidases)	Coil (COILS); Coil (COILS); IPR015500 (PRINTS); IPR000209 (G3DSA:3.40.50.GENE3D); IPR000209 (PFAM); mobidb-lite (MOBIDB_LITE); mobidb-lite (MOBIDB_LITE); mobidb-lite (MOBIDB_LITE); mobidb-lite (MOBIDB_LITE); mobidb-lite (MOBIDB_LITE); mobidb-lite (MOBIDB_LITE); PTHR43399 (PANTHER); IPR023827 (PROSITE_PATTERNS); IPR023828 (PROSITE_PATTERNS); IPR022398 (PROSITE_PATTERNS); NON_CYTOPLASMIC_DOMAIN (PH…	P:GO:0006508; F:GO:0004252	P:proteolysis; F:serine-type endopeptidase activity	VIIa	4910	0.528	TRUE	1.246	0.02297	0.1156	2248	9070	2898	9225	9758	8244	9598	41360	23.53	90.76	29.66	98.23	104.3	86.45	107.7	342.3	NA
TGME49_204370	WD-40 repeat protein	WD-40 repeat	WD-40 repeat protein [Toxoplasma gondii ME49]	135	20	5.53983e-85	76.65	3	C:GO:0005739; P:GO:0044765; P:GO:0006810	C:mitochondrion; P:single-organism transport; P:transport			G3DSA:2.60.40.1430 (GENE3D); IPR005336 (PFAM); PTHR14154 (PANTHER); PTHR14154:SF35 (PANTHER); CYTOPLASMIC_DOMAIN (PHOBIUS); TRANSMEMBRANE (PHOBIUS); NON_CYTOPLASMIC_DOMAIN (PHOBIUS)	P:GO:0006850; C:GO:0005743	P:mitochondrial pyruvate transport; C:mitochondrial inner membrane	VIIa	1990	0.538	TRUE	0.006379	0.9862	0.9973	4162	4871	3489	3564	3513	5187	3444	5225	107.5	120.3	88.1	93.64	92.68	134.2	95.37	106.7	NA
TGME49_204380	hypothetical protein	hypothetical protein TGME49_204380	hypothetical protein TGME49_204380 [Toxoplasma gondii ME49]	3218	15	0	81.67						Coil (COILS); Coil (COILS); Coil (COILS); Coil (COILS); Coil (COILS); Coil (COILS); Coil (COILS); Coil (COILS); Coil (COILS); Coil (COILS); Coil (COILS); G3DSA:1.20.140.50 (GENE3D); mobidb-lite (MOBIDB_LITE); mobidb-lite (MOBIDB_LITE); mobidb-lite (MOBIDB_LITE); mobidb-lite (MOBIDB_LITE); mobidb-lite (MOBIDB_LITE); mobidb-lite (MOBIDB_LITE); mobidb-lite (MOBIDB_LITE); mobidb-lite (MOBIDB_LITE); m…	no GO terms	no GO terms	VIIa	10600	0.61	TRUE	0.003441	0.9942	0.9989	1275	1050	1522	1719	1358	878.1	1814	2087	6.181	4.867	7.214	8.477	6.725	4.265	9.429	8.002	NA
TGME49_204390	hypothetical protein	2og-Fe(II) oxygenase family	hypothetical protein TGME49_204390 [Toxoplasma gondii ME49]	370	20	0	79	1	F:GO:0016491	F:oxidoreductase activity	EC:1.14.11	Acting on paired donors, with incorporation or reduction of molecular oxygen. The oxygen incorporated need not be derived from O(2)	IPR027450 (G3DSA:2.60.120.GENE3D); mobidb-lite (MOBIDB_LITE); mobidb-lite (MOBIDB_LITE); PTHR42256 (PANTHER); PTHR42256:SF2 (PANTHER); NON_CYTOPLASMIC_DOMAIN (PHOBIUS); SIGNAL_PEPTIDE_N_REGION (PHOBIUS); SIGNAL_PEPTIDE (PHOBIUS); SIGNAL_PEPTIDE_H_REGION (PHOBIUS); SIGNAL_PEPTIDE_C_REGION (PHOBIUS); PS51257 (PROSITE_PROFILES); SignalP-TM (SIGNALP_GRAM_POSITIVE); SSF51197 (SUPERFAMILY)	no GO terms	no GO terms	VIIa	1110	0.585	TRUE	-0.1112	0.8203	0.9446	310.7	214.5	357.7	243.7	263.7	164.4	275.3	194	14.39	9.492	16.19	11.48	12.47	7.627	13.66	7.103	NA
TGME49_204395	hypothetical protein	hypothetical protein TGGT1_204395	hypothetical protein TGGT1_204395 [Toxoplasma gondii GT1]	108	3	1.6358e-36	100						mobidb-lite (MOBIDB_LITE)	no GO terms	no GO terms	VIIa	2730	0.565	FALSE	1.577	0.1189	NA	0	18.49	6.063	1.889	5.471	5.42	8.058	12.35	0	0.3327	0.1116	0.03617	0.1052	0.1022	0.1626	0.1838	NA
TGME49_204400	ATPase synthase subunit alpha, putative	ATPase synthase subunit	ATPase synthase subunit alpha, putative [Toxoplasma gondii ME49]	577	20	0	92	9	F:GO:0016887; P:GO:0044281; P:GO:0006091; F:GO:0022857; F:GO:0043167; C:GO:0043234; P:GO:0034641; P:GO:0009058; C:GO:0005622	F:ATPase activity; P:small molecule metabolic process; P:generation of precursor metabolites and energy; F:transmembrane transporter activity; F:ion binding; C:protein complex; P:cellular nitrogen compound metabolic process; P:biosynthetic process; C:intracellular	EC:3.6.1; EC:3.6.1.3; EC:3.6.1.15	Acting on acid anhydrides; Adenosinetriphosphatase; Nucleoside-triphosphate phosphatase	IPR000793 (PFAM); IPR000194 (PFAM); G3DSA:3.40.50.300 (GENE3D); G3DSA:1.20.150.20 (GENE3D); IPR005294 (TIGRFAM); IPR004100 (PFAM); IPR023366 (G3DSA:2.40.30.GENE3D); PTHR43089 (PANTHER); IPR020003 (PROSITE_PATTERNS); IPR005294 (HAMAP); IPR033732 (CDD); SignalP-TM (SIGNALP_GRAM_POSITIVE); IPR004100 (SUPERFAMILY); IPR027417 (SUPERFAMILY); SSF47917 (SUPERFAMILY)	C:GO:0045261; F:GO:0005524; F:GO:0032559; P:GO:0015992; P:GO:0046034; P:GO:0015986; F:GO:0046933	C:proton-transporting ATP synthase complex, catalytic core F(1); F:ATP binding; F:adenyl ribonucleotide binding; P:proton transport; P:ATP metabolic process; P:ATP synthesis coupled proton transport; F:proton-transporting ATP synthase activity, rotational mechanism	VIIa	2560	0.566	TRUE	0.0968	0.7723	0.924	18750	16950	23140	17820	18560	11830	16140	15170	376.5	325.3	454.2	363.9	380.6	238	347.3	240.8	NA
TGME49_204410	endonuclease/exonuclease/phosphatase family protein	endonuclease exonuclease phosphatase family	endonuclease/exonuclease/phosphatase family protein [Toxoplasma gondii ME49]	1132	20	0	94.25	1	F:GO:0004518	F:nuclease activity	EC:3.1; EC:3.1.13; EC:3.1.15; EC:3.1.13.4	Acting on ester bonds; Acting on ester bonds; Acting on ester bonds; Poly(A)-specific ribonuclease	IPR005135 (G3DSA:3.60.10.GENE3D); IPR005135 (PFAM); mobidb-lite (MOBIDB_LITE); mobidb-lite (MOBIDB_LITE); mobidb-lite (MOBIDB_LITE); mobidb-lite (MOBIDB_LITE); mobidb-lite (MOBIDB_LITE); mobidb-lite (MOBIDB_LITE); PTHR12121 (PANTHER); SIGNAL_PEPTIDE_N_REGION (PHOBIUS); NON_CYTOPLASMIC_DOMAIN (PHOBIUS); SIGNAL_PEPTIDE_C_REGION (PHOBIUS); SIGNAL_PEPTIDE (PHOBIUS); SIGNAL_PEPTIDE_H_REGION (PHOBIUS);…	no GO terms	no GO terms	VIIa	6680	0.596	TRUE	0.02771	0.9495	0.9877	799.5	604.5	1034	1011	984.7	608.9	939	837.5	6.152	4.446	7.776	7.909	7.739	4.693	7.745	5.095	NA
TGME49_204420	oocyst wall protein OWP1	oocyst wall OWP1	oocyst wall protein OWP1 [Toxoplasma gondii ME49]	499	20	0	62						G3DSA:2.90.20.10 (GENE3D); SIGNAL_PEPTIDE (PHOBIUS); SIGNAL_PEPTIDE_N_REGION (PHOBIUS); SIGNAL_PEPTIDE_C_REGION (PHOBIUS); NON_CYTOPLASMIC_DOMAIN (PHOBIUS); SIGNAL_PEPTIDE_H_REGION (PHOBIUS); SignalP-noTM (SIGNALP_EUK); SignalP-TM (SIGNALP_GRAM_POSITIVE); IPR009030 (SUPERFAMILY); IPR009030 (SUPERFAMILY)	no GO terms	no GO terms	VIIa	5850	0.522	TRUE	1.478	0.05313	0.2234	4.568	31.43	42.44	141.7	146.6	135.5	176.1	467.4	0.04014	0.2639	0.3645	1.266	1.316	1.193	1.659	3.247	NA
TGME49_204440	cyclic nucleotide-binding domain-containing protein	cyclic nucleotide-binding domain-containing	cyclic nucleotide-binding domain-containing protein [Toxoplasma gondii ME49]	1649	20	0	90						IPR000595 (SMART); IPR014710 (G3DSA:2.60.120.GENE3D); IPR014710 (G3DSA:2.60.120.GENE3D); mobidb-lite (MOBIDB_LITE); mobidb-lite (MOBIDB_LITE); mobidb-lite (MOBIDB_LITE); mobidb-lite (MOBIDB_LITE); mobidb-lite (MOBIDB_LITE); mobidb-lite (MOBIDB_LITE); mobidb-lite (MOBIDB_LITE); mobidb-lite (MOBIDB_LITE); mobidb-lite (MOBIDB_LITE); mobidb-lite (MOBIDB_LITE); mobidb-lite (MOBIDB_LITE); PTHR23011 (PA…	no GO terms	no GO terms	VIIa	7540	0.562	TRUE	-0.7322	0.1522	0.4533	1366	966.9	627.5	1014	1106	621.5	1466	1684	9.313	6.3	4.182	7.033	7.702	4.244	10.72	9.075	NA
TGME49_204460	hydroxymethylglutaryl-CoA lyase, putative	hydroxymethylglutaryl- mitochondrial precursor	hydroxymethylglutaryl-CoA lyase, putative [Toxoplasma gondii ME49]	451	20	0	83.7	4	P:GO:0009056; F:GO:0016829; P:GO:0006520; P:GO:0044712	P:catabolic process; F:lyase activity; P:cellular amino acid metabolic process; P:single-organism catabolic process	EC:4.1.3.4	Hydroxymethylglutaryl-CoA lyase	IPR013785 (G3DSA:3.20.20.GENE3D); IPR000891 (PFAM); PTHR42738 (PANTHER); PTHR42738:SF2 (PANTHER); IPR000891 (PROSITE_PROFILES); cd07938 (CDD); SSF51569 (SUPERFAMILY); SSF51569 (SUPERFAMILY)	F:GO:0003824	F:catalytic activity	VIIa	1360	0.526	TRUE	1.741	0.007335	0.04531	41.12	286.6	84.88	277.7	304.2	355.9	442.2	1630	1.554	10.35	3.136	10.67	11.74	13.48	17.92	48.69	red
TGME49_204468	hypothetical protein	cyclic nucleotide-binding domain	hypothetical protein TGME49_204468 [Toxoplasma gondii ME49]	267	10	0	91.3						mobidb-lite (MOBIDB_LITE); SignalP-TM (SIGNALP_GRAM_POSITIVE)	no GO terms	no GO terms	VIIa	1940	0.495	TRUE	2.972	0.0001807	0.002385	0	92.44	118.2	122.8	299.8	269.2	450.7	1093	0	2.341	3.062	3.309	8.112	7.145	12.8	22.9	cyan
TGME49_204472	cyclic nucleotide-binding domain-containing protein	cyclic nucleotide-binding domain-containing	cyclic nucleotide-binding domain-containing protein [Toxoplasma gondii ME49]	152	20	1.13269e-110	70.8	5	F:GO:0003723; P:GO:0006464; C:GO:0043234; F:GO:0030234; C:GO:0005622	F:RNA binding; P:cellular protein modification process; C:protein complex; F:enzyme regulator activity; C:intracellular			PR00103 (PRINTS); IPR000595 (SMART); IPR000595 (PFAM); IPR014710 (G3DSA:2.60.120.GENE3D); PTHR23011:SF23 (PANTHER); PTHR23011 (PANTHER); IPR018488 (PROSITE_PATTERNS); IPR000595 (PROSITE_PROFILES); cd00038 (CDD); IPR018490 (SUPERFAMILY)	no GO terms	no GO terms	VIIa	698	0.506	TRUE	2.157	0.009504	0.05572	0	36.98	48.5	56.67	103.9	121	171.7	352.8	0	2.603	3.492	4.244	7.818	8.93	13.55	20.54	orange
TGME49_204480	thioredoxin domain-containing protein	thioredoxin domain-containing	thioredoxin domain-containing protein [Toxoplasma gondii ME49]	659	20	0	74	2	C:GO:0005623; P:GO:0042592	C:cell; P:homeostatic process			IPR001623 (PRINTS); IPR001623 (SMART); G3DSA:3.40.30.10 (GENE3D); G3DSA:3.40.30.10 (GENE3D); IPR013766 (PFAM); IPR001623 (PFAM); IPR001623 (G3DSA:1.10.287.GENE3D); G3DSA:3.40.30.10 (GENE3D); mobidb-lite (MOBIDB_LITE); PTHR24078 (PANTHER); PTHR24078:SF407 (PANTHER); TRANSMEMBRANE (PHOBIUS); CYTOPLASMIC_DOMAIN (PHOBIUS); NON_CYTOPLASMIC_DOMAIN (PHOBIUS); IPR001623 (PROSITE_PROFILES); IPR013766 (PRO…	P:GO:0045454	P:cell redox homeostasis	VIIa	5680	0.527	TRUE	-0.1208	0.6891	0.8868	5647	6045	4323	4567	4595	5429	5250	8214	51.1	52.29	38.24	42.04	42.47	49.22	50.93	58.77	NA
TGME49_204490	hypothetical protein	hypothetical protein TGME49_204490	hypothetical protein TGME49_204490 [Toxoplasma gondii ME49]	272	6	2.0971e-78	87						Coil (COILS); mobidb-lite (MOBIDB_LITE)	no GO terms	no GO terms	VIIa	1230	0.514	TRUE	-0.2968	0.3135	0.6649	1836	1649	1319	1056	1004	1505	1303	1584	76.75	65.87	53.87	44.88	42.87	63	58.39	52.33	NA
TGME49_204500	hypothetical protein	hypothetical protein TGME49_204500	hypothetical protein TGME49_204500 [Toxoplasma gondii ME49]	438	8	0	90.25	1	C:GO:0005575	C:cellular_component			mobidb-lite (MOBIDB_LITE); TRANSMEMBRANE (PHOBIUS); CYTOPLASMIC_DOMAIN (PHOBIUS); NON_CYTOPLASMIC_DOMAIN (PHOBIUS)	no GO terms	no GO terms	VIIa	2750	0.501	TRUE	-0.4551	0.2922	0.6406	6862	5509	4271	3392	3878	5967	3044	2418	128.3	98.43	78.05	64.49	74.02	111.7	60.99	35.72	NA
TGME49_204505	hypothetical protein	hypothetical protein TGME49_204505	hypothetical protein TGME49_204505 [Toxoplasma gondii ME49]	72	4	1.13589e-45	98.5						mobidb-lite (MOBIDB_LITE)	no GO terms	no GO terms	VIIa	314	0.503	FALSE	0.8267	0.4135	NA	0	12.94	3.031	15.11	3.282	30.71	18.17	30.87	0	2.025	0.4851	2.516	0.5488	5.037	3.189	3.995	NA
TGME49_204510	WD domain, G-beta repeat-containing protein	WD G-beta repeat-containing	WD domain, G-beta repeat-containing protein [Toxoplasma gondii ME49]	852	20	0	76.2	1	F:GO:0003674	F:molecular_function			IPR001680 (SMART); IPR001680 (PFAM); IPR015943 (G3DSA:2.130.10.GENE3D); mobidb-lite (MOBIDB_LITE); IPR001680 (PROSITE_PROFILES); IPR017986 (PROSITE_PROFILES); IPR017986 (SUPERFAMILY)	F:GO:0005515	F:protein binding	VIIa	3940	0.514	TRUE	2.81	3.783e-06	0.0001307	31.98	445.5	251.6	421.2	606.1	688.3	1276	3808	0.4172	5.556	3.209	5.589	8.076	8.996	17.84	39.28	blue
TGME49_204520	hypothetical protein	hypothetical protein TGME49_204520	hypothetical protein TGME49_204520 [Toxoplasma gondii ME49]	369	10	1.14129e-124	94						mobidb-lite (MOBIDB_LITE); SIGNAL_PEPTIDE_C_REGION (PHOBIUS); SIGNAL_PEPTIDE (PHOBIUS); SIGNAL_PEPTIDE_H_REGION (PHOBIUS); SIGNAL_PEPTIDE_N_REGION (PHOBIUS); NON_CYTOPLASMIC_DOMAIN (PHOBIUS); SignalP-noTM (SIGNALP_GRAM_NEGATIVE); SignalP-noTM (SIGNALP_EUK); SignalP-TM (SIGNALP_GRAM_POSITIVE)	no GO terms	no GO terms	VIIa	2220	0.497	FALSE	1.072	0.2886	NA	0	9.244	6.063	1.889	4.376	10.84	10.22	17.11	0	0.2046	0.1372	0.04448	0.1035	0.2514	0.2537	0.3132	NA
TGME49_204530	microneme protein MIC11	microneme MIC11	microneme protein MIC11 [Toxoplasma gondii ME49]	204	5	3.04673e-128	95.8						SIGNAL_PEPTIDE_H_REGION (PHOBIUS); NON_CYTOPLASMIC_DOMAIN (PHOBIUS); SIGNAL_PEPTIDE (PHOBIUS); SIGNAL_PEPTIDE_N_REGION (PHOBIUS); SIGNAL_PEPTIDE_C_REGION (PHOBIUS); SignalP-noTM (SIGNALP_EUK)	no GO terms	no GO terms	VIIa	2610	0.482	TRUE	0.5639	0.4182	0.745	27.41	35.13	57.6	30.22	44.86	81.3	80.42	89.07	0.5399	0.6612	1.109	0.6054	0.9023	1.604	1.698	1.387	NA
TGME49_204540	DUF367 domain-containing protein	DUF367 domain-containing	DUF367 domain-containing protein [Toxoplasma gondii TgCatPRC2]	586	20	0	76.5	2	P:GO:0042254; P:GO:0006364	P:ribosome biogenesis; P:rRNA processing			IPR007177 (PFAM); IPR007209 (PFAM); mobidb-lite (MOBIDB_LITE); mobidb-lite (MOBIDB_LITE); mobidb-lite (MOBIDB_LITE); mobidb-lite (MOBIDB_LITE); PTHR20426:SF1 (PANTHER); IPR022968 (PANTHER); IPR007177 (PRODOM)	no GO terms	no GO terms	VIIa	2280	0.529	TRUE	-0.3326	0.2995	0.6474	1179	863.4	991.3	685.6	773.5	903.3	700.1	397.2	26.57	18.6	21.85	15.72	17.81	20.4	16.92	7.08	NA
TGME49_204550	hypothetical protein	hypothetical protein TGME49_204550	hypothetical protein TGME49_204550 [Toxoplasma gondii ME49]	953	20	0	72.05	2	F:GO:0003824; P:GO:0008152	F:catalytic activity; P:metabolic process			G3DSA:3.40.50.980 (GENE3D); mobidb-lite (MOBIDB_LITE); mobidb-lite (MOBIDB_LITE); SSF56801 (SUPERFAMILY)	no GO terms	no GO terms	VIIa	4100	0.525	TRUE	-0.3088	0.2358	0.5763	3024	2535	2319	1896	1908	2275	1952	1644	37.92	30.37	28.42	24.18	24.43	28.57	26.23	16.29	NA
TGME49_204560	type I fatty acid synthase, putative	type I fatty acid	type I fatty acid synthase, putative [Toxoplasma gondii ME49]	5371	20	0	97.2	3	P:GO:0008150; F:GO:0016746; F:GO:0043167	P:biological_process; F:transferase activity, transferring acyl groups; F:ion binding	EC:2.3.1.94; EC:2.3.1.111	6-deoxyerythronolide-B synthase; Mycocerosate synthase	SM00822 (SMART); IPR020806 (SMART); IPR020801 (SMART); SM01294 (SMART); IPR020841 (SMART); IPR016039 (G3DSA:3.40.47.GENE3D); G3DSA:3.40.366.10 (GENE3D); IPR014030 (PFAM); IPR013968 (PFAM); G3DSA:3.40.366.10 (GENE3D); G3DSA:1.10.1200.10 (GENE3D); IPR016039 (G3DSA:3.40.47.GENE3D); IPR013120 (PFAM); IPR016039 (G3DSA:3.40.47.GENE3D); IPR016039 (G3DSA:3.40.47.GENE3D); G3DSA:3.40.366.10 (GENE3D); G3DSA…	F:GO:0003824; P:GO:0008152; F:GO:0031177	F:catalytic activity; P:metabolic process; F:phosphopantetheine binding	VIIa	16100	0.525	TRUE	2.636	5.23e-05	0.0008999	59.39	896.6	224.3	861.3	749.5	1203	1165	4211	0.1896	2.736	0.7001	2.797	2.444	3.848	3.987	10.63	blue
TGME49_204870	hypothetical protein	transmembrane	hypothetical protein TGME49_204870 [Toxoplasma gondii ME49]	642	20	0	58.1	1	C:GO:0016021	C:integral component of membrane			CYTOPLASMIC_DOMAIN (PHOBIUS); TRANSMEMBRANE (PHOBIUS); NON_CYTOPLASMIC_DOMAIN (PHOBIUS)	no GO terms	no GO terms	VIIa	1930	0.503	TRUE	1.72	0.005274	0.0344	242.1	1409	512.3	1403	816.2	1919	987	2398	6.449	35.86	13.34	38.02	22.2	51.19	28.18	50.49	red
TGME49_204880	hypothetical protein	hypothetical protein TGME49_204880	hypothetical protein TGME49_204880 [Toxoplasma gondii ME49]	897	9	0	93.56						mobidb-lite (MOBIDB_LITE); mobidb-lite (MOBIDB_LITE); mobidb-lite (MOBIDB_LITE); mobidb-lite (MOBIDB_LITE); mobidb-lite (MOBIDB_LITE); mobidb-lite (MOBIDB_LITE); SIGNAL_PEPTIDE_C_REGION (PHOBIUS); SIGNAL_PEPTIDE (PHOBIUS); SIGNAL_PEPTIDE_N_REGION (PHOBIUS); NON_CYTOPLASMIC_DOMAIN (PHOBIUS); SIGNAL_PEPTIDE_H_REGION (PHOBIUS)	no GO terms	no GO terms	VIIa	4170	0.542	TRUE	1.104	0.0002925	0.003472	580.2	1298	1246	1335	1058	1171	1134	1233	7.152	15.29	15.01	16.74	13.32	14.46	14.98	12.02	green
TGME49_205000	phosphoglycerate mutase family protein	phosphoglycerate mutase family	phosphoglycerate mutase family protein [Toxoplasma gondii ME49]	673	20	0	73.75	3	P:GO:0042309; F:GO:0050825; P:GO:0050826	P:homoiothermy; F:ice binding; P:response to freezing			IPR013078 (SMART); IPR029033 (G3DSA:3.40.50.GENE3D); mobidb-lite (MOBIDB_LITE); mobidb-lite (MOBIDB_LITE); mobidb-lite (MOBIDB_LITE); PTHR23029 (PANTHER); IPR013078 (CDD); IPR029033 (SUPERFAMILY)	no GO terms	no GO terms	VIIa	2760	0.535	TRUE	-0.06925	0.801	0.9376	2376	2429	2095	2134	2208	2481	2100	3269	44.25	43.24	38.14	40.43	42	46.28	41.93	48.13	NA
TGME49_205010	U2 small nuclear ribonucleoprotein family protein, putative	U2 small nuclear ribonucleo family	U2 small nuclear ribonucleoprotein family protein, putative [Toxoplasma gondii ME49]	1386	20	0	84.15	2	C:GO:0005622; F:GO:0003674	C:intracellular; F:molecular_function			Coil (COILS); IPR011989 (G3DSA:1.25.10.GENE3D); IPR015016 (PFAM); IPR011989 (G3DSA:1.25.10.GENE3D); mobidb-lite (MOBIDB_LITE); mobidb-lite (MOBIDB_LITE); mobidb-lite (MOBIDB_LITE); mobidb-lite (MOBIDB_LITE); mobidb-lite (MOBIDB_LITE); PTHR12097:SF3 (PANTHER); PTHR12097 (PANTHER); TRANSMEMBRANE (PHOBIUS); CYTOPLASMIC_DOMAIN (PHOBIUS); NON_CYTOPLASMIC_DOMAIN (PHOBIUS); cd00020 (CDD); IPR016024 (SUP…	F:GO:0005488	F:binding	VIIa	6350	0.549	TRUE	-0.2506	0.3333	0.6815	6780	5304	6045	4951	4816	5483	4704	3767	54.88	41.04	47.83	40.76	39.82	44.46	40.82	24.11	NA
TGME49_205020	hypothetical protein	hypothetical protein TGME49_205020	hypothetical protein TGME49_205020 [Toxoplasma gondii ME49]	480	9	0	95.89						mobidb-lite (MOBIDB_LITE); NON_CYTOPLASMIC_DOMAIN (PHOBIUS); SIGNAL_PEPTIDE_C_REGION (PHOBIUS); SIGNAL_PEPTIDE_H_REGION (PHOBIUS); SIGNAL_PEPTIDE_N_REGION (PHOBIUS); CYTOPLASMIC_DOMAIN (PHOBIUS); TRANSMEMBRANE (PHOBIUS); SIGNAL_PEPTIDE (PHOBIUS)	no GO terms	no GO terms	VIIa	2790	0.482	FALSE	-2.303	0.03009	NA	22.84	1.849	0	0	1.094	3.613	2.271	2.822	0.4209	0.03256	0	0	0.02059	0.06669	0.04486	0.04111	NA
TGME49_205030	hypothetical protein	transmembrane	hypothetical protein HHA_205030 [Hammondia hammondi]	113	20	2.75212e-61	75.25	1	C:GO:0005575	C:cellular_component			IPR000727 (SMART); G3DSA:1.20.5.110 (GENE3D); PTHR12791 (PANTHER); CYTOPLASMIC_DOMAIN (PHOBIUS); NON_CYTOPLASMIC_DOMAIN (PHOBIUS); TRANSMEMBRANE (PHOBIUS); IPR000727 (PROSITE_PROFILES); cd15853 (CDD); SSF58038 (SUPERFAMILY); TMhelix (TMHMM)	no GO terms	no GO terms	VIIa	2050	0.496	TRUE	0.1186	0.7293	0.9058	1736	2268	1504	1413	1480	1951	1722	2282	43.53	54.36	36.86	36.03	37.91	49.01	46.3	45.25	NA
TGME49_205040	PGAP1 family protein	PGAP1 family	PGAP1 family protein [Toxoplasma gondii ME49]	2110	11	0	91.09	4	P:GO:0006629; P:GO:0006810; C:GO:0005622; F:GO:0003674	P:lipid metabolic process; P:transport; C:intracellular; F:molecular_function			Coil (COILS); IPR012908 (PFAM); IPR029058 (G3DSA:3.40.50.GENE3D); mobidb-lite (MOBIDB_LITE); mobidb-lite (MOBIDB_LITE); mobidb-lite (MOBIDB_LITE); mobidb-lite (MOBIDB_LITE); mobidb-lite (MOBIDB_LITE); mobidb-lite (MOBIDB_LITE); mobidb-lite (MOBIDB_LITE); mobidb-lite (MOBIDB_LITE); mobidb-lite (MOBIDB_LITE); mobidb-lite (MOBIDB_LITE); PTHR15495 (PANTHER); PTHR15495:SF19 (PANTHER); CYTOPLASMIC_DOMA…	F:GO:0016788	F:hydrolase activity, acting on ester bonds	VIIa	7070	0.568	TRUE	-0.2386	0.4494	0.7653	2526	2048	2219	2119	2065	1747	2461	2766	18.37	14.23	15.77	15.67	15.33	12.72	19.18	15.9	NA
TGME49_205050	hypothetical protein	hypothetical protein TGME49_205050	hypothetical protein TGME49_205050 [Toxoplasma gondii ME49]	1207	10	0	95.8						Coil (COILS); mobidb-lite (MOBIDB_LITE); mobidb-lite (MOBIDB_LITE); mobidb-lite (MOBIDB_LITE); mobidb-lite (MOBIDB_LITE); mobidb-lite (MOBIDB_LITE)	no GO terms	no GO terms	VIIa	7030	0.543	TRUE	0.8039	0.05928	0.2433	849.7	2065	1040	2316	2182	2607	2806	8971	6.214	14.43	7.432	17.22	16.29	19.1	22	51.86	NA
TGME49_205060	hypothetical protein	glycosyltransferase family 32	hypothetical protein TGME49_205060 [Toxoplasma gondii ME49]	586	20	0	65.7	2	P:GO:0008150; F:GO:0003674	P:biological_process; F:molecular_function			IPR007577 (PFAM); mobidb-lite (MOBIDB_LITE); PTHR32385 (PANTHER); PTHR32385:SF13 (PANTHER); IPR029044 (SUPERFAMILY)	no GO terms	no GO terms	VIIa	4290	0.499	TRUE	-0.07572	0.8127	0.9421	1106	1117	970	955.8	798.7	1131	906.6	558.6	13.25	12.79	11.36	11.65	9.774	13.57	11.64	5.292	NA
TGME49_205070	hypothetical protein	hypothetical protein TGME49_205070	hypothetical protein TGME49_205070 [Toxoplasma gondii ME49]	146	20	2.18902e-87	71.4						SIGNAL_PEPTIDE (PHOBIUS); SIGNAL_PEPTIDE_H_REGION (PHOBIUS); NON_CYTOPLASMIC_DOMAIN (PHOBIUS); SIGNAL_PEPTIDE_C_REGION (PHOBIUS); SIGNAL_PEPTIDE_N_REGION (PHOBIUS)	no GO terms	no GO terms	VIIa	763	0.477	FALSE	0.2204	0.818	NA	0	5.546	6.063	26.44	35.01	57.81	39.8	124.2	0	0.3571	0.3993	1.812	2.409	3.902	2.874	6.614	NA
TGME49_205080	hypothetical protein	Amino Acid-Polyamine-Organocation (APC) Family	hypothetical protein TGME49_205080 [Toxoplasma gondii ME49]	192	20	8.65623e-139	66.15						Coil (COILS); Coil (COILS); Coil (COILS); Coil (COILS); G3DSA:1.20.120.570 (GENE3D)	no GO terms	no GO terms	VIIa	844	0.475	TRUE	2.945	0.0001704	0.002283	0	70.25	109.1	122.8	206.8	278.2	341.9	587.5	0	4.089	6.497	7.605	12.86	16.97	22.32	28.29	cyan
TGME49_205090	Toxoplasma gondii family D protein	Toxoplasma gondii family D	Toxoplasma gondii family D protein [Toxoplasma gondii ME49]	575	20	0	64.05						SIGNAL_PEPTIDE_C_REGION (PHOBIUS); SIGNAL_PEPTIDE_N_REGION (PHOBIUS); NON_CYTOPLASMIC_DOMAIN (PHOBIUS); SIGNAL_PEPTIDE (PHOBIUS); SIGNAL_PEPTIDE_H_REGION (PHOBIUS); SignalP-noTM (SIGNALP_EUK)	no GO terms	no GO terms	VIIa	2030	0.505	FALSE	0	1	NA	0	0	0	0	2.188	0	7.193	1.764	0	0	0	0	0.05659	0	0.1952	0.03531	NA
TGME49_205100	hypothetical protein	transmembrane	hypothetical protein TGME49_205100 [Toxoplasma gondii ME49]	556	12	0	91.17	1	C:GO:0005575	C:cellular_component			mobidb-lite (MOBIDB_LITE); mobidb-lite (MOBIDB_LITE); NON_CYTOPLASMIC_DOMAIN (PHOBIUS); CYTOPLASMIC_DOMAIN (PHOBIUS); TRANSMEMBRANE (PHOBIUS); NON_CYTOPLASMIC_DOMAIN (PHOBIUS); TRANSMEMBRANE (PHOBIUS); TRANSMEMBRANE (PHOBIUS); TRANSMEMBRANE (PHOBIUS); CYTOPLASMIC_DOMAIN (PHOBIUS); NON_CYTOPLASMIC_DOMAIN (PHOBIUS); CYTOPLASMIC_DOMAIN (PHOBIUS); TRANSMEMBRANE (PHOBIUS); TMhelix (TMHMM); TMhelix (TM…	no GO terms	no GO terms	VIIa	2510	0.58	TRUE	-0.3262	0.2744	0.6215	831.4	650.8	669.9	738.5	682.7	619.7	734.4	799.9	17.03	12.74	13.41	15.38	14.28	12.71	16.12	12.95	NA
TGME49_205110	hypothetical protein	hypothetical protein TGME49_205110	hypothetical protein TGME49_205110 [Toxoplasma gondii ME49]	154	6	1.65577e-51	98.5						no IPS match	no IPS match	no IPS match	VIIa	639	0.535	TRUE	-0.1065	0.776	0.9262	287.8	255.1	278.9	222.9	267	278.2	247	272.3	23.15	19.62	21.93	18.24	21.93	22.42	21.3	17.32	NA
TGME49_205120	hypothetical protein	transmembrane	hypothetical protein TGME49_205120 [Toxoplasma gondii ME49]	1487	12	0	91.5	1	C:GO:0005575	C:cellular_component			Coil (COILS); Coil (COILS); Coil (COILS); G3DSA:3.40.50.2000 (GENE3D); mobidb-lite (MOBIDB_LITE); mobidb-lite (MOBIDB_LITE); mobidb-lite (MOBIDB_LITE); mobidb-lite (MOBIDB_LITE); mobidb-lite (MOBIDB_LITE); mobidb-lite (MOBIDB_LITE); mobidb-lite (MOBIDB_LITE); mobidb-lite (MOBIDB_LITE); mobidb-lite (MOBIDB_LITE); SIGNAL_PEPTIDE_H_REGION (PHOBIUS); TRANSMEMBRANE (PHOBIUS); SIGNAL_PEPTIDE_C_REGION (…	no GO terms	no GO terms	VIIa	5540	0.603	TRUE	-0.5756	0.1832	0.5027	479.7	268.1	363.8	411.8	302	249.3	364.9	220.1	4.451	2.377	3.299	3.886	2.862	2.317	3.629	1.615	NA
TGME49_205130	hypothetical protein	glyoxalase family	hypothetical protein TGME49_205130 [Toxoplasma gondii ME49]	881	20	0	93.9	3	F:GO:0046872; P:GO:0008152; F:GO:0004462	F:metal ion binding; P:metabolic process; F:lactoylglutathione lyase activity			Coil (COILS); Coil (COILS); IPR011989 (G3DSA:1.25.10.GENE3D); IPR029068 (G3DSA:3.10.180.GENE3D); IPR029068 (G3DSA:3.10.180.GENE3D); IPR032691 (PFAM); mobidb-lite (MOBIDB_LITE); mobidb-lite (MOBIDB_LITE); mobidb-lite (MOBIDB_LITE); mobidb-lite (MOBIDB_LITE); mobidb-lite (MOBIDB_LITE); mobidb-lite (MOBIDB_LITE); mobidb-lite (MOBIDB_LITE); mobidb-lite (MOBIDB_LITE); mobidb-lite (MOBIDB_LITE); mobidb…	no GO terms	no GO terms	VIIa	16300	0.611	TRUE	0.175	0.6807	0.8838	1106	1239	1307	2265	1938	1223	2359	4575	3.487	3.733	4.028	7.264	6.241	3.864	7.973	11.41	NA
TGME49_205140	hypothetical protein	hypothetical protein TGME49_205140	hypothetical protein TGME49_205140 [Toxoplasma gondii ME49]	866	15	0	79.33						mobidb-lite (MOBIDB_LITE); mobidb-lite (MOBIDB_LITE); mobidb-lite (MOBIDB_LITE); mobidb-lite (MOBIDB_LITE); PTHR33667 (PANTHER)	no GO terms	no GO terms	VIIa	4820	0.515	TRUE	2.967	0.0001566	0.002135	0	96.14	109.1	190.8	354.5	229.4	448.7	1017	0	0.9799	1.138	2.069	3.861	2.451	5.129	8.576	cyan
TGME49_205150	ACR, YagE family COG1723 domain-containing protein	family COG1723 domain-containing	ACR, YagE family COG1723 domain-containing protein [Toxoplasma gondii ME49]	823	20	0	79.4						Coil (COILS); IPR003734 (PFAM); mobidb-lite (MOBIDB_LITE); mobidb-lite (MOBIDB_LITE); mobidb-lite (MOBIDB_LITE); PTHR16255 (PANTHER); TRANSMEMBRANE (PHOBIUS); CYTOPLASMIC_DOMAIN (PHOBIUS); NON_CYTOPLASMIC_DOMAIN (PHOBIUS); TMhelix (TMHMM)	no GO terms	no GO terms	VIIa	4360	0.599	TRUE	-0.254	0.4675	0.7762	776.6	626.7	669.9	804.6	681.6	462.5	646.4	815.8	9.157	7.062	7.721	9.648	8.207	5.462	8.169	7.604	NA
TGME49_205160	hypothetical protein	transmembrane	hypothetical protein TGME49_205160 [Toxoplasma gondii ME49]	1346	9	0	86	1	C:GO:0005575	C:cellular_component			Coil (COILS); mobidb-lite (MOBIDB_LITE); mobidb-lite (MOBIDB_LITE); mobidb-lite (MOBIDB_LITE); mobidb-lite (MOBIDB_LITE); mobidb-lite (MOBIDB_LITE); mobidb-lite (MOBIDB_LITE); mobidb-lite (MOBIDB_LITE); mobidb-lite (MOBIDB_LITE); mobidb-lite (MOBIDB_LITE); CYTOPLASMIC_DOMAIN (PHOBIUS); NON_CYTOPLASMIC_DOMAIN (PHOBIUS); TRANSMEMBRANE (PHOBIUS); TMhelix (TMHMM)	no GO terms	no GO terms	VIIa	6420	0.57	TRUE	-0.1688	0.685	0.8864	2239	2230	1701	2682	1484	982.8	1090	996.4	17.92	17.06	13.31	21.84	12.13	7.883	9.358	6.307	NA
TGME49_205170	hypothetical protein	hypothetical protein TGME49_205170	hypothetical protein TGME49_205170 [Toxoplasma gondii ME49]	241	7	1.35318e-162	95.29						mobidb-lite (MOBIDB_LITE)	no GO terms	no GO terms	VIIa	726	0.563	TRUE	1.395	0.003183	0.02271	383.7	752.4	1382	952	938.7	605.2	974.7	343.8	27.17	50.92	95.68	68.55	67.88	42.93	73.97	19.24	yellow
TGME49_205180	RNA recognition motif-containing protein	RNA recognition motif-containing	RNA recognition motif-containing protein [Toxoplasma gondii ME49]	274	20	3.87781e-109	80.1	2	F:GO:0003723; C:GO:0005622	F:RNA binding; C:intracellular			Coil (COILS); IPR000504 (SMART); G3DSA:3.30.70.330 (GENE3D); IPR022023 (PFAM); IPR000504 (PFAM); mobidb-lite (MOBIDB_LITE); PTHR13952 (PANTHER); PTHR13952:SF7 (PANTHER); IPR000504 (PROSITE_PROFILES); IPR034143 (CDD); IPR000504 (SUPERFAMILY)	F:GO:0003676; F:GO:0030619	F:nucleic acid binding; F:U1 snRNA binding	VIIa	3690	0.529	TRUE	0.011	0.9682	0.9936	5647	5372	5981	4036	4622	4537	3763	3211	78.66	71.53	81.45	57.19	65.75	63.3	56.19	35.36	NA
TGME49_205190	hypothetical protein	hypothetical protein TGME49_205190	hypothetical protein TGME49_205190 [Toxoplasma gondii ME49]	1681	9	0	95.22						mobidb-lite (MOBIDB_LITE); mobidb-lite (MOBIDB_LITE); mobidb-lite (MOBIDB_LITE); mobidb-lite (MOBIDB_LITE); mobidb-lite (MOBIDB_LITE); mobidb-lite (MOBIDB_LITE); mobidb-lite (MOBIDB_LITE); mobidb-lite (MOBIDB_LITE); mobidb-lite (MOBIDB_LITE); mobidb-lite (MOBIDB_LITE)	no GO terms	no GO terms	VIIa	6540	0.584	TRUE	-0.3421	0.3428	0.689	735.5	488.1	663.9	598.8	625.8	433.6	565.6	351.5	5.781	3.666	5.101	4.786	5.024	3.414	4.766	2.184	NA
TGME49_205200	hypothetical protein	hypothetical protein TGPRC2_205200	hypothetical protein TGPRC2_205200 [Toxoplasma gondii TgCatPRC2]	1281	12	0	87.33						Coil (COILS); mobidb-lite (MOBIDB_LITE); mobidb-lite (MOBIDB_LITE); mobidb-lite (MOBIDB_LITE); mobidb-lite (MOBIDB_LITE); mobidb-lite (MOBIDB_LITE); mobidb-lite (MOBIDB_LITE); mobidb-lite (MOBIDB_LITE); mobidb-lite (MOBIDB_LITE); mobidb-lite (MOBIDB_LITE)	no GO terms	no GO terms	VIIa	7080	0.546	TRUE	0.5513	0.5372	0.8144	9.137	7.395	33.35	37.78	44.86	32.52	45.7	32.81	0.06634	0.05132	0.2367	0.279	0.3326	0.2365	0.3556	0.1883	NA
TGME49_205210	hypothetical protein	hypothetical protein TGME49_205210	hypothetical protein TGME49_205210 [Toxoplasma gondii ME49]	187	8	8.44076e-107	92.88						Coil (COILS); G3DSA:1.10.10.710 (GENE3D); G3DSA:1.10.8.10 (GENE3D); SIGNAL_PEPTIDE_C_REGION (PHOBIUS); NON_CYTOPLASMIC_DOMAIN (PHOBIUS); SIGNAL_PEPTIDE_N_REGION (PHOBIUS); SIGNAL_PEPTIDE (PHOBIUS); SIGNAL_PEPTIDE_H_REGION (PHOBIUS); SignalP-noTM (SIGNALP_GRAM_NEGATIVE); SignalP-TM (SIGNALP_GRAM_POSITIVE); SignalP-noTM (SIGNALP_EUK)	no GO terms	no GO terms	VIIa	2700	0.522	TRUE	1.287	0.00137	0.01175	3924	7539	12340	8528	10550	12170	8643	4045	74.72	137.2	229.7	165.1	205.2	232.1	176.4	60.87	yellow
TGME49_205220	U5 snRNP-associated subunit, putative	U5 snRNP-associated 102 kDa	U5 snRNP-associated subunit, putative [Toxoplasma gondii ME49]	1113	20	0	80.85	3	C:GO:0005634; P:GO:0006397; F:GO:0003674	C:nucleus; P:mRNA processing; F:molecular_function			Coil (COILS); IPR003107 (SMART); IPR011990 (G3DSA:1.25.40.GENE3D); IPR011990 (G3DSA:1.25.40.GENE3D); IPR010491 (PFAM); mobidb-lite (MOBIDB_LITE); mobidb-lite (MOBIDB_LITE); mobidb-lite (MOBIDB_LITE); PTHR11246 (PANTHER); IPR027108 (PTHR11246:PANTHER); IPR011990 (SUPERFAMILY); IPR011990 (SUPERFAMILY); IPR011990 (SUPERFAMILY)	C:GO:0005634; F:GO:0005515; P:GO:0006396; P:GO:0000398	C:nucleus; F:protein binding; P:RNA processing; P:mRNA splicing, via spliceosome	VIIa	5110	0.575	TRUE	-0.07169	0.8182	0.9437	2545	2060	2783	2420	2487	2029	2412	2756	25.6	19.8	27.36	24.75	25.55	20.44	26.01	21.92	NA
TGME49_205230	hypothetical protein	hypothetical protein TGME49_205230	hypothetical protein TGME49_205230 [Toxoplasma gondii ME49]	108	4	9.65923e-75	85.25						no IPS match	no IPS match	no IPS match	VIIa	1020	0.506	FALSE	1.591	0.1154	NA	0	12.94	9.094	9.444	2.188	0	3.353	3.528	0	0.6233	0.448	0.4841	0.1126	0	0.1811	0.1405	NA
TGME49_205240	cleft lip and palate transmembrane protein 1 (clptm1) protein	cleft lip and palate transmembrane 1 (clptm1)	cleft lip and palate transmembrane protein 1 (clptm1) protein [Toxoplasma gondii ME49]	794	20	0	89.55	1	C:GO:0005575	C:cellular_component			IPR008429 (PFAM); mobidb-lite (MOBIDB_LITE); mobidb-lite (MOBIDB_LITE); mobidb-lite (MOBIDB_LITE); mobidb-lite (MOBIDB_LITE); IPR008429 (PANTHER); PTHR21347:SF5 (PANTHER); TRANSMEMBRANE (PHOBIUS); NON_CYTOPLASMIC_DOMAIN (PHOBIUS); TRANSMEMBRANE (PHOBIUS); CYTOPLASMIC_DOMAIN (PHOBIUS); NON_CYTOPLASMIC_DOMAIN (PHOBIUS); TRANSMEMBRANE (PHOBIUS); TRANSMEMBRANE (PHOBIUS); CYTOPLASMIC_DOMAIN (PHOBIUS);…	C:GO:0016021	C:integral component of membrane	VIIa	3670	0.55	TRUE	-0.3346	0.171	0.4822	5107	3771	4299	3604	3767	3644	3509	3811	71.54	50.49	58.85	51.34	53.89	51.13	52.67	42.2	NA
TGME49_205250	rhoptry protein ROP18	rhoptry kinase family	rhoptry protein ROP18 [Toxoplasma gondii ME49]	554	20	0	95.4	6	C:GO:0005856; F:GO:0043167; P:GO:0006464; P:GO:0006520; C:GO:0043234; F:GO:0016301	C:cytoskeleton; F:ion binding; P:cellular protein modification process; P:cellular amino acid metabolic process; C:protein complex; F:kinase activity	EC:2.7.11; EC:2.7.11.18	Transferring phosphorus-containing groups; [Myosin light-chain] kinase	IPR000719 (SMART); IPR027916 (PFAM); G3DSA:1.10.510.10 (GENE3D); G3DSA:3.30.200.20 (GENE3D); IPR020636 (PANTHER); PTHR24347:SF264 (PANTHER); IPR017441 (PROSITE_PATTERNS); IPR008271 (PROSITE_PATTERNS); NON_CYTOPLASMIC_DOMAIN (PHOBIUS); CYTOPLASMIC_DOMAIN (PHOBIUS); TRANSMEMBRANE (PHOBIUS); IPR000719 (PROSITE_PROFILES); SignalP-TM (SIGNALP_GRAM_POSITIVE); IPR011009 (SUPERFAMILY); TMhelix (TMHMM)	F:GO:0005524; F:GO:0004672; P:GO:0006468	F:ATP binding; F:protein kinase activity; P:protein phosphorylation	VIIa	2730	0.492	TRUE	-0.7016	0.3179	0.6699	100.5	55.46	57.6	58.55	43.76	79.49	28.28	41.1	1.893	0.9981	1.06	1.121	0.8416	1.499	0.5709	0.6118	NA
TGME49_205265	transporter, cation channel family protein	cation channel family	transporter, cation channel family protein [Toxoplasma gondii ME49]	2247	20	0	79.85	2	F:GO:0022857; C:GO:0005575	F:transmembrane transporter activity; C:cellular_component			IPR005821 (PFAM); G3DSA:1.10.287.70 (GENE3D); mobidb-lite (MOBIDB_LITE); mobidb-lite (MOBIDB_LITE); mobidb-lite (MOBIDB_LITE); mobidb-lite (MOBIDB_LITE); mobidb-lite (MOBIDB_LITE); PTHR10037 (PANTHER); TRANSMEMBRANE (PHOBIUS); NON_CYTOPLASMIC_DOMAIN (PHOBIUS); NON_CYTOPLASMIC_DOMAIN (PHOBIUS); TRANSMEMBRANE (PHOBIUS); TRANSMEMBRANE (PHOBIUS); NON_CYTOPLASMIC_DOMAIN (PHOBIUS); CYTOPLASMIC_DOMAIN (…	F:GO:0005216; P:GO:0006811; P:GO:0055085; C:GO:0016020	F:ion channel activity; P:ion transport; P:transmembrane transport; C:membrane	VIIa	7230	0.509	TRUE	2.685	2.229e-07	1.335e-05	31.98	277.3	278.9	549.7	481.4	784.1	666.9	1504	0.2274	1.884	1.938	3.975	3.496	5.584	5.082	8.451	orange
TGME49_205280	hypothetical protein	transmembrane	hypothetical protein TGARI_205280 [Toxoplasma gondii ARI]	479	20	0	70.95	1	C:GO:0005575	C:cellular_component			mobidb-lite (MOBIDB_LITE); TRANSMEMBRANE (PHOBIUS); NON_CYTOPLASMIC_DOMAIN (PHOBIUS); TRANSMEMBRANE (PHOBIUS); CYTOPLASMIC_DOMAIN (PHOBIUS); TRANSMEMBRANE (PHOBIUS); TRANSMEMBRANE (PHOBIUS); NON_CYTOPLASMIC_DOMAIN (PHOBIUS); NON_CYTOPLASMIC_DOMAIN (PHOBIUS); CYTOPLASMIC_DOMAIN (PHOBIUS); TMhelix (TMHMM); TMhelix (TMHMM); TMhelix (TMHMM)	no GO terms	no GO terms	VIIa	4230	0.512	TRUE	0.3851	0.5179	0.8035	1247	2723	724.5	2484	2078	2305	2520	7745	15.16	31.63	8.607	30.7	25.79	28.06	32.83	74.41	NA
TGME49_205290	serine/threonine specific protein phosphatase	serine threonine specific phosphatase	serine/threonine specific protein phosphatase [Toxoplasma gondii MAS]	523	20	0	71.9	2	F:GO:0016791; P:GO:0006464	F:phosphatase activity; P:cellular protein modification process	EC:3.1.3.16; EC:3.1; EC:3.1.3.41; EC:3.1.3	Protein-serine/threonine phosphatase; Acting on ester bonds; 4-nitrophenylphosphatase; Acting on ester bonds	IPR013783 (G3DSA:2.60.40.GENE3D); IPR002044 (PFAM); IPR000340 (PFAM); IPR029021 (G3DSA:3.90.190.GENE3D); IPR024950 (PANTHER); PTHR10159:SF408 (PANTHER); IPR000387 (PROSITE_PROFILES); IPR013784 (SUPERFAMILY); IPR029021 (SUPERFAMILY)	F:GO:2001070; F:GO:0016791; P:GO:0016311; F:GO:0030246; F:GO:0008138	F:starch binding; F:phosphatase activity; P:dephosphorylation; F:carbohydrate binding; F:protein tyrosine/serine/threonine phosphatase activity	VIIa	5510	0.545	TRUE	0.4481	0.1884	0.5099	2033	3298	2322	3511	2756	3579	3257	5782	18.97	29.41	21.18	33.32	26.26	33.45	32.57	42.64	NA
TGME49_205300	hypothetical protein	sulfite exporter	hypothetical protein TGME49_205300 [Toxoplasma gondii ME49]	697	20	0	73.4	1	C:GO:0005575	C:cellular_component			Coil (COILS); G3DSA:1.20.120.350 (GENE3D); IPR002781 (PFAM); mobidb-lite (MOBIDB_LITE); PTHR14255:SF14 (PANTHER); PTHR14255 (PANTHER); TRANSMEMBRANE (PHOBIUS); TRANSMEMBRANE (PHOBIUS); NON_CYTOPLASMIC_DOMAIN (PHOBIUS); CYTOPLASMIC_DOMAIN (PHOBIUS); CYTOPLASMIC_DOMAIN (PHOBIUS); NON_CYTOPLASMIC_DOMAIN (PHOBIUS); NON_CYTOPLASMIC_DOMAIN (PHOBIUS); TRANSMEMBRANE (PHOBIUS); TRANSMEMBRANE (PHOBIUS); CY…	C:GO:0016021	C:integral component of membrane	VIIa	4760	0.524	TRUE	-0.129	0.6145	0.8533	2490	2198	2343	1862	2081	1960	2133	1396	26.89	22.69	24.74	20.46	22.95	21.2	24.69	11.92	NA
TGME49_205320	hypothetical protein	serine-rich adhesin for platelets family	hypothetical protein TGME49_205320 [Toxoplasma gondii ME49]	655	20	0	87.35						mobidb-lite (MOBIDB_LITE); mobidb-lite (MOBIDB_LITE); mobidb-lite (MOBIDB_LITE); PTHR36489:SF3 (PANTHER); PTHR36489 (PANTHER)	no GO terms	no GO terms	VIIa	4030	0.526	TRUE	0.2627	0.3692	0.7113	3029	3932	3359	3878	3153	4065	3533	2858	38.64	47.94	41.88	50.31	41.08	51.94	48.3	28.82	NA
TGME49_205330	hypothetical protein	transmembrane	hypothetical protein TGME49_205330 [Toxoplasma gondii ME49]	331	10	0	67.3	1	C:GO:0005575	C:cellular_component			NON_CYTOPLASMIC_DOMAIN (PHOBIUS); TRANSMEMBRANE (PHOBIUS); NON_CYTOPLASMIC_DOMAIN (PHOBIUS); CYTOPLASMIC_DOMAIN (PHOBIUS); TRANSMEMBRANE (PHOBIUS); TRANSMEMBRANE (PHOBIUS); TRANSMEMBRANE (PHOBIUS); CYTOPLASMIC_DOMAIN (PHOBIUS); NON_CYTOPLASMIC_DOMAIN (PHOBIUS); CYTOPLASMIC_DOMAIN (PHOBIUS); TRANSMEMBRANE (PHOBIUS); CYTOPLASMIC_DOMAIN (PHOBIUS); TRANSMEMBRANE (PHOBIUS); NON_CYTOPLASMIC_DOMAIN (PHO…	no GO terms	no GO terms	VIIa	1720	0.504	TRUE	1.279	6.495e-05	0.00107	2709	6925	6508	6545	4903	6058	4756	2749	80.97	197.8	190.1	198.9	149.6	181.4	152.4	64.95	yellow
TGME49_205340	ribosomal protein RPS12	40S ribosomal	ribosomal protein RPS12 [Toxoplasma gondii ME49]	142	20	3.97955e-82	85.45	4	F:GO:0003735; P:GO:0042254; C:GO:0005840; P:GO:0006412	F:structural constituent of ribosome; P:ribosome biogenesis; C:ribosome; P:translation			IPR000530 (PRINTS); IPR004038 (PFAM); IPR029064 (G3DSA:3.30.1330.GENE3D); IPR000530 (PANTHER); IPR000530 (PROSITE_PATTERNS); IPR029064 (SUPERFAMILY)	F:GO:0003735; C:GO:0005840; C:GO:0005622; P:GO:0006412	F:structural constituent of ribosome; C:ribosome; C:intracellular; P:translation	VIIa	1500	0.521	TRUE	-0.0105	0.9689	0.9936	46570	46530	45680	35630	39170	36210	28660	23720	1596	1524	1530	1242	1371	1243	1053	642.5	NA
TGME49_205350	integral membrane protein, GNS1/SUR4 family protein, putative	integral membrane GNS1 SUR4 family	integral membrane protein, GNS1/SUR4 family protein, putative [Toxoplasma gondii ME49]	318	20	0	68.9	5	P:GO:0044281; P:GO:0006629; P:GO:0009058; C:GO:0005575; F:GO:0003674	P:small molecule metabolic process; P:lipid metabolic process; P:biosynthetic process; C:cellular_component; F:molecular_function			IPR002076 (PFAM); PTHR11157:SF99 (PANTHER); IPR002076 (PANTHER); IPR030457 (PROSITE_PATTERNS); NON_CYTOPLASMIC_DOMAIN (PHOBIUS); TRANSMEMBRANE (PHOBIUS); CYTOPLASMIC_DOMAIN (PHOBIUS); TRANSMEMBRANE (PHOBIUS); NON_CYTOPLASMIC_DOMAIN (PHOBIUS); TRANSMEMBRANE (PHOBIUS); TRANSMEMBRANE (PHOBIUS); CYTOPLASMIC_DOMAIN (PHOBIUS); CYTOPLASMIC_DOMAIN (PHOBIUS); TRANSMEMBRANE (PHOBIUS); TRANSMEMBRANE (PHOBIU…	C:GO:0016021	C:integral component of membrane	VIIa	4880	0.5	TRUE	-0.158	0.6359	0.8619	4148	4173	3225	2873	3079	4132	2976	3491	43.7	42.01	33.21	30.78	33.12	43.6	33.6	29.07	NA
TGME49_205360	hypothetical protein	transmembrane	hypothetical protein TGME49_205360 [Toxoplasma gondii ME49]	2607	20	0	77.3	1	C:GO:0005575	C:cellular_component			Coil (COILS); Coil (COILS); mobidb-lite (MOBIDB_LITE); mobidb-lite (MOBIDB_LITE); mobidb-lite (MOBIDB_LITE); mobidb-lite (MOBIDB_LITE); mobidb-lite (MOBIDB_LITE); mobidb-lite (MOBIDB_LITE); NON_CYTOPLASMIC_DOMAIN (PHOBIUS); NON_CYTOPLASMIC_DOMAIN (PHOBIUS); NON_CYTOPLASMIC_DOMAIN (PHOBIUS); CYTOPLASMIC_DOMAIN (PHOBIUS); TRANSMEMBRANE (PHOBIUS); TRANSMEMBRANE (PHOBIUS); TRANSMEMBRANE (PHOBIUS); TR…	no GO terms	no GO terms	VIIa	9690	0.531	TRUE	0.7519	0.06687	0.2657	214.7	382.7	357.7	502.4	342.5	386.6	334	241.3	1.139	1.94	1.855	2.711	1.855	2.054	1.899	1.012	NA
TGME49_205370	hypothetical protein	proteophosphoglycan ppg4	hypothetical protein TGME49_205370 [Toxoplasma gondii ME49]	741	6	0	93.67						mobidb-lite (MOBIDB_LITE); mobidb-lite (MOBIDB_LITE); mobidb-lite (MOBIDB_LITE); CYTOPLASMIC_DOMAIN (PHOBIUS); NON_CYTOPLASMIC_DOMAIN (PHOBIUS); TRANSMEMBRANE (PHOBIUS); CYTOPLASMIC_DOMAIN (PHOBIUS); TRANSMEMBRANE (PHOBIUS); CYTOPLASMIC_DOMAIN (PHOBIUS); NON_CYTOPLASMIC_DOMAIN (PHOBIUS); TRANSMEMBRANE (PHOBIUS); TRANSMEMBRANE (PHOBIUS); TMhelix (TMHMM); TMhelix (TMHMM); TMhelix (TMHMM); TMhelix (…	no GO terms	no GO terms	VIIa	4710	0.52	TRUE	1.277	2.3e-05	0.0004812	772.1	1891	1925	1989	1743	1621	1296	886.3	8.427	19.73	20.54	22.08	19.43	17.72	15.16	7.647	yellow
TGME49_205380	fructose-bisphospatase I	fructose-bisphospatase I	fructose-bisphospatase I [Toxoplasma gondii ME49]	388	20	0	75.4	10	P:GO:0044281; P:GO:0005975; P:GO:0006091; P:GO:0009056; P:GO:0051186; F:GO:0016791; P:GO:0009058; P:GO:0034641; P:GO:0044723; P:GO:0044712	P:small molecule metabolic process; P:carbohydrate metabolic process; P:generation of precursor metabolites and energy; P:catabolic process; P:cofactor metabolic process; F:phosphatase activity; P:biosynthetic process; P:cellular nitrogen compound metabolic process; P:single-organism carbohydrate metabolic process; P:single-organism catabolic process	EC:3.1; EC:3.1.3.23; EC:3.1.3.11; EC:3.1.3.41	Acting on ester bonds; Sugar-phosphatase; Fructose-bisphosphatase; 4-nitrophenylphosphatase	IPR028343 (PRINTS); IPR033391 (PFAM); IPR028343 (PIRSF); G3DSA:3.40.190.80 (GENE3D); IPR000146 (PIRSF); G3DSA:3.30.540.10 (GENE3D); PTHR11556:SF19 (PANTHER); IPR000146 (PANTHER); IPR000146 (CDD); SSF56655 (SUPERFAMILY)	P:GO:0005975; F:GO:0042132; F:GO:0016791	P:carbohydrate metabolic process; F:fructose 1,6-bisphosphate 1-phosphatase activity; F:phosphatase activity	VIIa	3240	0.504	TRUE	-0.3671	0.3972	0.7331	18810	18070	10610	10290	12550	16930	10460	11150	298.5	274	164.6	166.1	203.3	269	178	139.8	NA
TGME49_205390	hypothetical protein	hypothetical protein TGME49_205390	hypothetical protein TGME49_205390 [Toxoplasma gondii ME49]	303	4	0	89.5						mobidb-lite (MOBIDB_LITE)	no GO terms	no GO terms	VIIa	3100	0.506	TRUE	0.03169	0.9253	0.983	1704	1780	1707	2038	1749	2925	2005	1273	28.26	28.22	27.66	34.37	29.63	48.58	35.63	16.69	NA
TGME49_205398	DNA repair and recombination protein RAD54, putative	DNA repair and recombination RAD54	putative DNA repair and recombination protein RAD54 [Toxoplasma gondii MAS]	237	20	4.04719e-163	78.15	9	C:GO:0005634; F:GO:0003677; P:GO:0051276; F:GO:0043167; P:GO:0009058; P:GO:0006259; P:GO:0006950; P:GO:0007049; P:GO:0000003	C:nucleus; F:DNA binding; P:chromosome organization; F:ion binding; P:biosynthetic process; P:DNA metabolic process; P:response to stress; P:cell cycle; P:reproduction			IPR001650 (SMART); G3DSA:3.40.50.300 (GENE3D); IPR001650 (PFAM); PTHR10799 (PANTHER); PTHR10799:SF918 (PANTHER); IPR001650 (PROSITE_PROFILES); cd00079 (CDD); IPR027417 (SUPERFAMILY)	no GO terms	no GO terms	VIIa	1240	0.477	FALSE	0.5935	0.5677	NA	0	0	15.16	9.444	6.565	3.613	22.61	35.98	0	0	0.6142	0.3982	0.2779	0.15	1.005	1.179	NA
TGME49_205402	SNF2 family N-terminal domain-containing protein	SNF2 family N-terminal domain-containing	SNF2 family N-terminal domain-containing protein [Toxoplasma gondii ME49]	489	20	0	64.6	2	F:GO:0003677; F:GO:0043167	F:DNA binding; F:ion binding			IPR014001 (SMART); IPR000330 (PFAM); G3DSA:3.40.50.10810 (GENE3D); IPR018838 (PFAM); mobidb-lite (MOBIDB_LITE); PTHR10799:SF918 (PANTHER); PTHR10799 (PANTHER); CYTOPLASMIC_DOMAIN (PHOBIUS); NON_CYTOPLASMIC_DOMAIN (PHOBIUS); TRANSMEMBRANE (PHOBIUS); IPR014001 (PROSITE_PROFILES); cd00046 (CDD); IPR027417 (SUPERFAMILY)	F:GO:0005524	F:ATP binding	VIIa	1470	0.503	FALSE	0	1	NA	0	0	0	5.667	1.094	5.42	16.06	13.76	0	0	0	0.2015	0.03907	0.1899	0.6021	0.3803	NA
TGME49_205410	RNA pseudouridine synthase superfamily protein	RNA pseudouridine synthase superfamily	RNA pseudouridine synthase superfamily protein [Toxoplasma gondii ME49]	826	20	0	67.6	3	F:GO:0003723; P:GO:0034641; F:GO:0016853	F:RNA binding; P:cellular nitrogen compound metabolic process; F:isomerase activity	EC:5.4.99.12	tRNA pseudouridine(38-40) synthase	IPR002942 (G3DSA:3.10.290.GENE3D); IPR006145 (PFAM); G3DSA:3.30.2350.10 (GENE3D); mobidb-lite (MOBIDB_LITE); mobidb-lite (MOBIDB_LITE); mobidb-lite (MOBIDB_LITE); PTHR11079:SF106 (PANTHER); PTHR11079 (PANTHER); IPR006224 (PROSITE_PATTERNS); SIGNAL_PEPTIDE_H_REGION (PHOBIUS); SIGNAL_PEPTIDE_N_REGION (PHOBIUS); NON_CYTOPLASMIC_DOMAIN (PHOBIUS); SIGNAL_PEPTIDE_C_REGION (PHOBIUS); SIGNAL_PEPTIDE (PHO…	P:GO:0001522; F:GO:0003723; P:GO:0009451; F:GO:0009982	P:pseudouridine synthesis; F:RNA binding; P:RNA modification; F:pseudouridine synthase activity	VIIa	2480	0.529	TRUE	-0.3054	0.4813	0.7867	1060	1069	618.4	708.3	639	946.7	635.1	785.3	21.97	21.17	12.53	14.93	13.53	19.66	14.11	12.87	NA
TGME49_205420	aspartate-semialdehyde dehydrogenase	aspartate-semialdehyde dehydrogenase	aspartate-semialdehyde dehydrogenase [Toxoplasma gondii ME49]	399	20	0	69.1	5	P:GO:0006790; C:GO:0005737; F:GO:0016491; P:GO:0006520; P:GO:0009058	P:sulfur compound metabolic process; C:cytoplasm; F:oxidoreductase activity; P:cellular amino acid metabolic process; P:biosynthetic process	EC:1.2.1.38; EC:1.2.1.11	N-acetyl-gamma-glutamyl-phosphate reductase; Aspartate-semialdehyde dehydrogenase	IPR000534 (SMART); G3DSA:3.30.360.10 (GENE3D); IPR000534 (PFAM); G3DSA:3.40.50.720 (GENE3D); IPR005676 (TIGRFAM); IPR012280 (PFAM); G3DSA:3.30.360.10 (GENE3D); PTHR10174:SF163 (PANTHER); PTHR10174 (PANTHER); IPR016040 (SUPERFAMILY); SSF55347 (SUPERFAMILY)	P:GO:0009097; P:GO:0009086; P:GO:0009089; P:GO:0009088; F:GO:0004073; P:GO:0006531; F:GO:0046983; P:GO:0008652; F:GO:0050661; F:GO:0003942; F:GO:0051287; C:GO:0005737; P:GO:0055114; F:GO:0016620	P:isoleucine biosynthetic process; P:methionine biosynthetic process; P:lysine biosynthetic process via diaminopimelate; P:threonine biosynthetic process; F:aspartate-semialdehyde dehydrogenase activity; P:aspartate metabolic process; F:protein dimerization activity; P:cellular amino acid biosynthetic process; F:NADP binding; F:N-acetyl-gamma-glutamyl-phosphate reductase activity; F:NAD binding; …	VIIa	1500	0.533	TRUE	-0.1797	0.6792	0.8833	644.1	708.1	424.4	530.8	657.6	939.5	650	1122	22.08	23.19	14.22	18.5	23.01	32.25	23.88	30.39	NA
TGME49_205425	hypothetical protein	hypothetical protein TGME49_205425	hypothetical protein TGME49_205425 [Toxoplasma gondii ME49]	110	4	1.30811e-77	98.75						no IPS match	no IPS match	no IPS match	VIIa	628	0.513	FALSE	0	1	NA	0	0	0	0	0	0	0.3245	0.3528	0	0	0	0	0	0	0.02847	0.02283	NA
TGME49_205430	isovaleryl-CoA dehydrogenase	isovaleryl- dehydrogenase	isovaleryl-CoA dehydrogenase [Toxoplasma gondii ME49]	404	20	0	76.7	2	F:GO:0016491; F:GO:0043167	F:oxidoreductase activity; F:ion binding	EC:1.3.99.3	Acting on the CH-CH group of donors	IPR013786 (PFAM); IPR013786 (G3DSA:1.10.540.GENE3D); IPR009075 (PFAM); IPR006091 (PFAM); G3DSA:1.20.140.10 (GENE3D); G3DSA:2.40.110.10 (GENE3D); PTHR43884 (PANTHER); PTHR43884:SF9 (PANTHER); IPR006089 (PROSITE_PATTERNS); IPR006089 (PROSITE_PATTERNS); IPR009075 (SUPERFAMILY); IPR009100 (SUPERFAMILY)	F:GO:0003995; F:GO:0016627; F:GO:0050660; P:GO:0008152; P:GO:0055114	F:acyl-CoA dehydrogenase activity; F:oxidoreductase activity, acting on the CH-CH group of donors; F:flavin adenine dinucleotide binding; P:metabolic process; P:oxidation-reduction process	VIIa	1430	0.502	TRUE	1.745	0.04361	0.1926	0	31.43	18.19	41.55	30.64	79.49	85.29	214.7	0	1.08	0.6391	1.519	1.125	2.862	3.286	6.1	NA
TGME49_205440	CCT chaperonin gamma subunit	CCT chaperonin gamma subunit	CCT chaperonin gamma subunit [Toxoplasma gondii ME49]	556	20	0	83.2	4	C:GO:0005737; F:GO:0043167; F:GO:0051082; P:GO:0006457	C:cytoplasm; F:ion binding; F:unfolded protein binding; P:protein folding			Coil (COILS); IPR017998 (PRINTS); IPR002423 (PFAM); IPR027409 (G3DSA:3.50.7.GENE3D); IPR027413 (G3DSA:1.10.560.GENE3D); IPR027413 (G3DSA:1.10.560.GENE3D); IPR012719 (TIGRFAM); mobidb-lite (MOBIDB_LITE); IPR012719 (PTHR11353:PANTHER); PTHR11353 (PANTHER); IPR002194 (PROSITE_PATTERNS); IPR002194 (PROSITE_PATTERNS); IPR012719 (CDD); SSF48592 (SUPERFAMILY); SSF54849 (SUPERFAMILY); IPR027409 (SUPERFAM…	F:GO:0005524; F:GO:0051082; P:GO:0006457	F:ATP binding; F:unfolded protein binding; P:protein folding	VIIa	2480	0.524	TRUE	-0.3169	0.3109	0.6614	17400	15070	12630	9977	10140	13470	9662	9999	360.7	298.6	255.9	210.3	214.7	279.6	214.7	163.9	NA
TGME49_205450	hypothetical protein	transmembrane	hypothetical protein TGME49_205450 [Toxoplasma gondii ME49]	145	4	1.1775e-102	77	1	C:GO:0005575	C:cellular_component			NON_CYTOPLASMIC_DOMAIN (PHOBIUS); SIGNAL_PEPTIDE (PHOBIUS); SIGNAL_PEPTIDE_H_REGION (PHOBIUS); SIGNAL_PEPTIDE_C_REGION (PHOBIUS); SIGNAL_PEPTIDE_N_REGION (PHOBIUS); SignalP-noTM (SIGNALP_EUK); TMhelix (TMHMM)	no GO terms	no GO terms	VIIa	1300	0.476	FALSE	0.7463	0.464	NA	0	1.849	9.094	5.667	8.753	9.033	16.17	2.293	0	0.06987	0.3515	0.2279	0.3535	0.3578	0.6854	0.07168	NA
TGME49_205460	AN1 family Zinc finger domain-containing protein	AN1 family Zinc finger domain-containing	AN1 family Zinc finger domain-containing protein [Toxoplasma gondii ME49]	211	20	1.09984e-114	70.1	1	F:GO:0043167	F:ion binding			IPR000058 (SMART); IPR000058 (PFAM); IPR000058 (G3DSA:4.10.1110.GENE3D); IPR000058 (G3DSA:4.10.1110.GENE3D); mobidb-lite (MOBIDB_LITE); PTHR14677 (PANTHER); IPR000058 (PROSITE_PROFILES); IPR000058 (PROSITE_PROFILES); IPR000058 (SUPERFAMILY); IPR000058 (SUPERFAMILY)	F:GO:0008270	F:zinc ion binding	VIIa	2780	0.504	TRUE	0.3828	0.189	0.5102	959.4	1150	1370	1154	1033	1109	1215	1287	17.74	20.32	24.77	21.7	19.5	20.55	24.07	18.82	NA
TGME49_205470	translation elongation factor 2 family protein, putative	translation elongation factor 2 family	translation elongation factor 2 family protein, putative [Toxoplasma gondii ME49]	952	20	0	93	4	F:GO:0003924; F:GO:0043167; F:GO:0008135; C:GO:0005840	F:GTPase activity; F:ion binding; F:translation factor activity, RNA binding; C:ribosome	EC:3.6.1; EC:3.6.1.15	Acting on acid anhydrides; Nucleoside-triphosphate phosphatase	IPR000795 (PRINTS); IPR005517 (SMART); IPR000640 (SMART); G3DSA:3.30.70.870 (GENE3D); G3DSA:3.90.1430.10 (GENE3D); IPR005517 (PFAM); G3DSA:3.30.70.240 (GENE3D); G3DSA:2.40.30.10 (GENE3D); G3DSA:3.40.50.300 (GENE3D); IPR004161 (PFAM); IPR014721 (G3DSA:3.30.230.GENE3D); PF00009 (PFAM); IPR000640 (PFAM); IPR009022 (PFAM); IPR005225 (TIGRFAM); mobidb-lite (MOBIDB_LITE); PTHR42908 (PANTHER); PTHR42908…	F:GO:0005525; F:GO:0003924	F:GTP binding; F:GTPase activity	VIIa	3550	0.567	TRUE	-0.337	0.2491	0.5932	77300	52180	69290	52920	57250	42750	48660	39460	1119	722.2	980.8	779.3	846.6	620	755.2	451.8	NA
TGME49_205480	IMC subcompartment protein ISP4	IMC sub-compartment ISP1	IMC subcompartment protein ISP4 [Toxoplasma gondii ME49]	181	19	7.83223e-130	72						no IPS match	no IPS match	no IPS match	VIIa	2220	0.515	TRUE	1.098	0.006599	0.0415	388.3	652.6	1064	840.5	682.7	753.4	717.9	291.2	8.992	14.44	24.08	19.79	16.14	17.47	17.82	5.331	yellow
TGME49_205490	integral membrane protein, putative	integral membrane	integral membrane protein, putative [Toxoplasma gondii ME49]	617	20	0	80.45	4	P:GO:0044765; P:GO:0006810; C:GO:0005886; F:GO:0003674	P:single-organism transport; P:transport; C:plasma membrane; F:molecular_function			IPR004324 (PFAM); G3DSA:1.20.1250.20 (GENE3D); G3DSA:1.20.1250.20 (GENE3D); IPR004324 (TIGRFAM); mobidb-lite (MOBIDB_LITE); IPR004324 (PANTHER); PTHR31585:SF33 (PANTHER); TRANSMEMBRANE (PHOBIUS); TRANSMEMBRANE (PHOBIUS); CYTOPLASMIC_DOMAIN (PHOBIUS); NON_CYTOPLASMIC_DOMAIN (PHOBIUS); TRANSMEMBRANE (PHOBIUS); NON_CYTOPLASMIC_DOMAIN (PHOBIUS); CYTOPLASMIC_DOMAIN (PHOBIUS); TRANSMEMBRANE (PHOBIUS); …	C:GO:0016021; P:GO:0006810	C:integral component of membrane; P:transport	VIIa	6870	0.529	TRUE	1.111	0.002371	0.01787	790.3	1499	2010	2544	1763	1463	1536	774.9	5.914	10.72	14.7	19.36	13.47	10.97	12.32	4.584	yellow
TGME49_205500	hypothetical protein	Os03g0343300 related	hypothetical protein TGME49_205500 [Toxoplasma gondii ME49]	1037	20	0	93.3	3	P:GO:0042254; P:GO:0034641; C:GO:0005622	P:ribosome biogenesis; P:cellular nitrogen compound metabolic process; C:intracellular			Coil (COILS); Coil (COILS); Coil (COILS); Coil (COILS); Coil (COILS); Coil (COILS); Coil (COILS); IPR006709 (PFAM); mobidb-lite (MOBIDB_LITE); mobidb-lite (MOBIDB_LITE); mobidb-lite (MOBIDB_LITE); mobidb-lite (MOBIDB_LITE); PTHR14150:SF21 (PANTHER); IPR006709 (PANTHER)	C:GO:0032040; P:GO:0006364	C:small-subunit processome; P:rRNA processing	VIIa	4650	0.582	TRUE	-0.05304	0.9014	0.9758	2577	1705	3241	2831	2949	1655	2231	1407	28.48	18.01	35.02	31.83	33.29	18.33	26.44	12.3	NA
TGME49_205510	nucleolar protein 5, putative	nucleolar	nucleolar protein 5, putative [Toxoplasma gondii ME49]	490	20	0	82						Coil (COILS); IPR012976 (SMART); IPR002687 (PFAM); IPR012974 (PFAM); mobidb-lite (MOBIDB_LITE); PTHR10894:SF7 (PANTHER); PTHR10894 (PANTHER); IPR002687 (PROSITE_PROFILES); IPR002687 (SUPERFAMILY)	no GO terms	no GO terms	VIIa	3460	0.551	TRUE	-0.08273	0.8034	0.9388	7488	5705	8358	5776	7017	5151	5036	3053	111.2	81.01	121.4	87.28	106.5	76.65	80.2	35.86	NA
TGME49_205520	hypothetical protein	major facilitator family transporter	hypothetical protein TGME49_205520 [Toxoplasma gondii ME49]	856	20	0	78.4	2	P:GO:0055085; C:GO:0005575	P:transmembrane transport; C:cellular_component			IPR011701 (PFAM); G3DSA:1.20.1250.20 (GENE3D); mobidb-lite (MOBIDB_LITE); mobidb-lite (MOBIDB_LITE); mobidb-lite (MOBIDB_LITE); PTHR20772 (PANTHER); NON_CYTOPLASMIC_DOMAIN (PHOBIUS); TRANSMEMBRANE (PHOBIUS); CYTOPLASMIC_DOMAIN (PHOBIUS); TRANSMEMBRANE (PHOBIUS); NON_CYTOPLASMIC_DOMAIN (PHOBIUS); TRANSMEMBRANE (PHOBIUS); CYTOPLASMIC_DOMAIN (PHOBIUS); TRANSMEMBRANE (PHOBIUS); TRANSMEMBRANE (PHOBIUS…	P:GO:0055085; C:GO:0016021	P:transmembrane transport; C:integral component of membrane	VIIa	5560	0.538	TRUE	3.12	1.361e-06	6.003e-05	118.8	2455	1022	2773	4834	2994	8252	36620	1.098	21.69	9.233	26.07	45.64	27.72	81.77	267.6	blue
TGME49_205530	hypothetical protein	hypothetical protein TGME49_205530	hypothetical protein TGME49_205530 [Toxoplasma gondii ME49]	148	2	1.8696e-94	100						no IPS match	no IPS match	no IPS match	VIIa	1560	0.517	FALSE	0.5772	0.5135	NA	9.137	16.64	21.22	13.22	29.54	27.1	28.88	48.33	0.3011	0.524	0.6835	0.4431	0.9941	0.8945	1.02	1.259	NA
TGME49_205540	DEAD/DEAH box helicase domain-containing protein	DEAD DEAH box helicase domain-containing	DEAD/DEAH box helicase domain-containing protein [Toxoplasma gondii ME49]	1069	20	0	81	4	P:GO:0008150; F:GO:0003723; F:GO:0043167; F:GO:0004386	P:biological_process; F:RNA binding; F:ion binding; F:helicase activity	EC:3.6.1; EC:3.6.1.15	Acting on acid anhydrides; Nucleoside-triphosphate phosphatase	Coil (COILS); IPR001650 (SMART); IPR025313 (SMART); IPR014001 (SMART); G3DSA:3.40.50.300 (GENE3D); G3DSA:3.40.50.300 (GENE3D); IPR025313 (PFAM); IPR001650 (PFAM); IPR011545 (PFAM); mobidb-lite (MOBIDB_LITE); mobidb-lite (MOBIDB_LITE); mobidb-lite (MOBIDB_LITE); mobidb-lite (MOBIDB_LITE); PTHR24031 (PANTHER); PTHR24031:SF474 (PANTHER); IPR000629 (PROSITE_PATTERNS); IPR001650 (PROSITE_PROFILES); IP…	F:GO:0003676; F:GO:0005524	F:nucleic acid binding; F:ATP binding	VIIa	3970	0.595	TRUE	0.4023	0.3897	0.7291	1115	1052	1940	1556	1829	867.2	1447	920	14.43	13.02	24.56	20.5	24.19	11.25	20.08	9.418	NA
TGME49_205550	AGC kinase	AGC kinase	AGC kinase [Toxoplasma gondii ME49]	698	20	0	74.65	6	F:GO:0043167; P:GO:0006464; P:GO:0006520; C:GO:0043234; F:GO:0016301; C:GO:0005622	F:ion binding; P:cellular protein modification process; P:cellular amino acid metabolic process; C:protein complex; F:kinase activity; C:intracellular	EC:2.7.11; EC:2.7.11.11	Transferring phosphorus-containing groups; cAMP-dependent protein kinase	IPR000719 (SMART); G3DSA:1.10.510.10 (GENE3D); G3DSA:3.30.200.20 (GENE3D); IPR000719 (PFAM); mobidb-lite (MOBIDB_LITE); mobidb-lite (MOBIDB_LITE); PTHR24353 (PANTHER); PTHR24353:SF98 (PANTHER); SIGNAL_PEPTIDE (PHOBIUS); NON_CYTOPLASMIC_DOMAIN (PHOBIUS); SIGNAL_PEPTIDE_C_REGION (PHOBIUS); SIGNAL_PEPTIDE_N_REGION (PHOBIUS); SIGNAL_PEPTIDE_H_REGION (PHOBIUS); IPR000719 (PROSITE_PROFILES); SignalP-TM…	F:GO:0005524; F:GO:0004672; P:GO:0006468	F:ATP binding; F:protein kinase activity; P:protein phosphorylation	VIIa	5360	0.575	TRUE	-0.1384	0.7279	0.9052	886.3	641.5	964	717.8	1000	648.6	785.3	617.5	8.5	5.88	9.037	7.001	9.795	6.231	8.072	4.682	NA
TGME49_205558	NAC domain-containing protein	NAC domain-containing	NAC domain-containing protein [Toxoplasma gondii ME49]	189	20	3.0292e-102	77.85	2	C:GO:0005737; C:GO:0043234	C:cytoplasm; C:protein complex			IPR002715 (SMART); IPR016641 (PIRSF); IPR002715 (PFAM); G3DSA:1.10.8.10 (GENE3D); mobidb-lite (MOBIDB_LITE); mobidb-lite (MOBIDB_LITE); IPR016641 (PANTHER); IPR002715 (PROSITE_PROFILES); cd14358 (CDD)	C:GO:0005854	C:nascent polypeptide-associated complex	VIIa	1730	0.584	TRUE	-0.1031	0.6784	0.8831	19330	16320	19570	16870	16550	12200	12440	11990	574.4	463.5	568.5	510	502.3	363.2	396.3	281.6	NA
TGME49_205562	hypothetical protein	collagen triple helix	hypothetical protein TGME49_205562 [Toxoplasma gondii ME49]	5843	18	0	93.44						Coil (COILS); Coil (COILS); Coil (COILS); mobidb-lite (MOBIDB_LITE); mobidb-lite (MOBIDB_LITE); mobidb-lite (MOBIDB_LITE); mobidb-lite (MOBIDB_LITE); mobidb-lite (MOBIDB_LITE); mobidb-lite (MOBIDB_LITE); mobidb-lite (MOBIDB_LITE); mobidb-lite (MOBIDB_LITE); mobidb-lite (MOBIDB_LITE); mobidb-lite (MOBIDB_LITE); mobidb-lite (MOBIDB_LITE); mobidb-lite (MOBIDB_LITE); mobidb-lite (MOBIDB_LITE); mobidb…	no GO terms	no GO terms	VIIa	19400	0.602	TRUE	-0.2428	0.6057	0.85	580.2	427.1	551.7	664.9	547.1	442.6	885	777.2	1.537	1.082	1.429	1.792	1.48	1.175	2.514	1.628	NA
TGME49_205570	hypothetical protein	outer OMP85 family	hypothetical protein TGME49_205570 [Toxoplasma gondii ME49]	644	20	0	58.35	1	C:GO:0005575	C:cellular_component			IPR000184 (PFAM); G3DSA:2.40.160.50 (GENE3D); mobidb-lite (MOBIDB_LITE); mobidb-lite (MOBIDB_LITE); mobidb-lite (MOBIDB_LITE); mobidb-lite (MOBIDB_LITE); mobidb-lite (MOBIDB_LITE); PTHR12815 (PANTHER); PTHR12815:SF24 (PANTHER)	C:GO:0019867	C:outer membrane	VIIa	3600	0.592	TRUE	-0.1173	0.6673	0.878	2193	2065	1970	1794	2078	1595	1842	2508	31.31	28.18	27.5	26.06	30.3	22.82	28.19	28.31	NA
TGME49_205580	nuclear factor NF4	nuclear factor NF4	nuclear factor NF4 [Toxoplasma gondii VAND]	497	13	0	75.46						mobidb-lite (MOBIDB_LITE); mobidb-lite (MOBIDB_LITE); mobidb-lite (MOBIDB_LITE)	no GO terms	no GO terms	VIIa	3430	0.557	TRUE	0.3226	0.2939	0.6429	2609	2886	3653	2514	2972	2045	2421	1312	39.1	41.34	53.51	38.32	45.48	30.7	38.88	15.55	NA
TGME49_205590	hypothetical protein	5-azacytidine induced 1	hypothetical protein TGME49_205590 [Toxoplasma gondii ME49]	547	20	0	84.9	3	P:GO:0030705; P:GO:0000902; C:GO:0005929	P:cytoskeleton-dependent intracellular transport; P:cell morphogenesis; C:cilium			Coil (COILS); Coil (COILS); Coil (COILS); Coil (COILS); Coil (COILS); Coil (COILS); Coil (COILS); Coil (COILS); mobidb-lite (MOBIDB_LITE); mobidb-lite (MOBIDB_LITE); IPR030465 (PANTHER)	P:GO:0035735	P:intraciliary transport involved in cilium assembly	VIIa	1640	0.515	TRUE	2.618	0.0007193	0.00711	0	53.61	87.91	175.7	249.5	316.2	341.5	728.8	0	1.606	2.694	5.6	7.985	9.927	11.47	18.06	cyan
TGME49_205600	zinc finger, C3HC4 type (RING finger) domain-containing protein	zinc C3HC4 type (RING finger) domain-containing	zinc finger, C3HC4 type (RING finger) domain-containing protein [Toxoplasma gondii VAND]	522	20	3.15681e-133	86.7	1	F:GO:0043167	F:ion binding			IPR001841 (SMART); IPR013083 (G3DSA:3.30.40.GENE3D); PF13923 (PFAM); mobidb-lite (MOBIDB_LITE); mobidb-lite (MOBIDB_LITE); mobidb-lite (MOBIDB_LITE); PTHR12313:SF24 (PANTHER); PTHR12313 (PANTHER); IPR017907 (PROSITE_PATTERNS); TRANSMEMBRANE (PHOBIUS); NON_CYTOPLASMIC_DOMAIN (PHOBIUS); CYTOPLASMIC_DOMAIN (PHOBIUS); IPR001841 (PROSITE_PROFILES); IPR001841 (CDD); SSF57850 (SUPERFAMILY); TMhelix (TMH…	no GO terms	no GO terms	VIIa	3670	0.563	TRUE	-0.3424	0.2126	0.5419	1759	1501	1255	1239	1256	1454	1334	1419	24.64	20.1	17.18	17.65	17.97	20.41	20.02	15.72	NA
TGME49_205615	hypothetical protein	hypothetical protein TGME49_205615	hypothetical protein TGME49_205615 [Toxoplasma gondii ME49]	3358	19	0	91.47	4	F:GO:0008273; P:GO:0006816; C:GO:0016021; P:GO:0035725	F:calcium, potassium:sodium antiporter activity; P:calcium ion transport; C:integral component of membrane; P:sodium ion transmembrane transport			Coil (COILS); Coil (COILS); Coil (COILS); Coil (COILS); Coil (COILS); mobidb-lite (MOBIDB_LITE); mobidb-lite (MOBIDB_LITE); mobidb-lite (MOBIDB_LITE); mobidb-lite (MOBIDB_LITE); mobidb-lite (MOBIDB_LITE); mobidb-lite (MOBIDB_LITE); mobidb-lite (MOBIDB_LITE); mobidb-lite (MOBIDB_LITE); mobidb-lite (MOBIDB_LITE); mobidb-lite (MOBIDB_LITE); mobidb-lite (MOBIDB_LITE); mobidb-lite (MOBIDB_LITE); mobid…	no GO terms	no GO terms	VIIa	10500	0.58	TRUE	-0.5705	0.05173	0.2192	813.2	567.6	515.3	644.1	585.4	596.2	619	430.2	3.981	2.656	2.466	3.207	2.927	2.924	3.248	1.665	NA
TGME49_205625	hypothetical protein	transmembrane	putative transmembrane protein [Toxoplasma gondii TgCatPRC2]	962	20	0	79.6	2	C:GO:0005575; P:GO:0006810	C:cellular_component; P:transport			Coil (COILS); G3DSA:1.20.1250.20 (GENE3D); mobidb-lite (MOBIDB_LITE); mobidb-lite (MOBIDB_LITE); mobidb-lite (MOBIDB_LITE); mobidb-lite (MOBIDB_LITE); mobidb-lite (MOBIDB_LITE); mobidb-lite (MOBIDB_LITE); mobidb-lite (MOBIDB_LITE); PTHR23505:SF27 (PANTHER); PTHR23505 (PANTHER); NON_CYTOPLASMIC_DOMAIN (PHOBIUS); CYTOPLASMIC_DOMAIN (PHOBIUS); TRANSMEMBRANE (PHOBIUS); NON_CYTOPLASMIC_DOMAIN (PHOBIUS…	no GO terms	no GO terms	VIIa	4310	0.567	TRUE	0.4849	0.2864	0.6355	210.1	358.7	251.6	544	494.5	365	600.3	1261	2.506	4.088	2.933	6.599	6.024	4.36	7.674	11.89	NA
TGME49_205630	hypothetical protein	hypothetical protein TGME49_205630	hypothetical protein TGME49_205630 [Toxoplasma gondii ME49]	136	5	1.43554e-94	92						mobidb-lite (MOBIDB_LITE)	no GO terms	no GO terms	VIIa	562	0.48	FALSE	0	1	NA	0	0	0	0	5.471	7.227	2.001	1.764	0	0	0	0	0.511	0.6621	0.1962	0.1275	NA
TGME49_205640	hypothetical protein	TPA: Serine arginine repetitive matrix 2 (pre-mRNA splicing)	hypothetical protein TGME49_205640 [Toxoplasma gondii ME49]	1906	9	0	91.89						Coil (COILS); mobidb-lite (MOBIDB_LITE); mobidb-lite (MOBIDB_LITE); mobidb-lite (MOBIDB_LITE)	no GO terms	no GO terms	VIIa	6790	0.588	TRUE	0.166	0.6704	0.8797	1512	1636	1798	2357	2094	1429	2480	4416	11.45	11.84	13.3	18.15	16.19	10.84	20.12	26.43	NA
TGME49_205650	AP2 domain transcription factor AP2VIIa-3	AP2 domain transcription factor AP2VIIa-3	AP2 domain transcription factor AP2VIIa-3 [Toxoplasma gondii VEG]	998	20	0	80.95	5	F:GO:0001071; P:GO:0034641; P:GO:0009058; C:GO:0043234; C:GO:0005622	F:nucleic acid binding transcription factor activity; P:cellular nitrogen compound metabolic process; P:biosynthetic process; C:protein complex; C:intracellular			IPR001471 (PFAM); IPR028078 (PFAM); mobidb-lite (MOBIDB_LITE); mobidb-lite (MOBIDB_LITE); mobidb-lite (MOBIDB_LITE); mobidb-lite (MOBIDB_LITE); mobidb-lite (MOBIDB_LITE); mobidb-lite (MOBIDB_LITE); mobidb-lite (MOBIDB_LITE)	F:GO:0003700; P:GO:0006355	F:transcription factor activity, sequence-specific DNA binding; P:regulation of transcription, DNA-templated	VIIa	8510	0.525	TRUE	-0.3586	0.3823	0.7212	1905	1296	1628	936.9	1537	1492	1080	739.1	11.51	7.482	9.612	5.756	9.483	9.03	6.995	3.529	NA
TGME49_205658	F5/8 type C domain-containing protein	F5 8 type C domain-containing	F5/8 type C domain-containing protein [Toxoplasma gondii ME49]	1299	20	0	64.7						Coil (COILS); IPR004043 (SMART); IPR004043 (PFAM); IPR004043 (G3DSA:2.170.130.GENE3D); G3DSA:2.60.120.560 (GENE3D); IPR008979 (G3DSA:2.60.120.GENE3D); IPR000421 (PFAM); mobidb-lite (MOBIDB_LITE); IPR004043 (PROSITE_PROFILES); IPR000421 (PROSITE_PROFILES); IPR004043 (SUPERFAMILY); IPR008979 (SUPERFAMILY)	no GO terms	no GO terms	VIIa	4170	0.521	TRUE	1.291	0.04738	0.2045	18.27	72.1	48.5	92.55	106.1	182.5	190.5	375.9	0.2253	0.8495	0.5845	1.16	1.336	2.253	2.518	3.663	NA
TGME49_205662	LCCL domain-containing protein	LCCL domain-containing	LCCL domain-containing protein [Toxoplasma gondii ME49]	295	20	0	73.7	1	C:GO:0044312	C:crystalloid			IPR008979 (G3DSA:2.60.120.GENE3D); G3DSA:2.80.10.50 (GENE3D); IPR000421 (PFAM); SIGNAL_PEPTIDE_N_REGION (PHOBIUS); SIGNAL_PEPTIDE_H_REGION (PHOBIUS); SIGNAL_PEPTIDE (PHOBIUS); NON_CYTOPLASMIC_DOMAIN (PHOBIUS); SIGNAL_PEPTIDE_C_REGION (PHOBIUS); IPR000772 (PROSITE_PROFILES); cd00161 (CDD); SignalP-noTM (SIGNALP_EUK); IPR000772 (SUPERFAMILY)	no GO terms	no GO terms	VIIa	2040	0.477	TRUE	0.5519	0.4405	0.7612	18.27	42.52	24.25	60.44	93	117.4	99.46	232.1	0.4605	1.024	0.5974	1.549	2.393	2.964	2.686	4.624	NA
TGME49_205670	SF-assemblin/beta giardin protein	SF-assemblin beta giardin	TPA: SF-assemblin, putative [Toxoplasma gondii VEG]	262	20	1.53955e-161	77.5	5	C:GO:0005856; F:GO:0003735; P:GO:0042254; C:GO:0005840; P:GO:0006412	C:cytoskeleton; F:structural constituent of ribosome; P:ribosome biogenesis; C:ribosome; P:translation			Coil (COILS); Coil (COILS); Coil (COILS); IPR008374 (PRINTS); PF06705 (PFAM); G3DSA:1.20.1480.30 (GENE3D); PTHR40412 (PANTHER); PTHR40412:SF2 (PANTHER)	F:GO:0005200	F:structural constituent of cytoskeleton	VIIa	2180	0.518	TRUE	1.421	4.024e-06	0.0001362	520.8	1562	1319	1708	1628	1758	2126	4393	12.28	35.21	30.4	40.95	39.21	41.52	53.74	81.9	green
TGME49_205680	hypothetical protein	transmembrane domain-containing	putative transmembrane protein [Toxoplasma gondii TgCatPRC2]	805	20	1.74307e-154	84.55	1	C:GO:0005575	C:cellular_component			mobidb-lite (MOBIDB_LITE); mobidb-lite (MOBIDB_LITE); mobidb-lite (MOBIDB_LITE); mobidb-lite (MOBIDB_LITE); mobidb-lite (MOBIDB_LITE); SIGNAL_PEPTIDE (PHOBIUS); TRANSMEMBRANE (PHOBIUS); CYTOPLASMIC_DOMAIN (PHOBIUS); NON_CYTOPLASMIC_DOMAIN (PHOBIUS); NON_CYTOPLASMIC_DOMAIN (PHOBIUS); TRANSMEMBRANE (PHOBIUS); CYTOPLASMIC_DOMAIN (PHOBIUS); TRANSMEMBRANE (PHOBIUS); SIGNAL_PEPTIDE_H_REGION (PHOBIUS); …	no GO terms	no GO terms	VIIa	4000	0.554	TRUE	1.356	0.002999	0.02172	689.8	1292	2480	2999	2063	1879	2258	2284	8.865	15.87	31.15	39.2	27.08	24.19	31.1	23.21	green
TGME49_205690	hypothetical protein	transmembrane	hypothetical protein TGME49_205690 [Toxoplasma gondii ME49]	409	12	0	69.67	1	C:GO:0005575	C:cellular_component			mobidb-lite (MOBIDB_LITE); mobidb-lite (MOBIDB_LITE); CYTOPLASMIC_DOMAIN (PHOBIUS); TRANSMEMBRANE (PHOBIUS); TRANSMEMBRANE (PHOBIUS); NON_CYTOPLASMIC_DOMAIN (PHOBIUS); TRANSMEMBRANE (PHOBIUS); CYTOPLASMIC_DOMAIN (PHOBIUS); TRANSMEMBRANE (PHOBIUS); CYTOPLASMIC_DOMAIN (PHOBIUS); NON_CYTOPLASMIC_DOMAIN (PHOBIUS); TMhelix (TMHMM); TMhelix (TMHMM); TMhelix (TMHMM); TMhelix (TMHMM)	no GO terms	no GO terms	VIIa	2820	0.511	TRUE	0.8525	0.001939	0.01542	909.1	1695	1631	1698	1484	1841	1664	2124	16.57	29.54	29.06	31.48	27.62	33.62	32.51	30.6	green
TGME49_205700	cyclophilin precursor	cyclophilin precursor	cyclophilin precursor [Toxoplasma gondii ME49]	348	20	0	86.95	3	P:GO:0006464; P:GO:0006457; F:GO:0016853	P:cellular protein modification process; P:protein folding; F:isomerase activity	EC:5.2.1.8	Peptidylprolyl isomerase	IPR002130 (PRINTS); IPR029000 (G3DSA:2.40.100.GENE3D); IPR002130 (PFAM); mobidb-lite (MOBIDB_LITE); PTHR11071:SF339 (PANTHER); IPR024936 (PANTHER); IPR020892 (PROSITE_PATTERNS); NON_CYTOPLASMIC_DOMAIN (PHOBIUS); TRANSMEMBRANE (PHOBIUS); CYTOPLASMIC_DOMAIN (PHOBIUS); IPR002130 (PROSITE_PROFILES); cd01926 (CDD); IPR029000 (SUPERFAMILY); TMhelix (TMHMM)	F:GO:0003755; P:GO:0000413; P:GO:0006457	F:peptidyl-prolyl cis-trans isomerase activity; P:protein peptidyl-prolyl isomerization; P:protein folding	VIIa	3480	0.518	TRUE	-0.3511	0.4157	0.7439	100100	90810	62620	46210	48430	78420	41370	30810	1478	1282	904.2	694.2	730.6	1160	655	359.7	NA
TGME49_205710	lysine-tRNA ligase	lysine-tRNA ligase	lysine-tRNA ligase [Toxoplasma gondii ME49]	658	20	0	86	6	C:GO:0005737; F:GO:0043167; P:GO:0006399; P:GO:0006520; F:GO:0016874; P:GO:0006412	C:cytoplasm; F:ion binding; P:tRNA metabolic process; P:cellular amino acid metabolic process; F:ligase activity; P:translation	EC:6.1.1.6; EC:6.1.1	Lysine--tRNA ligase; Forming carbon-oxygen bonds	IPR018149 (PRINTS); IPR004365 (PFAM); IPR004364 (PFAM); G3DSA:2.40.50.140 (GENE3D); G3DSA:3.30.930.10 (GENE3D); IPR034762 (PIRSF); IPR002313 (TIGRFAM); mobidb-lite (MOBIDB_LITE); mobidb-lite (MOBIDB_LITE); PTHR42918:SF2 (PANTHER); PTHR42918 (PANTHER); IPR006195 (PROSITE_PROFILES); IPR002313 (HAMAP); cd04322 (CDD); IPR018149 (CDD); SSF55681 (SUPERFAMILY); IPR012340 (SUPERFAMILY)	F:GO:0000166; F:GO:0003676; F:GO:0005524; P:GO:0006418; F:GO:0004812; F:GO:0004824; C:GO:0005737; P:GO:0006430	F:nucleotide binding; F:nucleic acid binding; F:ATP binding; P:tRNA aminoacylation for protein translation; F:aminoacyl-tRNA ligase activity; F:lysine-tRNA ligase activity; C:cytoplasm; P:lysyl-tRNA aminoacylation	VIIa	2780	0.543	TRUE	-0.3923	0.1705	0.4816	11010	8597	8030	5455	6220	7471	5797	4672	203.6	151.9	145.1	102.6	117.5	138.4	114.9	68.29	NA
TGME49_205720	Adenosine/AMP deaminase domain-containing protein	Adenosine AMP deaminase domain-containing	Adenosine/AMP deaminase domain-containing protein [Toxoplasma gondii ME49]	366	20	0	61.8	3	F:GO:0016810; P:GO:0044281; P:GO:0034641	F:hydrolase activity, acting on carbon-nitrogen (but not peptide) bonds; P:small molecule metabolic process; P:cellular nitrogen compound metabolic process	EC:3.5.4.4	Adenosine deaminase	IPR001365 (PFAM); G3DSA:3.20.20.140 (GENE3D); PTHR11409 (PANTHER); PTHR11409:SF50 (PANTHER); IPR032466 (SUPERFAMILY)	F:GO:0019239	F:deaminase activity	VIIa	1990	0.488	TRUE	-0.5446	0.1922	0.5147	1229	1009	633.6	561	622.6	1037	685.5	554.6	31.75	24.92	16	14.74	16.42	26.83	18.98	11.32	NA
TGME49_205730	hypothetical protein	hypothetical protein TGME49_205730	hypothetical protein TGME49_205730 [Toxoplasma gondii ME49]	152	20	2.72815e-93	71.65	1	F:GO:0000166	F:nucleotide binding			mobidb-lite (MOBIDB_LITE)	no GO terms	no GO terms	VIIa	2660	0.511	TRUE	1.85	9.685e-06	0.0002566	191.9	624.9	848.8	749.9	626.9	717.3	516.3	250.5	3.708	11.54	16.03	14.74	12.37	13.88	10.7	3.826	yellow
TGME49_205740	hypothetical protein	transmembrane	hypothetical protein TGME49_205740 [Toxoplasma gondii ME49]	1306	20	0	71.1	3	C:GO:0005737; C:GO:0005783; C:GO:0043234	C:cytoplasm; C:endoplasmic reticulum; C:protein complex			IPR018391 (SMART); IPR002372 (PFAM); G3DSA:2.140.10.10 (GENE3D); IPR011678 (PFAM); mobidb-lite (MOBIDB_LITE); IPR026895 (PANTHER); CYTOPLASMIC_DOMAIN (PHOBIUS); TRANSMEMBRANE (PHOBIUS); NON_CYTOPLASMIC_DOMAIN (PHOBIUS); IPR011047 (SUPERFAMILY); TMhelix (TMHMM)	C:GO:0072546	C:ER membrane protein complex	VIIa	5860	0.563	TRUE	-0.2937	0.2116	0.5406	4038	3228	3344	2994	2979	2855	3062	4515	35.43	27.06	28.67	26.71	26.69	25.08	28.79	31.31	NA
TGME49_205750	histone deacetylase complex subunit Sin3	histone deacetylase complex subunit Sin3	histone deacetylase complex subunit Sin3 [Toxoplasma gondii ME49]	769	20	0	70.45	2	P:GO:0034641; P:GO:0009058	P:cellular nitrogen compound metabolic process; P:biosynthetic process			IPR013194 (SMART); G3DSA:1.20.1160.11 (GENE3D); IPR013194 (PFAM); mobidb-lite (MOBIDB_LITE); mobidb-lite (MOBIDB_LITE); PTHR12346 (PANTHER)	no GO terms	no GO terms	VIIa	3190	0.518	TRUE	-0.0006459	0.9985	0.9997	2010	2196	1807	1551	1539	2157	1525	1182	32.39	33.83	28.46	25.41	25.33	34.82	26.33	15.06	NA
TGME49_205760	membrane protein	secreted ookinete	membrane protein [Toxoplasma gondii ME49]	347	20	0	81.25						PF13385 (PFAM); G3DSA:2.60.120.200 (GENE3D); PTHR42535 (PANTHER); PTHR42535:SF3 (PANTHER); SIGNAL_PEPTIDE_H_REGION (PHOBIUS); SIGNAL_PEPTIDE_C_REGION (PHOBIUS); NON_CYTOPLASMIC_DOMAIN (PHOBIUS); SIGNAL_PEPTIDE_N_REGION (PHOBIUS); SIGNAL_PEPTIDE (PHOBIUS); IPR013320 (SUPERFAMILY)	no GO terms	no GO terms	VIIa	1470	0.499	FALSE	0	1	NA	0	0	0	0	2.188	1.807	19.04	1.411	0	0	0	0	0.07815	0.06328	0.7135	0.03901	NA
TGME49_205770	hypothetical protein	hypothetical protein TGME49_205770	hypothetical protein TGME49_205770 [Toxoplasma gondii ME49]	79	3	1.39704e-49	99.33						mobidb-lite (MOBIDB_LITE)	no GO terms	no GO terms	VIIa	572	0.546	FALSE	0.9019	0.3766	NA	0	3.698	9.094	9.444	2.188	5.42	6.814	7.232	0	0.3176	0.7989	0.8632	0.2008	0.4879	0.6564	0.5138	NA
TGME49_206290	hypothetical protein	transmembrane	putative transmembrane protein [Toxoplasma gondii VEG]	441	9	0	97	1	C:GO:0005575	C:cellular_component			mobidb-lite (MOBIDB_LITE); mobidb-lite (MOBIDB_LITE); NON_CYTOPLASMIC_DOMAIN (PHOBIUS); TRANSMEMBRANE (PHOBIUS); TRANSMEMBRANE (PHOBIUS); CYTOPLASMIC_DOMAIN (PHOBIUS); CYTOPLASMIC_DOMAIN (PHOBIUS); TMhelix (TMHMM)	no GO terms	no GO terms	VIIa	1860	0.556	TRUE	0.3057	0.559	0.8251	388.3	526.9	442.6	672.4	273.5	294.5	308.8	390.5	10.73	13.92	11.96	18.9	7.72	8.152	9.146	8.532	NA
TGME49_206300	hypothetical protein	NOL1 NOP2 sun family	hypothetical protein TGME49_206300 [Toxoplasma gondii ME49]	825	20	0	69.9	1	F:GO:0008168	F:methyltransferase activity			G3DSA:3.40.50.150 (GENE3D); IPR001678 (PFAM); mobidb-lite (MOBIDB_LITE); mobidb-lite (MOBIDB_LITE); PTHR22807:SF47 (PANTHER); PTHR22807 (PANTHER); IPR029063 (SUPERFAMILY)	F:GO:0008168	F:methyltransferase activity	VIIa	3200	0.556	TRUE	-0.07372	0.7887	0.9323	845.2	820.8	779.1	770.6	800.9	769.6	739.9	401.3	13.58	12.6	12.23	12.59	13.14	12.38	12.74	5.096	NA
TGME49_206310	prenyltransferase, UbiA family protein	family	prenyltransferase, UbiA family protein [Toxoplasma gondii ME49]	929	20	0	75.35	5	P:GO:0051186; P:GO:0034641; P:GO:0009058; C:GO:0005575; F:GO:0016765	P:cofactor metabolic process; P:cellular nitrogen compound metabolic process; P:biosynthetic process; C:cellular_component; F:transferase activity, transferring alkyl or aryl (other than methyl) groups	EC:2.5.1; EC:2.5.1.29	Transferring alkyl or aryl groups, other than methyl groups; Geranylgeranyl diphosphate synthase	IPR000537 (PFAM); mobidb-lite (MOBIDB_LITE); mobidb-lite (MOBIDB_LITE); mobidb-lite (MOBIDB_LITE); mobidb-lite (MOBIDB_LITE); PTHR43448:SF2 (PANTHER); PTHR43448 (PANTHER); IPR030470 (PROSITE_PATTERNS); NON_CYTOPLASMIC_DOMAIN (PHOBIUS); CYTOPLASMIC_DOMAIN (PHOBIUS); TRANSMEMBRANE (PHOBIUS); TRANSMEMBRANE (PHOBIUS); TRANSMEMBRANE (PHOBIUS); TRANSMEMBRANE (PHOBIUS); NON_CYTOPLASMIC_DOMAIN (PHOBIUS);…	P:GO:0048034; F:GO:0008495; C:GO:0016021; F:GO:0016765	P:heme O biosynthetic process; F:protoheme IX farnesyltransferase activity; C:integral component of membrane; F:transferase activity, transferring alkyl or aryl (other than methyl) groups	VIIa	4120	0.534	TRUE	-0.1311	0.6356	0.8619	1900	1754	1704	1551	1456	1845	1511	1088	23.71	20.92	20.78	19.68	18.56	23.05	20.21	10.73	NA
TGME49_206320	hypothetical protein	transmembrane	hypothetical protein TGME49_206320 [Toxoplasma gondii ME49]	294	20	1.70257e-178	72.4	1	C:GO:0005575	C:cellular_component			mobidb-lite (MOBIDB_LITE); mobidb-lite (MOBIDB_LITE); CYTOPLASMIC_DOMAIN (PHOBIUS); TRANSMEMBRANE (PHOBIUS); CYTOPLASMIC_DOMAIN (PHOBIUS); NON_CYTOPLASMIC_DOMAIN (PHOBIUS); TRANSMEMBRANE (PHOBIUS); TMhelix (TMHMM); TMhelix (TMHMM)	no GO terms	no GO terms	VIIa	3050	0.518	TRUE	-0.1579	0.6164	0.8546	4797	5036	3516	3118	2951	3866	3564	3998	80.85	81.12	57.93	53.45	50.79	65.27	64.38	53.27	NA
TGME49_206330	PHD-finger domain-containing protein	PHD-finger domain-containing	PHD-finger domain-containing protein [Toxoplasma gondii ME49]	1073	20	0	66.15	1	F:GO:0043167	F:ion binding			Coil (COILS); IPR001965 (SMART); IPR013083 (G3DSA:3.30.40.GENE3D); IPR013083 (G3DSA:3.30.40.GENE3D); mobidb-lite (MOBIDB_LITE); mobidb-lite (MOBIDB_LITE); mobidb-lite (MOBIDB_LITE); mobidb-lite (MOBIDB_LITE); mobidb-lite (MOBIDB_LITE); mobidb-lite (MOBIDB_LITE); mobidb-lite (MOBIDB_LITE); mobidb-lite (MOBIDB_LITE); IPR018527 (PROSITE_PATTERNS); IPR019786 (PROSITE_PATTERNS); IPR019787 (PROSITE_PRO…	F:GO:0046872	F:metal ion binding	VIIa	4200	0.548	TRUE	0.06238	0.8259	0.9461	945.7	996.5	982.2	1130	1164	863.6	1026	1337	11.57	11.66	11.75	14.06	14.55	10.59	13.46	12.93	NA
TGME49_206340	hypothetical protein	transmembrane	hypothetical protein TGME49_206340 [Toxoplasma gondii ME49]	187	5	3.86625e-113	89.2	1	C:GO:0005575	C:cellular_component			CYTOPLASMIC_DOMAIN (PHOBIUS); NON_CYTOPLASMIC_DOMAIN (PHOBIUS); TRANSMEMBRANE (PHOBIUS); TMhelix (TMHMM)	no GO terms	no GO terms	VIIa	2690	0.501	TRUE	0.7988	0.03977	0.1781	1823	3827	2674	3266	2860	4275	2796	3985	34.83	69.89	49.94	63.47	55.82	81.82	57.27	60.2	NA
TGME49_206350	ER-retrevial receptor Ter1p, putative	ER-retrevial receptor Ter1p	ER-retrevial receptor Ter1p, putative [Toxoplasma gondii ME49]	216	20	1.38134e-145	66.65	3	C:GO:0005783; P:GO:0006810; F:GO:0003674	C:endoplasmic reticulum; P:transport; F:molecular_function			IPR000133 (PRINTS); IPR000133 (PFAM); IPR000133 (PANTHER); TRANSMEMBRANE (PHOBIUS); TRANSMEMBRANE (PHOBIUS); NON_CYTOPLASMIC_DOMAIN (PHOBIUS); NON_CYTOPLASMIC_DOMAIN (PHOBIUS); TRANSMEMBRANE (PHOBIUS); CYTOPLASMIC_DOMAIN (PHOBIUS); NON_CYTOPLASMIC_DOMAIN (PHOBIUS); TRANSMEMBRANE (PHOBIUS); CYTOPLASMIC_DOMAIN (PHOBIUS); CYTOPLASMIC_DOMAIN (PHOBIUS); TRANSMEMBRANE (PHOBIUS); CYTOPLASMIC_DOMAIN (PHO…	C:GO:0016021; F:GO:0046923; P:GO:0006621	C:integral component of membrane; F:ER retention sequence binding; P:protein retention in ER lumen	VIIa	2510	0.502	TRUE	0.8546	0.07908	0.2982	6250	16950	6902	13030	14580	15000	12330	37680	128	331.9	138.2	271.5	305	307.6	270.6	610	NA
TGME49_206360	peptidyl-tRNA hydrolase domain-containing protein	peptidyl-tRNA hydrolase domain-containing	peptidyl-tRNA hydrolase domain-containing protein [Toxoplasma gondii ME49]	463	20	0	75.95	4	F:GO:0008135; C:GO:0043234; C:GO:0005840; P:GO:0006457	F:translation factor activity, RNA binding; C:protein complex; C:ribosome; P:protein folding			Coil (COILS); IPR000352 (PFAM); G3DSA:3.30.160.20 (GENE3D); mobidb-lite (MOBIDB_LITE); mobidb-lite (MOBIDB_LITE); PTHR43116 (PANTHER); PTHR43116:SF2 (PANTHER); CYTOPLASMIC_DOMAIN (PHOBIUS); NON_CYTOPLASMIC_DOMAIN (PHOBIUS); TRANSMEMBRANE (PHOBIUS); SSF75620 (SUPERFAMILY)	P:GO:0006415; F:GO:0003747	P:translational termination; F:translation release factor activity	VIIa	3070	0.514	TRUE	-0.378	0.2263	0.5617	1594	1363	1061	982.2	876.4	1124	960.2	601.6	26.7	21.8	17.37	16.73	14.99	18.85	17.23	7.964	NA
TGME49_206380	hypothetical protein	hypothetical protein TGME49_206380	hypothetical protein TGME49_206380 [Toxoplasma gondii ME49]	2462	11	0	90						Coil (COILS); mobidb-lite (MOBIDB_LITE); mobidb-lite (MOBIDB_LITE); mobidb-lite (MOBIDB_LITE); mobidb-lite (MOBIDB_LITE); mobidb-lite (MOBIDB_LITE); mobidb-lite (MOBIDB_LITE); mobidb-lite (MOBIDB_LITE); mobidb-lite (MOBIDB_LITE); mobidb-lite (MOBIDB_LITE); mobidb-lite (MOBIDB_LITE); mobidb-lite (MOBIDB_LITE); mobidb-lite (MOBIDB_LITE); NON_CYTOPLASMIC_DOMAIN (PHOBIUS); TRANSMEMBRANE (PHOBIUS); CY…	no GO terms	no GO terms	VIIa	8610	0.562	TRUE	-0.06902	0.8974	0.975	173.6	240.3	97	294.7	315.1	345.1	469.1	1225	1.036	1.371	0.5661	1.789	1.921	2.064	3.002	5.782	NA
TGME49_206390	hypothetical protein	Hus1	hypothetical protein TGME49_206390 [Toxoplasma gondii ME49]	313	20	0	60.25	5	C:GO:0000228; C:GO:0043234; P:GO:0006259; P:GO:0006950; P:GO:0007049	C:nuclear chromosome; C:protein complex; P:DNA metabolic process; P:response to stress; P:cell cycle			IPR007150 (PFAM); G3DSA:3.70.10.10 (GENE3D); PTHR12900:SF6 (PANTHER); PTHR12900 (PANTHER); SIGNAL_PEPTIDE_N_REGION (PHOBIUS); NON_CYTOPLASMIC_DOMAIN (PHOBIUS); SIGNAL_PEPTIDE (PHOBIUS); SIGNAL_PEPTIDE_H_REGION (PHOBIUS); SIGNAL_PEPTIDE_C_REGION (PHOBIUS)	P:GO:0000077; C:GO:0030896	P:DNA damage checkpoint; C:checkpoint clamp complex	VIIa	2220	0.512	TRUE	0.1194	0.666	0.8777	1398	1621	1422	1360	1362	1454	1693	2681	32.37	35.88	32.18	32.03	32.21	33.73	42.03	49.08	NA
TGME49_206400	FAD binding domain of DNA photolyase domain-containing protein	FAD binding domain of DNA photolyase domain-containing	FAD binding domain of DNA photolyase domain-containing protein [Toxoplasma gondii ME49]	548	20	0	76.3	3	F:GO:0016829; P:GO:0006259; P:GO:0006950	F:lyase activity; P:DNA metabolic process; P:response to stress	EC:4.1.99.3; EC:4.1.99	Deoxyribodipyrimidine photo-lyase; Carbon-carbon lyases	G3DSA:1.25.40.80 (GENE3D); IPR014729 (G3DSA:3.40.50.GENE3D); G3DSA:1.10.579.10 (GENE3D); IPR006050 (PFAM); mobidb-lite (MOBIDB_LITE); PTHR10211 (PANTHER); IPR006050 (PROSITE_PROFILES); IPR005101 (SUPERFAMILY); IPR006050 (SUPERFAMILY)	no GO terms	no GO terms	VIIa	2110	0.512	TRUE	2.132	0.001584	0.01321	31.98	327.2	100	245.5	345.7	399.3	604.6	1949	0.7791	7.619	2.382	6.084	8.602	9.744	15.79	37.53	blue
TGME49_206415	myosin K	myosin K	myosin K [Toxoplasma gondii ME49]	2412	20	0	95.6	4	P:GO:0008150; C:GO:0005856; F:GO:0043167; C:GO:0043234	P:biological_process; C:cytoskeleton; F:ion binding; C:protein complex	EC:3.6.1; EC:3.6.1.15	Acting on acid anhydrides; Nucleoside-triphosphate phosphatase	Coil (COILS); IPR001609 (PRINTS); IPR000048 (SMART); IPR001609 (SMART); G3DSA:4.10.270.10 (GENE3D); G3DSA:1.20.5.190 (GENE3D); IPR000048 (PFAM); G3DSA:3.40.50.300 (GENE3D); IPR001609 (PFAM); mobidb-lite (MOBIDB_LITE); mobidb-lite (MOBIDB_LITE); mobidb-lite (MOBIDB_LITE); mobidb-lite (MOBIDB_LITE); mobidb-lite (MOBIDB_LITE); mobidb-lite (MOBIDB_LITE); mobidb-lite (MOBIDB_LITE); mobidb-lite (MOBIDB…	F:GO:0005524; C:GO:0016459; F:GO:0005515; F:GO:0003774	F:ATP binding; C:myosin complex; F:protein binding; F:motor activity	VIIa	8060	0.578	TRUE	-0.2544	0.4428	0.7619	1229	994.6	1058	1080	1125	854.6	1220	1294	7.838	6.063	6.596	7.008	7.326	5.459	8.339	6.527	NA
TGME49_206430	formin FRM1	formin FRM1	formin FRM1, partial [Toxoplasma gondii ARI]	1073	20	0	93.7	1	F:GO:0003674	F:molecular_function			Coil (COILS); Coil (COILS); Coil (COILS); Coil (COILS); Coil (COILS); Coil (COILS); Coil (COILS); Coil (COILS); IPR015425 (SMART); IPR015425 (PFAM); IPR011991 (G3DSA:1.10.10.GENE3D); G3DSA:1.20.1250.10 (GENE3D); mobidb-lite (MOBIDB_LITE); mobidb-lite (MOBIDB_LITE); mobidb-lite (MOBIDB_LITE); mobidb-lite (MOBIDB_LITE); mobidb-lite (MOBIDB_LITE); mobidb-lite (MOBIDB_LITE); mobidb-lite (MOBIDB_LITE)…	F:GO:0005515	F:protein binding	VIIa	17400	0.563	TRUE	0.5159	0.27	0.6157	589.3	990.9	730.6	1173	628	832.9	1173	612.4	1.741	2.798	2.11	3.524	1.895	2.465	3.716	1.43	NA
TGME49_206440	cpw-wpc domain-containing protein	cpw-wpc domain-containing	cpw-wpc domain-containing protein [Toxoplasma gondii ME49]	199	20	5.12106e-149	61.9						IPR006387 (SMART); IPR006387 (PFAM); PTHR38919 (PANTHER); PTHR38919:SF5 (PANTHER); SIGNAL_PEPTIDE_N_REGION (PHOBIUS); SIGNAL_PEPTIDE_C_REGION (PHOBIUS); NON_CYTOPLASMIC_DOMAIN (PHOBIUS); SIGNAL_PEPTIDE (PHOBIUS); SIGNAL_PEPTIDE_H_REGION (PHOBIUS); SignalP-noTM (SIGNALP_EUK)	no GO terms	no GO terms	VIIa	1990	0.516	FALSE	0	1	NA	0	0	0	0	0	0	4.976	0.8819	0	0	0	0	0	0	0.1378	0.01801	NA
TGME49_206450	autophagy-related cysteine peptidase atg4, putative	autophagy-related cysteine peptidase atg4	autophagy-related cysteine peptidase atg4, putative [Toxoplasma gondii ME49]	1864	20	0	80.75	4	C:GO:0005737; P:GO:0006914; F:GO:0008233; P:GO:0006810	C:cytoplasm; P:autophagy; F:peptidase activity; P:transport	EC:3.4	Acting on peptide bonds (peptidases)	Coil (COILS); IPR005078 (PFAM); mobidb-lite (MOBIDB_LITE); mobidb-lite (MOBIDB_LITE); mobidb-lite (MOBIDB_LITE); mobidb-lite (MOBIDB_LITE); mobidb-lite (MOBIDB_LITE); mobidb-lite (MOBIDB_LITE); mobidb-lite (MOBIDB_LITE); mobidb-lite (MOBIDB_LITE); mobidb-lite (MOBIDB_LITE); mobidb-lite (MOBIDB_LITE); mobidb-lite (MOBIDB_LITE); mobidb-lite (MOBIDB_LITE); mobidb-lite (MOBIDB_LITE); mobidb-lite (MOB…	no GO terms	no GO terms	VIIa	12900	0.605	TRUE	-0.1767	0.7108	0.8973	447.7	380.8	424.4	755.5	666.3	462.5	994.6	2646	1.784	1.45	1.653	3.062	2.712	1.846	4.248	8.337	NA
TGME49_206460	hypothetical protein	hypothetical protein TGME49_206460	hypothetical protein TGME49_206460 [Toxoplasma gondii ME49]	159	5	1.15941e-88	98						no IPS match	no IPS match	no IPS match	VIIa	2860	0.5	TRUE	0.7189	0.2744	0.6215	31.98	38.82	87.91	73.66	87.53	99.37	114.9	297.7	0.5748	0.6669	1.545	1.347	1.607	1.789	2.214	4.231	NA
TGME49_206470	pyruvate dehydrogenase complex subunit PDH-E3II	pyruvate dehydrogenase complex subunit PDH-E3II	pyruvate dehydrogenase complex subunit PDH-E3II [Toxoplasma gondii ME49]	519	20	0	86.9	13	P:GO:0006091; P:GO:0009056; F:GO:0043167; P:GO:0006520; P:GO:0009058; P:GO:0044723; P:GO:0044712; C:GO:0005623; P:GO:0005975; F:GO:0016491; P:GO:0042592; P:GO:0051186; P:GO:0034641	P:generation of precursor metabolites and energy; P:catabolic process; F:ion binding; P:cellular amino acid metabolic process; P:biosynthetic process; P:single-organism carbohydrate metabolic process; P:single-organism catabolic process; C:cell; P:carbohydrate metabolic process; F:oxidoreductase activity; P:homeostatic process; P:cofactor metabolic process; P:cellular nitrogen compound metabolic …	EC:1.8.1.4	Dihydrolipoyl dehydrogenase	PR00411 (PRINTS); PR00368 (PRINTS); IPR006258 (TIGRFAM); G3DSA:3.40.50.720 (GENE3D); IPR016156 (G3DSA:3.30.390.GENE3D); PIRSF000350 (PIRSF); IPR023753 (G3DSA:3.50.50.GENE3D); IPR023753 (PFAM); IPR004099 (PFAM); PTHR22912:SF188 (PANTHER); PTHR22912 (PANTHER); IPR012999 (PROSITE_PATTERNS); IPR023753 (SUPERFAMILY); IPR016156 (SUPERFAMILY)	F:GO:0016668; F:GO:0050660; F:GO:0016491; P:GO:0055114; P:GO:0045454; F:GO:0004148	F:oxidoreductase activity, acting on a sulfur group of donors, NAD(P) as acceptor; F:flavin adenine dinucleotide binding; F:oxidoreductase activity; P:oxidation-reduction process; P:cell redox homeostasis; F:dihydrolipoyl dehydrogenase activity	VIIa	3590	0.571	TRUE	-0.08277	0.7363	0.908	12340	10910	12360	11370	10740	9487	10480	11570	176.7	149.3	173	165.6	157	136.1	160.8	130.9	NA
TGME49_206480	hypothetical protein	hypothetical protein TGME49_206480	hypothetical protein TGME49_206480 [Toxoplasma gondii ME49]	207	20	8.81333e-139	80.6	1	C:GO:0005575	C:cellular_component			SIGNAL_PEPTIDE_C_REGION (PHOBIUS); CYTOPLASMIC_DOMAIN (PHOBIUS); SIGNAL_PEPTIDE_N_REGION (PHOBIUS); SIGNAL_PEPTIDE (PHOBIUS); SIGNAL_PEPTIDE_H_REGION (PHOBIUS); NON_CYTOPLASMIC_DOMAIN (PHOBIUS); TRANSMEMBRANE (PHOBIUS)	no GO terms	no GO terms	VIIa	2160	0.555	TRUE	-0.09049	0.7388	0.908	5587	4727	5757	4885	5464	4706	4322	5537	133	107.5	133.9	118.2	132.8	112.2	110.2	104.2	NA
TGME49_206490	ICE family protease (caspase) p20 domain-containing protein	ICE family protease (caspase) p20 domain-containing	ICE family protease (caspase) p20 domain-containing protein [Toxoplasma gondii ME49]	742	20	0	90.6	1	F:GO:0008233	F:peptidase activity	EC:3.4.22; EC:3.4	Acting on peptide bonds (peptidases); Acting on peptide bonds (peptidases)	Coil (COILS); G3DSA:3.40.50.1460 (GENE3D); PF00656 (PFAM); G3DSA:1.10.8.10 (GENE3D); IPR000008 (G3DSA:2.60.40.GENE3D); mobidb-lite (MOBIDB_LITE); PTHR31773 (PANTHER); CYTOPLASMIC_DOMAIN (PHOBIUS); NON_CYTOPLASMIC_DOMAIN (PHOBIUS); TRANSMEMBRANE (PHOBIUS); IPR000008 (SUPERFAMILY); IPR029030 (SUPERFAMILY)	no GO terms	no GO terms	VIIa	3880	0.55	TRUE	-0.1262	0.6884	0.8868	1334	1043	1397	1113	1266	1003	1051	909.1	17.67	13.2	18.1	14.99	17.13	13.31	14.93	9.522	NA
TGME49_206500	hypothetical protein	methyltransferase	hypothetical protein TGME49_206500 [Toxoplasma gondii ME49]	1354	20	0	76.25	1	F:GO:0008168	F:methyltransferase activity			Coil (COILS); G3DSA:3.40.50.150 (GENE3D); mobidb-lite (MOBIDB_LITE); mobidb-lite (MOBIDB_LITE); mobidb-lite (MOBIDB_LITE); mobidb-lite (MOBIDB_LITE); mobidb-lite (MOBIDB_LITE); mobidb-lite (MOBIDB_LITE); cd11715 (CDD)	no GO terms	no GO terms	VIIa	5470	0.563	TRUE	-0.3368	0.4001	0.7344	735.5	452.9	700.3	515.7	692.6	426.4	488.7	353.3	6.912	4.068	6.433	4.928	6.647	4.014	4.923	2.625	NA
TGME49_206510	toxolysin TLN4	toxolysin TLN4	toxolysin TLN4 [Toxoplasma gondii ME49]	2340	20	0	96.55	2	P:GO:0008150; F:GO:0043167	P:biological_process; F:ion binding			Coil (COILS); G3DSA:3.30.830.10 (GENE3D); IPR032632 (PFAM); G3DSA:3.30.830.10 (GENE3D); IPR007863 (PFAM); G3DSA:3.30.830.10 (GENE3D); IPR011765 (PFAM); G3DSA:3.30.830.10 (GENE3D); mobidb-lite (MOBIDB_LITE); mobidb-lite (MOBIDB_LITE); mobidb-lite (MOBIDB_LITE); mobidb-lite (MOBIDB_LITE); mobidb-lite (MOBIDB_LITE); mobidb-lite (MOBIDB_LITE); mobidb-lite (MOBIDB_LITE); mobidb-lite (MOBIDB_LITE); mob…	F:GO:0046872; F:GO:0003824	F:metal ion binding; F:catalytic activity	VIIa	8790	0.583	TRUE	1.036	0.06539	0.2611	1037	1220	3347	3645	2799	1790	3051	1163	6.065	6.82	19.13	21.68	16.72	10.49	19.12	5.379	NA
TGME49_206520	hypothetical protein	hypothetical protein TGME49_206520	hypothetical protein TGME49_206520 [Toxoplasma gondii ME49]	215	5	7.41892e-143	99						no IPS match	no IPS match	no IPS match	VIIa	784	0.578	FALSE	0	1	NA	0	0	0	1.889	0	1.807	2.596	0.3528	0	0	0	0.126	0	0.1187	0.1824	0.01829	NA
TGME49_206540	hypothetical protein	transmembrane	putative transmembrane protein [Toxoplasma gondii TgCatPRC2]	1255	17	0	95.06	1	C:GO:0005575	C:cellular_component			mobidb-lite (MOBIDB_LITE); mobidb-lite (MOBIDB_LITE); mobidb-lite (MOBIDB_LITE); mobidb-lite (MOBIDB_LITE); mobidb-lite (MOBIDB_LITE); TRANSMEMBRANE (PHOBIUS); TRANSMEMBRANE (PHOBIUS); TRANSMEMBRANE (PHOBIUS); TRANSMEMBRANE (PHOBIUS); TRANSMEMBRANE (PHOBIUS); NON_CYTOPLASMIC_DOMAIN (PHOBIUS); CYTOPLASMIC_DOMAIN (PHOBIUS); TRANSMEMBRANE (PHOBIUS); TRANSMEMBRANE (PHOBIUS); NON_CYTOPLASMIC_DOMAIN (P…	no GO terms	no GO terms	VIIa	6440	0.578	TRUE	-0.2524	0.5243	0.8078	1055	665.6	1094	878.3	1140	758.8	831.2	560.7	8.424	5.077	8.539	7.13	9.294	6.067	7.112	3.538	NA
TGME49_206550	hypothetical protein	TPA: hydrocephalus inducing	hypothetical protein TGME49_206550 [Toxoplasma gondii ME49]	5044	20	0	97.8						Coil (COILS); IPR013783 (G3DSA:2.60.40.GENE3D); IPR013783 (G3DSA:2.60.40.GENE3D); G3DSA:3.40.50.300 (GENE3D); IPR013783 (G3DSA:2.60.40.GENE3D); PF14874 (PFAM); IPR013783 (G3DSA:2.60.40.GENE3D); IPR013783 (G3DSA:2.60.40.GENE3D); mobidb-lite (MOBIDB_LITE); mobidb-lite (MOBIDB_LITE); mobidb-lite (MOBIDB_LITE); mobidb-lite (MOBIDB_LITE); mobidb-lite (MOBIDB_LITE); mobidb-lite (MOBIDB_LITE); mobidb-li…	no GO terms	no GO terms	VIIa	15100	0.565	TRUE	3.091	4.175e-08	3.763e-06	18.27	244	278.9	719.6	712.3	735.3	834.1	2030	0.06221	0.794	0.9281	2.492	2.476	2.507	3.044	5.463	orange
TGME49_206560	EF hand domain-containing protein	calmodulin	EF hand domain-containing protein [Toxoplasma gondii ME49]	183	20	1.15536e-119	69.7	1	F:GO:0043167	F:ion binding			IPR002048 (SMART); G3DSA:1.10.238.10 (GENE3D); IPR002048 (PFAM); G3DSA:1.10.238.10 (GENE3D); G3DSA:1.10.238.10 (GENE3D); G3DSA:1.10.238.10 (GENE3D); PTHR10891 (PANTHER); PTHR10891:SF701 (PANTHER); IPR018247 (PROSITE_PATTERNS); IPR002048 (PROSITE_PROFILES); IPR002048 (PROSITE_PROFILES); IPR002048 (PROSITE_PROFILES); IPR002048 (CDD); IPR011992 (SUPERFAMILY)	F:GO:0005509	F:calcium ion binding	VIIa	1390	0.504	TRUE	3.089	5.54e-12	2.4e-09	50.25	562	503.2	791.4	913.6	1212	1224	2495	1.858	19.86	18.19	29.77	34.5	44.91	48.54	72.93	orange
TGME49_206570	kinesin, putative	kinesin	kinesin, putative [Toxoplasma gondii ME49]	717	20	0	77	6	P:GO:0008150; C:GO:0005856; F:GO:0043167; C:GO:0043234; F:GO:0008092; P:GO:0044699	P:biological_process; C:cytoskeleton; F:ion binding; C:protein complex; F:cytoskeletal protein binding; P:single-organism process	EC:3.6.1; EC:3.6.1.15	Acting on acid anhydrides; Nucleoside-triphosphate phosphatase	IPR001752 (PRINTS); IPR001752 (SMART); IPR001752 (PFAM); IPR001752 (G3DSA:3.40.850.GENE3D); mobidb-lite (MOBIDB_LITE); mobidb-lite (MOBIDB_LITE); PTHR24115 (PANTHER); IPR019821 (PROSITE_PATTERNS); IPR001752 (PROSITE_PROFILES); IPR027417 (SUPERFAMILY)	F:GO:0005524; F:GO:0003777; P:GO:0007018; F:GO:0008017	F:ATP binding; F:microtubule motor activity; P:microtubule-based movement; F:microtubule binding	VIIa	2420	0.492	TRUE	3.381	2.57e-06	9.757e-05	9.137	430.8	142.5	381.5	468.3	509.5	905.7	3145	0.1941	8.745	2.958	8.243	10.16	10.84	20.62	52.81	blue
TGME49_206580	formin FRM2	formin FRM2	formin FRM2 [Toxoplasma gondii TgCatPRC2]	773	12	0	95.33						Coil (COILS); IPR015425 (SMART); IPR015425 (PFAM); mobidb-lite (MOBIDB_LITE); mobidb-lite (MOBIDB_LITE); mobidb-lite (MOBIDB_LITE); mobidb-lite (MOBIDB_LITE); mobidb-lite (MOBIDB_LITE); mobidb-lite (MOBIDB_LITE); mobidb-lite (MOBIDB_LITE); mobidb-lite (MOBIDB_LITE); mobidb-lite (MOBIDB_LITE); mobidb-lite (MOBIDB_LITE); mobidb-lite (MOBIDB_LITE); mobidb-lite (MOBIDB_LITE); mobidb-lite (MOBIDB_LITE…	no GO terms	no GO terms	VIIa	15700	0.598	TRUE	-0.0771	0.8385	0.9516	904.5	970.6	742.7	1037	928.9	773.3	1164	1299	2.962	3.037	2.377	3.453	3.106	2.536	4.084	3.363	NA
TGME49_206590	calcium-dependent protein kinase CDPK2A	calcium-dependent kinase CDPK2A	calcium-dependent protein kinase CDPK2A [Toxoplasma gondii ME49]	786	20	0	90.6	4	F:GO:0043167; P:GO:0006464; P:GO:0006520; F:GO:0016301	F:ion binding; P:cellular protein modification process; P:cellular amino acid metabolic process; F:kinase activity	EC:2.7.11; EC:2.7.11.17	Transferring phosphorus-containing groups; Calcium/calmodulin-dependent protein kinase	IPR002048 (SMART); IPR000719 (SMART); G3DSA:1.10.238.10 (GENE3D); G3DSA:3.30.200.20 (GENE3D); G3DSA:1.10.510.10 (GENE3D); G3DSA:1.10.510.10 (GENE3D); G3DSA:1.10.238.10 (GENE3D); IPR000719 (PFAM); IPR002048 (PFAM); G3DSA:1.10.238.10 (GENE3D); mobidb-lite (MOBIDB_LITE); mobidb-lite (MOBIDB_LITE); PTHR24349:SF236 (PANTHER); PTHR24349 (PANTHER); IPR018247 (PROSITE_PATTERNS); IPR018247 (PROSITE_PATTER…	F:GO:0005524; F:GO:0005509; F:GO:0004672; P:GO:0006468	F:ATP binding; F:calcium ion binding; F:protein kinase activity; P:protein phosphorylation	VIIa	6250	0.552	TRUE	0.2245	0.4969	0.7916	3787	3585	5284	4384	4760	3908	3450	1936	31.15	28.18	42.48	36.67	39.99	32.2	30.41	12.59	NA
TGME49_206600	sigma-70, region 3 protein	sigma- region 3	sigma-70, region 3 protein [Toxoplasma gondii ME49]	1234	17	0	78.06	7	F:GO:0003677; F:GO:0001071; F:GO:0000988; P:GO:0034641; P:GO:0009058; C:GO:0043234; C:GO:0005622	F:DNA binding; F:nucleic acid binding transcription factor activity; F:transcription factor activity, protein binding; P:cellular nitrogen compound metabolic process; P:biosynthetic process; C:protein complex; C:intracellular			IPR011991 (G3DSA:1.10.10.GENE3D); IPR007624 (PFAM); mobidb-lite (MOBIDB_LITE); mobidb-lite (MOBIDB_LITE); mobidb-lite (MOBIDB_LITE); mobidb-lite (MOBIDB_LITE); mobidb-lite (MOBIDB_LITE); mobidb-lite (MOBIDB_LITE); IPR013324 (SUPERFAMILY)	F:GO:0016987; F:GO:0003677; F:GO:0003700; P:GO:0006355; P:GO:0006352	F:sigma factor activity; F:DNA binding; F:transcription factor activity, sequence-specific DNA binding; P:regulation of transcription, DNA-templated; P:DNA-templated transcription, initiation	VIIa	4660	0.582	TRUE	-0.4346	0.1236	0.4023	1252	904	936.7	1105	947.5	979.2	889.1	788.3	13.81	9.531	10.1	12.4	10.67	10.82	10.51	6.874	NA
TGME49_206605	hypothetical protein	hypothetical protein TGME49_206605	hypothetical protein TGME49_206605 [Toxoplasma gondii ME49]	117	5	6.0352e-77	99.2						mobidb-lite (MOBIDB_LITE)	no GO terms	no GO terms	VIIa	354	0.556	TRUE	-0.3522	0.4106	0.7403	374.6	364.2	209.2	268.2	245.1	289.1	286.5	262.1	54.4	50.55	29.69	39.61	36.35	42.05	44.6	30.09	NA
TGME49_206610	pyruvate dehydrogenase complex subunit PDH-E2	pyruvate dehydrogenase complex subunit PDH-E2	pyruvate dehydrogenase complex subunit PDH-E2 [Toxoplasma gondii ME49]	929	20	0	72.15	11	P:GO:0005975; F:GO:0016746; P:GO:0006091; P:GO:0009056; P:GO:0051186; P:GO:0006520; P:GO:0009058; P:GO:0034641; F:GO:0016874; P:GO:0044723; P:GO:0044712	P:carbohydrate metabolic process; F:transferase activity, transferring acyl groups; P:generation of precursor metabolites and energy; P:catabolic process; P:cofactor metabolic process; P:cellular amino acid metabolic process; P:biosynthetic process; P:cellular nitrogen compound metabolic process; F:ligase activity; P:single-organism carbohydrate metabolic process; P:single-organism catabolic proc…	EC:2.3.1.12; EC:6.4.1.1; EC:2.3.1	Dihydrolipoyllysine-residue acetyltransferase; Pyruvate carboxylase; Acyltransferases	Coil (COILS); IPR004167 (G3DSA:4.10.320.GENE3D); IPR001078 (PFAM); G3DSA:3.90.1170.30 (GENE3D); G3DSA:3.90.1170.30 (GENE3D); IPR004167 (PFAM); IPR000089 (PFAM); G3DSA:3.30.559.10 (GENE3D); mobidb-lite (MOBIDB_LITE); mobidb-lite (MOBIDB_LITE); mobidb-lite (MOBIDB_LITE); mobidb-lite (MOBIDB_LITE); PTHR23151:SF74 (PANTHER); PTHR23151 (PANTHER); IPR003016 (PROSITE_PATTERNS); IPR003016 (PROSITE_PATTER…	F:GO:0016746; P:GO:0008152	F:transferase activity, transferring acyl groups; P:metabolic process	VIIa	3030	0.579	TRUE	-0.432	0.1474	0.4435	2252	1653	1661	1700	1753	1220	1627	1763	38.21	26.8	27.55	29.33	30.37	20.72	29.58	23.64	NA
TGME49_206620	hypothetical protein	OST-HTH associated domain	hypothetical protein TGME49_206620 [Toxoplasma gondii ME49]	943	20	0	77.85						IPR025677 (PFAM); mobidb-lite (MOBIDB_LITE); mobidb-lite (MOBIDB_LITE); mobidb-lite (MOBIDB_LITE); mobidb-lite (MOBIDB_LITE); IPR025605 (PROSITE_PROFILES)	no GO terms	no GO terms	VIIa	2830	0.5	TRUE	3.451	5.06e-08	4.305e-06	109.6	3037	915.5	2278	3739	3451	5719	23680	1.992	52.73	16.26	42.08	69.35	62.79	111.3	340	blue
TGME49_206630	hypothetical protein	CAAX protease self-immunity	hypothetical protein TGME49_206630 [Toxoplasma gondii ME49]	665	13	0	84.77	2	F:GO:0008233; C:GO:0005575	F:peptidase activity; C:cellular_component			IPR003675 (PFAM); mobidb-lite (MOBIDB_LITE); mobidb-lite (MOBIDB_LITE); NON_CYTOPLASMIC_DOMAIN (PHOBIUS); CYTOPLASMIC_DOMAIN (PHOBIUS); CYTOPLASMIC_DOMAIN (PHOBIUS); CYTOPLASMIC_DOMAIN (PHOBIUS); TRANSMEMBRANE (PHOBIUS); NON_CYTOPLASMIC_DOMAIN (PHOBIUS); CYTOPLASMIC_DOMAIN (PHOBIUS); TRANSMEMBRANE (PHOBIUS); TRANSMEMBRANE (PHOBIUS); TRANSMEMBRANE (PHOBIUS); TRANSMEMBRANE (PHOBIUS); NON_CYTOPLASMI…	C:GO:0016020	C:membrane	VIIa	5630	0.517	TRUE	-0.3106	0.3914	0.7303	2047	2039	1237	1859	1817	1915	1913	2334	18.69	17.79	11.04	17.26	16.95	17.52	18.72	16.84	NA
TGME49_206640	hypothetical protein	at hook motif	hypothetical protein TGME49_206640 [Toxoplasma gondii ME49]	1282	20	0	83.5	1	F:GO:0003677	F:DNA binding			mobidb-lite (MOBIDB_LITE); mobidb-lite (MOBIDB_LITE); mobidb-lite (MOBIDB_LITE); mobidb-lite (MOBIDB_LITE); mobidb-lite (MOBIDB_LITE); mobidb-lite (MOBIDB_LITE); mobidb-lite (MOBIDB_LITE); mobidb-lite (MOBIDB_LITE); mobidb-lite (MOBIDB_LITE); mobidb-lite (MOBIDB_LITE)	no GO terms	no GO terms	VIIa	5590	0.558	TRUE	-0.6507	0.06943	0.2725	8113	5903	4299	8062	5482	6748	6206	7592	74.61	51.88	38.64	75.4	51.48	62.16	61.17	55.2	NA
TGME49_206650	zinc finger, c2h2 type domain-containing protein	zinc c2h2 type domain-containing	zinc finger, c2h2 type domain-containing protein [Toxoplasma gondii ME49]	1555	20	0	76.35	7	P:GO:0051276; P:GO:0009056; F:GO:0043167; P:GO:0006464; P:GO:0006520; F:GO:0008168; P:GO:0044712	P:chromosome organization; P:catabolic process; F:ion binding; P:cellular protein modification process; P:cellular amino acid metabolic process; F:methyltransferase activity; P:single-organism catabolic process	EC:2.1.1.43; EC:2.1.1	Histone-lysine N-methyltransferase; Transferring one-carbon groups	IPR013087 (SMART); G3DSA:3.30.160.60 (GENE3D); G3DSA:3.30.160.60 (GENE3D); G3DSA:3.30.160.60 (GENE3D); G3DSA:3.30.160.60 (GENE3D); IPR013083 (G3DSA:3.30.40.GENE3D); G3DSA:3.30.160.60 (GENE3D); PF00096 (PFAM); mobidb-lite (MOBIDB_LITE); mobidb-lite (MOBIDB_LITE); mobidb-lite (MOBIDB_LITE); mobidb-lite (MOBIDB_LITE); mobidb-lite (MOBIDB_LITE); mobidb-lite (MOBIDB_LITE); PTHR24393 (PANTHER); PTHR243…	F:GO:0003676	F:nucleic acid binding	VIIa	7380	0.556	TRUE	0.6407	0.1007	0.3515	785.8	931.8	1567	1864	1586	1068	1160	627.4	5.473	6.203	10.67	13.21	11.29	7.45	8.659	3.455	NA
TGME49_206660	hypothetical protein	hypothetical protein TGME49_206660	hypothetical protein TGME49_206660 [Toxoplasma gondii ME49]	388	7	0	93.71						no IPS match	no IPS match	no IPS match	VIIa	3770	0.491	TRUE	2.576	0.0002105	0.0027	41.12	669.2	197	481.7	920.1	865.4	1697	6313	0.5606	8.722	2.626	6.679	12.81	11.82	24.81	68.05	blue
TGME49_206670	hypothetical protein	RNA recognition motif ( or RNP domain)	hypothetical protein TGME49_206670 [Toxoplasma gondii ME49]	2071	20	0	91.15	1	F:GO:0003674	F:molecular_function			Coil (COILS); IPR000504 (SMART); G3DSA:3.30.70.330 (GENE3D); G3DSA:3.30.70.330 (GENE3D); IPR000504 (PFAM); IPR012921 (PFAM); mobidb-lite (MOBIDB_LITE); mobidb-lite (MOBIDB_LITE); mobidb-lite (MOBIDB_LITE); mobidb-lite (MOBIDB_LITE); mobidb-lite (MOBIDB_LITE); mobidb-lite (MOBIDB_LITE); mobidb-lite (MOBIDB_LITE); PTHR23189:SF59 (PANTHER); PTHR23189 (PANTHER); IPR000504 (PROSITE_PROFILES); IPR00050…	F:GO:0003676	F:nucleic acid binding	VIIa	7880	0.622	TRUE	-0.1291	0.7025	0.8942	5139	3997	5393	5769	4833	4172	5469	6006	33.53	24.92	34.39	38.27	32.2	27.26	38.24	30.97	NA
TGME49_206680	hypothetical protein	hypothetical protein TGME49_206680	hypothetical protein TGME49_206680 [Toxoplasma gondii ME49]	216	13	2.85629e-158	79.85						mobidb-lite (MOBIDB_LITE)	no GO terms	no GO terms	VIIa	1840	0.512	TRUE	-0.2171	0.5029	0.7962	1759	1671	1325	982.2	1141	1474	1170	634.3	49.14	44.62	36.18	27.91	32.56	41.26	35.02	14.01	NA
TGME49_206690	glideosome-associated protein with multiple-membrane spans GAPM2B	glideosome-associated with multiple-membrane spans GAPM2B	glideosome-associated protein with multiple-membrane spans GAPM2B [Toxoplasma gondii ME49]	426	20	0	74.5	2	C:GO:0005856; C:GO:0043234	C:cytoskeleton; C:protein complex			IPR021691 (PFAM); CYTOPLASMIC_DOMAIN (PHOBIUS); TRANSMEMBRANE (PHOBIUS); CYTOPLASMIC_DOMAIN (PHOBIUS); TRANSMEMBRANE (PHOBIUS); TRANSMEMBRANE (PHOBIUS); NON_CYTOPLASMIC_DOMAIN (PHOBIUS); TRANSMEMBRANE (PHOBIUS); TRANSMEMBRANE (PHOBIUS); CYTOPLASMIC_DOMAIN (PHOBIUS); NON_CYTOPLASMIC_DOMAIN (PHOBIUS); CYTOPLASMIC_DOMAIN (PHOBIUS); TRANSMEMBRANE (PHOBIUS); NON_CYTOPLASMIC_DOMAIN (PHOBIUS); TMhelix (…	no GO terms	no GO terms	VIIa	1740	0.525	TRUE	1.655	1.716e-05	0.0003886	397.5	1080	1537	1356	1172	1005	749.6	463.9	11.74	30.49	44.38	40.75	35.35	29.73	23.74	10.83	yellow
TGME49_206695	hypothetical protein	hypothetical protein TGME49_206695	hypothetical protein TGME49_206695 [Toxoplasma gondii ME49]	91	5	2.17299e-49	91.4						no IPS match	no IPS match	no IPS match	VIIa	441	0.524	TRUE	1.384	0.003908	0.02677	127.9	362.4	345.6	377.8	280.1	408.3	252.3	120.5	14.91	40.37	39.38	44.78	33.34	47.67	31.53	11.1	yellow
TGME49_206700	hypothetical protein	hypothetical protein TGME49_206700	hypothetical protein TGME49_206700 [Toxoplasma gondii ME49]	240	7	2.81594e-164	74.43						mobidb-lite (MOBIDB_LITE)	no GO terms	no GO terms	VIIa	1770	0.539	TRUE	0.1563	0.5961	0.8457	735.5	815.3	827.6	670.5	656.5	614.3	704.5	1003	21.36	22.63	23.49	19.81	19.47	17.87	21.93	23.02	NA
TGME49_206710	hypothetical protein	Structural maintenance of chromosomes 3	hypothetical protein TGME49_206710 [Toxoplasma gondii ME49]	675	20	0	75.85						Coil (COILS); Coil (COILS); mobidb-lite (MOBIDB_LITE); mobidb-lite (MOBIDB_LITE); mobidb-lite (MOBIDB_LITE)	no GO terms	no GO terms	VIIa	3520	0.555	TRUE	1.118	0.02016	0.1039	73.09	153.4	184.9	149.2	158.6	146.3	153.9	150.5	1.067	2.142	2.64	2.216	2.366	2.141	2.409	1.737	NA
TGME49_206910	hypothetical protein	hypothetical protein TGME49_206910	hypothetical protein TGME49_206910 [Toxoplasma gondii ME49]	98	2	9.68776e-65	99						SIGNAL_PEPTIDE_C_REGION (PHOBIUS); SIGNAL_PEPTIDE (PHOBIUS); NON_CYTOPLASMIC_DOMAIN (PHOBIUS); SIGNAL_PEPTIDE_H_REGION (PHOBIUS); SIGNAL_PEPTIDE_N_REGION (PHOBIUS); SignalP-noTM (SIGNALP_EUK)	no GO terms	no GO terms	IV	297	0.539	FALSE	NA	1	NA	0	0	0	0	0	0	0	0	0	0	0	0	0	0	0	0	NA
TGME49_207005	SAG-related sequence SRS48Q	SAG-related sequence SRS48Q	SAG-related sequence SRS48Q [Toxoplasma gondii ME49]	365	20	0	83.95	1	C:GO:0005575	C:cellular_component			Coil (COILS); G3DSA:2.60.40.1320 (GENE3D); G3DSA:2.60.40.1320 (GENE3D); IPR007226 (PFAM); NON_CYTOPLASMIC_DOMAIN (PHOBIUS); TRANSMEMBRANE (PHOBIUS); CYTOPLASMIC_DOMAIN (PHOBIUS); SignalP-noTM (SIGNALP_GRAM_NEGATIVE); SignalP-TM (SIGNALP_GRAM_POSITIVE); IPR007226 (SUPERFAMILY)	C:GO:0016020	C:membrane	X	1400	0.504	TRUE	1.132	0.00563	0.03637	2234	5657	4435	3712	3165	5734	3215	1898	82.03	198.5	159.2	138.6	118.7	210.9	126.5	55.09	yellow
TGME49_207010	SAG-related sequence SRS48K	SAG-related sequence SRS48K	SAG-related sequence SRS48K [Toxoplasma gondii ME49]	369	20	0	77.15	1	C:GO:0005575	C:cellular_component			G3DSA:2.60.40.1320 (GENE3D); IPR007226 (PFAM); G3DSA:2.60.40.1320 (GENE3D); SIGNAL_PEPTIDE_C_REGION (PHOBIUS); SIGNAL_PEPTIDE (PHOBIUS); NON_CYTOPLASMIC_DOMAIN (PHOBIUS); SIGNAL_PEPTIDE_H_REGION (PHOBIUS); SIGNAL_PEPTIDE_N_REGION (PHOBIUS); SignalP-TM (SIGNALP_EUK); SignalP-TM (SIGNALP_GRAM_POSITIVE); SignalP-noTM (SIGNALP_GRAM_NEGATIVE)	C:GO:0016020	C:membrane	X	1110	0.524	TRUE	1.359	9.343e-06	0.0002518	4207	10550	11500	8651	7942	10640	7666	5095	194.9	466.7	520.5	407.4	375.6	493.4	380.5	186.5	yellow
TGME49_207015	hypothetical protein	SAG-related sequence SRS48Q	hypothetical protein TGME49_207015 [Toxoplasma gondii ME49]	574	20	0	85.85	1	C:GO:0005575	C:cellular_component			G3DSA:2.60.40.1320 (GENE3D); IPR007226 (PFAM); mobidb-lite (MOBIDB_LITE); CYTOPLASMIC_DOMAIN (PHOBIUS); NON_CYTOPLASMIC_DOMAIN (PHOBIUS); TRANSMEMBRANE (PHOBIUS); NON_CYTOPLASMIC_DOMAIN (PHOBIUS); TRANSMEMBRANE (PHOBIUS); TRANSMEMBRANE (PHOBIUS); CYTOPLASMIC_DOMAIN (PHOBIUS)	C:GO:0016020	C:membrane	X	1720	0.512	TRUE	1.332	7.536e-06	0.0002168	1937	4938	5002	3700	3480	5223	3885	2038	57.89	141	146.1	112.5	106.2	156.4	124.5	48.14	yellow
TGME49_207020	hypothetical protein	conserved Plasmodium	hypothetical protein TGME49_207020 [Toxoplasma gondii ME49]	141	20	3.71197e-101	78.2						mobidb-lite (MOBIDB_LITE)	no GO terms	no GO terms	X	426	0.559	TRUE	-0.325	0.3422	0.6879	616.7	449.2	527.5	375.9	465	442.6	379.8	287	74.42	51.81	62.22	46.13	57.3	53.5	49.13	27.38	NA
TGME49_207030	hypothetical protein	Rtr1 RPAP2 family	hypothetical protein TGME49_207030 [Toxoplasma gondii ME49]	151	5	2.41766e-105	98.4						mobidb-lite (MOBIDB_LITE)	no GO terms	no GO terms	X	706	0.551	TRUE	0.08653	0.8922	0.9734	77.66	110.9	51.53	94.44	56.89	74.07	85.88	67.56	5.655	7.719	3.668	6.994	4.231	5.402	6.703	3.889	NA
TGME49_207040	hypothetical protein	hypothetical protein TGME49_207040	hypothetical protein TGME49_207040 [Toxoplasma gondii ME49]	1187	20	0	85.95						Coil (COILS); mobidb-lite (MOBIDB_LITE); mobidb-lite (MOBIDB_LITE); mobidb-lite (MOBIDB_LITE); mobidb-lite (MOBIDB_LITE); mobidb-lite (MOBIDB_LITE); mobidb-lite (MOBIDB_LITE); PTHR37935 (PANTHER); TRANSMEMBRANE (PHOBIUS); NON_CYTOPLASMIC_DOMAIN (PHOBIUS); NON_CYTOPLASMIC_DOMAIN (PHOBIUS); CYTOPLASMIC_DOMAIN (PHOBIUS); TRANSMEMBRANE (PHOBIUS)	no GO terms	no GO terms	X	4740	0.572	TRUE	-0.5056	0.0818	0.3044	982.2	641.5	733.6	783.9	724.3	639.6	698.4	617.9	10.65	6.649	7.777	8.646	8.022	6.948	8.119	5.297	NA
TGME49_207050	hypothetical protein	transmembrane	putative transmembrane protein [Toxoplasma gondii TgCatPRC2]	420	9	7.86216e-160	95.78	1	C:GO:0005575	C:cellular_component			mobidb-lite (MOBIDB_LITE); mobidb-lite (MOBIDB_LITE); mobidb-lite (MOBIDB_LITE); mobidb-lite (MOBIDB_LITE); CYTOPLASMIC_DOMAIN (PHOBIUS); NON_CYTOPLASMIC_DOMAIN (PHOBIUS); TRANSMEMBRANE (PHOBIUS); TRANSMEMBRANE (PHOBIUS); NON_CYTOPLASMIC_DOMAIN (PHOBIUS); SignalP-TM (SIGNALP_GRAM_POSITIVE); SignalP-noTM (SIGNALP_GRAM_NEGATIVE); TMhelix (TMHMM); TMhelix (TMHMM)	no GO terms	no GO terms	X	2310	0.606	TRUE	-0.1325	0.7267	0.905	3038	2259	3247	2059	3088	1919	2129	1697	67.61	48.05	70.62	46.6	70.17	42.77	50.79	29.85	NA
TGME49_207060	ribonucleoside-diphosphate reductase small subunit	ribonucleoside-diphosphate reductase small subunit	ribonucleoside-diphosphate reductase small subunit [Toxoplasma gondii ME49]	391	20	0	86.65	6	P:GO:0044281; F:GO:0016491; C:GO:0005737; P:GO:0034641; P:GO:0009058; C:GO:0043234	P:small molecule metabolic process; F:oxidoreductase activity; C:cytoplasm; P:cellular nitrogen compound metabolic process; P:biosynthetic process; C:protein complex	EC:1.17.4; EC:1.17.4.1	Acting on CH or CH(2) groups; Ribonucleoside-diphosphate reductase	IPR000358 (PFAM); G3DSA:1.10.620.20 (GENE3D); IPR000358 (PANTHER); PTHR23409:SF30 (PANTHER); IPR030475 (PROSITE_PATTERNS); NON_CYTOPLASMIC_DOMAIN (PHOBIUS); CYTOPLASMIC_DOMAIN (PHOBIUS); TRANSMEMBRANE (PHOBIUS); IPR033909 (CDD); IPR009078 (SUPERFAMILY)	P:GO:0009263; P:GO:0055114	P:deoxyribonucleotide biosynthetic process; P:oxidation-reduction process	X	2060	0.544	TRUE	-0.1474	0.6151	0.8534	6277	6362	4938	3955	4701	5145	4885	7793	156.6	151.7	120.5	100.4	119.8	128.6	130.7	153.7	NA
TGME49_207065	hypothetical protein	hypothetical protein TGME49_207065	hypothetical protein TGME49_207065 [Toxoplasma gondii ME49]	129	8	8.47029e-87	97.63						no IPS match	no IPS match	no IPS match	X	665	0.552	TRUE	-0.01958	0.9542	0.9894	708.1	739.5	657.8	721.5	618.2	565.5	758	1260	54.74	54.63	49.71	56.72	48.8	43.79	62.81	76.99	NA
TGME49_207070	glycosyl transferase, putative	glycosyl transferase	glycosyl transferase, putative [Toxoplasma gondii ME49]	358	20	0	86.25	2	P:GO:0009058; F:GO:0003674	P:biosynthetic process; F:molecular_function			IPR013969 (PFAM); G3DSA:3.40.50.2000 (GENE3D); mobidb-lite (MOBIDB_LITE); PTHR12154:SF5 (PANTHER); IPR013969 (PANTHER); TRANSMEMBRANE (PHOBIUS); CYTOPLASMIC_DOMAIN (PHOBIUS); SIGNAL_PEPTIDE_N_REGION (PHOBIUS); TRANSMEMBRANE (PHOBIUS); NON_CYTOPLASMIC_DOMAIN (PHOBIUS); NON_CYTOPLASMIC_DOMAIN (PHOBIUS); SIGNAL_PEPTIDE_H_REGION (PHOBIUS); SIGNAL_PEPTIDE (PHOBIUS); CYTOPLASMIC_DOMAIN (PHOBIUS); TRANS…	P:GO:0006488	P:dolichol-linked oligosaccharide biosynthetic process	X	1540	0.589	TRUE	-0.2079	0.5948	0.8445	466	364.2	439.6	443.9	489.1	292.7	435.4	355.4	15.55	11.62	14.34	15.07	16.67	9.786	15.58	9.379	NA
TGME49_207080	histone lysine acetyltransferase MYST-B	histone lysine acetyltransferase MYST-B	histone lysine acetyltransferase MYST-B [Toxoplasma gondii ME49]	1086	20	0	93.55	7	F:GO:0016746; P:GO:0051276; P:GO:0006464; P:GO:0034641; P:GO:0009058; C:GO:0043234; C:GO:0005654	F:transferase activity, transferring acyl groups; P:chromosome organization; P:cellular protein modification process; P:cellular nitrogen compound metabolic process; P:biosynthetic process; C:protein complex; C:nucleoplasm	EC:2.3.1.48; EC:2.3.1	Histone acetyltransferase; Acyltransferases	IPR002717 (PFAM); G3DSA:3.30.60.60 (GENE3D); IPR025995 (PFAM); G3DSA:3.40.630.30 (GENE3D); G3DSA:2.30.30.140 (GENE3D); mobidb-lite (MOBIDB_LITE); mobidb-lite (MOBIDB_LITE); mobidb-lite (MOBIDB_LITE); mobidb-lite (MOBIDB_LITE); mobidb-lite (MOBIDB_LITE); PTHR10615 (PANTHER); PTHR10615:SF136 (PANTHER); IPR002717 (PROSITE_PROFILES); IPR016197 (SUPERFAMILY); IPR016181 (SUPERFAMILY)	F:GO:0016747; P:GO:0006355	F:transferase activity, transferring acyl groups other than amino-acyl groups; P:regulation of transcription, DNA-templated	X	7080	0.559	TRUE	-0.2535	0.4832	0.7872	1197	1139	854.9	1135	825	1180	987.9	1279	8.691	7.903	6.067	8.382	6.117	8.58	7.688	7.342	NA
TGME49_207100	hypothetical protein	Conserved Plasmodium related	hypothetical protein TGPRC2_207100 [Toxoplasma gondii TgCatPRC2]	1384	20	0	86.75	2	F:GO:0008168; P:GO:0006479	F:methyltransferase activity; P:protein methylation			Coil (COILS); G3DSA:2.70.160.11 (GENE3D); G3DSA:3.40.50.150 (GENE3D); mobidb-lite (MOBIDB_LITE); mobidb-lite (MOBIDB_LITE); mobidb-lite (MOBIDB_LITE); mobidb-lite (MOBIDB_LITE); mobidb-lite (MOBIDB_LITE); mobidb-lite (MOBIDB_LITE); PTHR11006 (PANTHER); IPR029063 (SUPERFAMILY)	no GO terms	no GO terms	X	6280	0.572	TRUE	-0.4551	0.1098	0.3726	1265	831.9	1003	850	877.5	791.3	833.1	699.9	10.36	6.508	8.029	7.076	7.335	6.488	7.309	4.529	NA
TGME49_207110	hypothetical protein	hypothetical protein TGME49_207110	hypothetical protein TGME49_207110 [Toxoplasma gondii ME49]	285	8	5.00358e-142	95.13						Coil (COILS); mobidb-lite (MOBIDB_LITE); mobidb-lite (MOBIDB_LITE); mobidb-lite (MOBIDB_LITE)	no GO terms	no GO terms	X	858	0.526	FALSE	-0.1798	0.8608	NA	0	0	3.031	1.889	4.376	7.227	7.031	15.35	0	0	0.1775	0.1151	0.2678	0.4337	0.4515	0.7268	NA
TGME49_207120	Sad1/UNC family protein	Sad1 UNC family C-terminal	Sad1/UNC family protein [Toxoplasma gondii ME49]	3396	20	0	88.15						IPR012919 (PFAM); mobidb-lite (MOBIDB_LITE); mobidb-lite (MOBIDB_LITE); mobidb-lite (MOBIDB_LITE); mobidb-lite (MOBIDB_LITE); mobidb-lite (MOBIDB_LITE); mobidb-lite (MOBIDB_LITE); mobidb-lite (MOBIDB_LITE); mobidb-lite (MOBIDB_LITE); mobidb-lite (MOBIDB_LITE); mobidb-lite (MOBIDB_LITE); mobidb-lite (MOBIDB_LITE); mobidb-lite (MOBIDB_LITE); mobidb-lite (MOBIDB_LITE); mobidb-lite (MOBIDB_LITE); PTH…	no GO terms	no GO terms	X	12700	0.578	TRUE	-0.5229	0.09815	0.3448	1174	737.7	885.2	867	800.9	845.5	1065	944	4.752	2.854	3.502	3.569	3.311	3.428	4.619	3.021	NA
TGME49_207130	SAG-related sequence SRS49A	SAG-related sequence SRS49A	SAG-related sequence SRS49A [Toxoplasma gondii ME49]	367	20	0	84.35	1	C:GO:0005575	C:cellular_component			IPR007226 (PFAM); G3DSA:2.60.40.1320 (GENE3D); G3DSA:2.60.40.1320 (GENE3D); NON_CYTOPLASMIC_DOMAIN (PHOBIUS); SIGNAL_PEPTIDE_H_REGION (PHOBIUS); SIGNAL_PEPTIDE_N_REGION (PHOBIUS); SIGNAL_PEPTIDE (PHOBIUS); SIGNAL_PEPTIDE_C_REGION (PHOBIUS); IPR007226 (SUPERFAMILY); IPR007226 (SUPERFAMILY)	C:GO:0016020	C:membrane	X	1100	0.522	TRUE	-0.1737	0.8314	0.9488	31.98	40.67	12.13	15.11	17.51	52.39	35.69	29.99	1.494	1.817	0.5539	0.7182	0.8355	2.453	1.788	1.108	NA
TGME49_207140	SAG-related sequence SRS49B	SAG-related sequence SRS49B	SAG-related sequence SRS49B [Toxoplasma gondii ME49]	367	20	0	83.65	1	C:GO:0005575	C:cellular_component			IPR007226 (PFAM); G3DSA:2.60.40.1320 (GENE3D); G3DSA:2.60.40.1320 (GENE3D); IPR007226 (SUPERFAMILY)	C:GO:0016020	C:membrane	X	1100	0.504	TRUE	0.308	0.4277	0.7506	516.2	769.1	512.3	500.5	506.6	746.2	570.4	445	24.13	34.35	23.4	23.79	24.18	34.93	28.57	16.44	NA
TGME49_207150	SAG-related sequence SRS49C	SAG-related sequence	SAG-related sequence SRS49C [Toxoplasma gondii ME49]	196	20	1.99315e-116	90.1	1	C:GO:0005575	C:cellular_component			IPR007226 (PFAM); G3DSA:2.60.40.1320 (GENE3D); CYTOPLASMIC_DOMAIN (PHOBIUS); NON_CYTOPLASMIC_DOMAIN (PHOBIUS); TRANSMEMBRANE (PHOBIUS); IPR007226 (SUPERFAMILY); TMhelix (TMHMM)	C:GO:0016020	C:membrane	X	591	0.489	TRUE	0.876	0.00404	0.02752	420.3	785.7	773	494.9	435.5	719.1	705.9	294.7	36.56	65.32	65.72	43.78	38.68	62.65	65.81	20.27	yellow
TGME49_207160	SAG-related sequence SRS49D	SAG-related sequence SRS49A	SAG-related sequence SRS49D [Toxoplasma gondii ME49]	364	20	0	82.65	1	C:GO:0005575	C:cellular_component			IPR007226 (PFAM); G3DSA:2.60.40.1320 (GENE3D); G3DSA:2.60.40.1320 (GENE3D); CYTOPLASMIC_DOMAIN (PHOBIUS); NON_CYTOPLASMIC_DOMAIN (PHOBIUS); TRANSMEMBRANE (PHOBIUS); IPR007226 (SUPERFAMILY); IPR007226 (SUPERFAMILY); TMhelix (TMHMM)	C:GO:0016020	C:membrane	X	2140	0.496	FALSE	0.7436	0.4581	NA	4.568	16.64	6.063	3.778	6.565	21.68	11.79	9.172	0.1097	0.382	0.1424	0.09229	0.161	0.5217	0.3036	0.1742	NA
TGME49_207170	hypothetical protein	transmembrane	hypothetical protein TGME49_207170 [Toxoplasma gondii ME49]	141	3	1.29292e-97	89.67	1	C:GO:0005575	C:cellular_component			mobidb-lite (MOBIDB_LITE); NON_CYTOPLASMIC_DOMAIN (PHOBIUS); CYTOPLASMIC_DOMAIN (PHOBIUS); TRANSMEMBRANE (PHOBIUS); TMhelix (TMHMM)	no GO terms	no GO terms	X	1660	0.546	TRUE	0.08704	0.7746	0.9256	6524	6837	7015	4862	6496	5957	4965	5078	202	202.3	212.3	153.1	205.4	184.8	164.8	124.3	NA
TGME49_207180	indole-3-glycerol phosphate synthase domain-containing protein	indole-3-glycerol phosphate synthase domain-containing	indole-3-glycerol phosphate synthase domain-containing protein [Toxoplasma gondii ME49]	1672	20	0	82.05	4	F:GO:0016829; P:GO:0006520; P:GO:0034641; P:GO:0009058	F:lyase activity; P:cellular amino acid metabolic process; P:cellular nitrogen compound metabolic process; P:biosynthetic process	EC:4.1.1.48	Indole-3-glycerol-phosphate synthase	Coil (COILS); Coil (COILS); IPR013785 (G3DSA:3.20.20.GENE3D); IPR013798 (PFAM); mobidb-lite (MOBIDB_LITE); mobidb-lite (MOBIDB_LITE); mobidb-lite (MOBIDB_LITE); mobidb-lite (MOBIDB_LITE); mobidb-lite (MOBIDB_LITE); mobidb-lite (MOBIDB_LITE); mobidb-lite (MOBIDB_LITE); PTHR22854:SF18 (PANTHER); PTHR22854 (PANTHER); NON_CYTOPLASMIC_DOMAIN (PHOBIUS); SIGNAL_PEPTIDE_H_REGION (PHOBIUS); SIGNAL_PEPTIDE…	F:GO:0004425; F:GO:0003824; P:GO:0008152	F:indole-3-glycerol-phosphate synthase activity; F:catalytic activity; P:metabolic process	X	6340	0.569	TRUE	-0.3714	0.2471	0.5912	1042	867.1	730.6	889.6	754.9	809.4	994.7	1047	8.446	6.719	5.79	7.336	6.251	6.574	8.645	6.713	NA
TGME49_207200	hypothetical protein	hypothetical protein TGME49_207200	hypothetical protein TGME49_207200 [Toxoplasma gondii ME49]	1604	20	0	65.5						mobidb-lite (MOBIDB_LITE); mobidb-lite (MOBIDB_LITE); mobidb-lite (MOBIDB_LITE); mobidb-lite (MOBIDB_LITE); mobidb-lite (MOBIDB_LITE); TRANSMEMBRANE (PHOBIUS); NON_CYTOPLASMIC_DOMAIN (PHOBIUS); CYTOPLASMIC_DOMAIN (PHOBIUS); NON_CYTOPLASMIC_DOMAIN (PHOBIUS); TRANSMEMBRANE (PHOBIUS)	no GO terms	no GO terms	X	5880	0.55	TRUE	-0.4489	0.1417	0.4341	982.2	637.8	791.2	591.2	641.1	729.9	671.5	430.9	8.587	5.329	6.761	5.257	5.724	6.392	6.293	2.978	NA
TGME49_207210	hypothetical protein	hypothetical protein TGME49_207210	hypothetical protein TGME49_207210 [Toxoplasma gondii ME49]	110	3	1.77608e-53	96.33						mobidb-lite (MOBIDB_LITE)	no GO terms	no GO terms	X	846	0.493	TRUE	0.8039	0.3946	0.7321	4.568	22.19	6.063	15.11	15.32	28.91	20.82	33.51	0.2776	1.288	0.3601	0.9338	0.9505	1.759	1.356	1.61	NA
TGME49_207230	hypothetical protein	hypothetical protein TGME49_207230	hypothetical protein TGME49_207230 [Toxoplasma gondii ME49]	1248	14	0	89.29						mobidb-lite (MOBIDB_LITE); mobidb-lite (MOBIDB_LITE); mobidb-lite (MOBIDB_LITE); mobidb-lite (MOBIDB_LITE); mobidb-lite (MOBIDB_LITE); mobidb-lite (MOBIDB_LITE); mobidb-lite (MOBIDB_LITE)	no GO terms	no GO terms	X	5100	0.541	TRUE	-0.06441	0.8318	0.9488	1174	1257	985.2	1196	1036	1185	1198	1978	11.83	12.11	9.707	12.26	10.67	11.97	12.94	15.76	NA
TGME49_207240	hypothetical protein	hypothetical protein TGME49_207240	hypothetical protein TGME49_207240 [Toxoplasma gondii ME49]	108	16	1.33867e-71	74.38	1	F:GO:0003674	F:molecular_function			G3DSA:3.10.20.90 (GENE3D); mobidb-lite (MOBIDB_LITE); IPR000626 (PROSITE_PROFILES); IPR029071 (SUPERFAMILY)	F:GO:0005515	F:protein binding	X	3500	0.482	TRUE	0.7744	0.0375	0.1705	1855	3723	2759	2671	2740	4201	2724	4133	27.24	52.27	39.6	39.89	41.09	61.8	42.88	47.98	NA
TGME49_207250	electron-transfer-flavoprotein, alpha polypeptide	electron-transfer- alpha polypeptide	electron-transfer-flavoprotein, alpha polypeptide [Toxoplasma gondii ME49]	450	20	0	76.95	4	P:GO:0008150; F:GO:0050660; F:GO:0009055; F:GO:0003674	P:biological_process; F:flavin adenine dinucleotide binding; F:electron carrier activity; F:molecular_function			IPR014730 (SMART); IPR014731 (PFAM); IPR029035 (G3DSA:3.40.50.GENE3D); IPR014730 (PFAM); IPR014729 (G3DSA:3.40.50.GENE3D); PTHR43153 (PANTHER); PTHR43153:SF2 (PANTHER); IPR033947 (CDD); IPR029035 (SUPERFAMILY); SSF52402 (SUPERFAMILY)	no GO terms	no GO terms	X	2600	0.504	TRUE	2.159	9.497e-05	0.001475	283.2	2318	770	2221	2334	2622	3076	11970	5.6	43.81	14.88	44.66	47.12	51.92	65.18	187	red
TGME49_207350	hypothetical protein	hypothetical protein TGME49_207350	hypothetical protein TGME49_207350 [Toxoplasma gondii ME49]	94	6	3.83482e-64	96.17						no IPS match	no IPS match	no IPS match	Ib	600	0.49	TRUE	2.421	0.0026	0.01928	0	51.77	51.53	109.6	143.3	160.8	130.9	371.5	0	4.239	4.316	9.546	12.54	13.8	12.02	25.16	cyan
TGME49_207360	hypothetical protein	hypothetical protein TGME49_207360	hypothetical protein TGME49_207360 [Toxoplasma gondii ME49]	126	5	2.35289e-76	99.6	1	C:GO:0005575	C:cellular_component			mobidb-lite (MOBIDB_LITE); TRANSMEMBRANE (PHOBIUS); CYTOPLASMIC_DOMAIN (PHOBIUS); NON_CYTOPLASMIC_DOMAIN (PHOBIUS)	no GO terms	no GO terms	Ib	491	0.493	FALSE	0.7741	0.4298	NA	0	11.09	6.063	22.67	18.6	45.17	16.39	46.74	0	1.11	0.6205	2.413	1.989	4.737	1.839	3.869	NA
TGME49_207370	hypothetical protein	hypothetical protein TGME49_207370	hypothetical protein TGME49_207370 [Toxoplasma gondii ME49]	1373	15	0	95.8						Coil (COILS); Coil (COILS); Coil (COILS); Coil (COILS); G3DSA:3.90.20.10 (GENE3D); mobidb-lite (MOBIDB_LITE); mobidb-lite (MOBIDB_LITE); mobidb-lite (MOBIDB_LITE); mobidb-lite (MOBIDB_LITE); mobidb-lite (MOBIDB_LITE); mobidb-lite (MOBIDB_LITE); mobidb-lite (MOBIDB_LITE); mobidb-lite (MOBIDB_LITE); mobidb-lite (MOBIDB_LITE); mobidb-lite (MOBIDB_LITE); PTHR18937 (PANTHER); SignalP-TM (SIGNALP_GRAM_…	no GO terms	no GO terms	Ib	9680	0.544	TRUE	-0.06154	0.8218	0.9447	3486	3557	3122	3672	3671	3308	4027	4674	18.51	18.05	16.21	19.83	19.91	17.6	22.92	19.62	NA
TGME49_207390	coatomer protein complex, gamma sub-unit, putative	coatomer gamma sub-	coatomer protein complex, gamma sub-unit, putative [Toxoplasma gondii ME49]	517	20	0	78.65	3	P:GO:0016192; C:GO:0005737; C:GO:0043234	P:vesicle-mediated transport; C:cytoplasm; C:protein complex			IPR022775 (PFAM); G3DSA:3.30.450.60 (GENE3D); IPR028565 (PFAM); G3DSA:2.60.40.1170 (GENE3D); IPR001392 (PIRSF); mobidb-lite (MOBIDB_LITE); PTHR10529:SF334 (PANTHER); PTHR10529 (PANTHER); IPR028565 (PROSITE_PROFILES); cd09253 (CDD); IPR011012 (SUPERFAMILY); IPR028565 (SUPERFAMILY)	P:GO:0016192; C:GO:0030131; P:GO:0006886; P:GO:0006810	P:vesicle-mediated transport; C:clathrin adaptor complex; P:intracellular protein transport; P:transport	Ib	3110	0.548	TRUE	-0.06678	0.8025	0.9388	1622	1655	1434	1332	1408	1400	1308	1537	26.81	26.14	23.17	22.39	23.77	23.18	23.18	20.09	NA
TGME49_207400	hypothetical protein	Coiled-coil domain containing related	hypothetical protein TGME49_207400 [Toxoplasma gondii ME49]	436	20	0	88.3						Coil (COILS); IPR007590 (PFAM); mobidb-lite (MOBIDB_LITE); IPR007590 (PANTHER); PTHR12111:SF4 (PANTHER)	no GO terms	no GO terms	Ib	4300	0.53	TRUE	0.006466	0.9833	0.9973	717.2	663.7	782.1	789.5	730.9	804	685.5	912.6	8.575	7.583	9.139	9.599	8.923	9.627	8.784	8.625	NA
TGME49_207403	hypothetical protein	hypothetical protein TGME49_207403	hypothetical protein TGME49_207403 [Toxoplasma gondii ME49]	101	2	5.22166e-58	94						no IPS match	no IPS match	no IPS match	Ib	477	0.507	FALSE	-0.09002	0.928	NA	0	3.698	3.031	22.67	24.07	25.29	34.07	67.38	0	0.3808	0.3193	2.484	2.649	2.73	3.936	5.74	NA
TGME49_207407	hypothetical protein	Intraflagellar transport 88	hypothetical protein TGME49_207407 [Toxoplasma gondii ME49]	206	20	3.24294e-149	67.95	4	F:GO:0005525; P:GO:0055085; C:GO:0016021; C:GO:0005730	F:GTP binding; P:transmembrane transport; C:integral component of membrane; C:nucleolus			mobidb-lite (MOBIDB_LITE); PTHR23083 (PANTHER); PTHR23083:SF478 (PANTHER)	no GO terms	no GO terms	Ib	621	0.552	FALSE	1.492	0.09113	NA	0	16.64	30.31	49.11	103.9	57.81	80.1	202.5	0	1.316	2.453	4.134	8.787	4.794	7.107	13.25	NA
TGME49_207410	tetratricopeptide repeat-containing protein	tetratricopeptide repeat-containing	tetratricopeptide repeat-containing protein [Toxoplasma gondii ME49]	655	20	0	82.75	3	C:GO:0005929; C:GO:0043234; F:GO:0003674	C:cilium; C:protein complex; F:molecular_function			IPR019734 (SMART); PF13424 (PFAM); IPR011990 (G3DSA:1.25.40.GENE3D); IPR011990 (G3DSA:1.25.40.GENE3D); IPR011990 (G3DSA:1.25.40.GENE3D); IPR011990 (G3DSA:1.25.40.GENE3D); IPR011990 (G3DSA:1.25.40.GENE3D); PF13432 (PFAM); mobidb-lite (MOBIDB_LITE); PTHR23083:SF478 (PANTHER); PTHR23083 (PANTHER); IPR013026 (PROSITE_PROFILES); IPR019734 (PROSITE_PROFILES); IPR019734 (PROSITE_PROFILES); IPR019734 (PR…	F:GO:0005515	F:protein binding	Ib	1970	0.555	TRUE	2.005	0.01905	0.09916	0	14.79	81.85	153	192.6	140.9	192	527	0	0.3688	2.088	4.06	5.132	3.683	5.37	10.87	NA
TGME49_207420	hypothetical protein	hypothetical protein TGME49_207420	hypothetical protein TGME49_207420 [Toxoplasma gondii ME49]	171	6	1.94829e-122	99						no IPS match	no IPS match	no IPS match	Ib	965	0.52	TRUE	-0.1889	0.5065	0.7989	4715	4165	4068	2937	3397	4251	3368	2921	251.2	212.1	211.8	159.1	184.8	226.8	192.3	123	NA
TGME49_207430	ATP-dependent RNA helicase DDX1, putative	ATP-dependent RNA helicase	ATP-dependent RNA helicase DDX1, putative [Toxoplasma gondii ME49]	768	20	0	81.8	3	P:GO:0008150; F:GO:0043167; F:GO:0004386	P:biological_process; F:ion binding; F:helicase activity	EC:3.6.1; EC:3.6.1.15	Acting on acid anhydrides; Nucleoside-triphosphate phosphatase	IPR014001 (SMART); IPR003877 (SMART); IPR001650 (SMART); G3DSA:3.40.50.300 (GENE3D); G3DSA:3.40.50.300 (GENE3D); IPR001650 (PFAM); IPR011545 (PFAM); IPR003877 (PFAM); mobidb-lite (MOBIDB_LITE); PTHR24031:SF482 (PANTHER); PTHR24031 (PANTHER); IPR000629 (PROSITE_PATTERNS); IPR014014 (PROSITE_PROFILES); IPR001650 (PROSITE_PROFILES); IPR014001 (PROSITE_PROFILES); IPR001870 (PROSITE_PROFILES); cd00079…	F:GO:0003676; F:GO:0005524; F:GO:0005515	F:nucleic acid binding; F:ATP binding; F:protein binding	Ib	2540	0.574	TRUE	-0.2639	0.3165	0.6677	1608	1316	1352	1267	1235	1035	1163	1333	32.55	25.46	26.75	26.09	25.53	20.99	25.23	21.32	NA
TGME49_207440	ribosomal protein RPS4	ribosomal RPS4	ribosomal protein RPS4 [Toxoplasma gondii ME49]	312	20	0	88.25	5	F:GO:0003735; P:GO:0042254; C:GO:0005840; F:GO:0019843; P:GO:0006412	F:structural constituent of ribosome; P:ribosome biogenesis; C:ribosome; F:rRNA binding; P:translation			IPR005824 (SMART); IPR032277 (PFAM); IPR002942 (G3DSA:3.10.290.GENE3D); IPR013845 (PFAM); IPR005824 (PFAM); IPR013843 (PFAM); IPR002942 (PFAM); IPR000876 (PANTHER); IPR018199 (PROSITE_PATTERNS); CYTOPLASMIC_DOMAIN (PHOBIUS); NON_CYTOPLASMIC_DOMAIN (PHOBIUS); TRANSMEMBRANE (PHOBIUS); IPR013845 (PRODOM); IPR002942 (PROSITE_PROFILES); cd06087 (CDD); cd00165 (CDD); TMhelix (TMHMM)	F:GO:0003723; F:GO:0003735; C:GO:0005840; C:GO:0005622; P:GO:0006412	F:RNA binding; F:structural constituent of ribosome; C:ribosome; C:intracellular; P:translation	Ib	1850	0.556	TRUE	0.1092	0.6938	0.8881	52640	49480	64010	49390	53960	36940	38860	35900	1463	1314	1739	1396	1531	1028	1157	788.6	NA
TGME49_207450	DNA segment, Chr 10, Wayne State University 52, expressed family protein	tRNA-splicing ligase homolog	DNA segment, Chr 10, Wayne State University 52, expressed family protein [Toxoplasma gondii ME49]	519	20	0	87	10	C:GO:0005635; P:GO:0009790; C:GO:0005737; F:GO:0043167; P:GO:0006399; C:GO:0005783; C:GO:0043234; F:GO:0008092; F:GO:0016874; F:GO:0003723	C:nuclear envelope; P:embryo development; C:cytoplasm; F:ion binding; P:tRNA metabolic process; C:endoplasmic reticulum; C:protein complex; F:cytoskeletal protein binding; F:ligase activity; F:RNA binding	EC:6.5.1.3; EC:6.5.1	RNA ligase (ATP); Forming phosphoric ester bonds	IPR001233 (PFAM); IPR001233 (PANTHER); PTHR11118:SF4 (PANTHER); IPR001233 (PROSITE_PATTERNS); IPR001233 (SUPERFAMILY)	F:GO:0008452; P:GO:0006396	F:RNA ligase activity; P:RNA processing	Ib	2770	0.565	TRUE	-0.3748	0.127	0.4076	3052	2326	2358	2404	2181	2182	2054	1811	56.63	41.25	42.78	45.38	41.33	40.57	40.86	26.57	NA
TGME49_207460	Rab5B protein	Rab5B	Rab5B protein [Toxoplasma gondii ME49]	228	20	1.59756e-153	79.05	7	P:GO:0007165; F:GO:0003924; F:GO:0043167; C:GO:0005783; C:GO:0005773; P:GO:0006810; C:GO:0005886	P:signal transduction; F:GTPase activity; F:ion binding; C:endoplasmic reticulum; C:vacuole; P:transport; C:plasma membrane	EC:3.6.1; EC:3.6.1.15	Acting on acid anhydrides; Nucleoside-triphosphate phosphatase	PR00449 (PRINTS); SM00174 (SMART); SM00175 (SMART); SM00173 (SMART); IPR001806 (PFAM); G3DSA:3.40.50.300 (GENE3D); G3DSA:3.30.70.1390 (GENE3D); IPR005225 (TIGRFAM); mobidb-lite (MOBIDB_LITE); PTHR24073 (PANTHER); PTHR24073:SF816 (PANTHER); PS51419 (PROSITE_PROFILES); IPR027417 (SUPERFAMILY)	F:GO:0005525; F:GO:0003924	F:GTP binding; F:GTPase activity	Ib	2200	0.537	TRUE	0.2943	0.3728	0.7138	1000	1074	1401	1105	1309	957.5	1146	1624	23.38	23.99	31.99	26.26	31.23	22.41	28.71	29.99	NA
TGME49_207470	hypothetical protein	transmembrane	hypothetical protein TGME49_207470 [Toxoplasma gondii ME49]	667	15	0	93.2	1	C:GO:0005575	C:cellular_component			mobidb-lite (MOBIDB_LITE); mobidb-lite (MOBIDB_LITE); mobidb-lite (MOBIDB_LITE); SIGNAL_PEPTIDE_N_REGION (PHOBIUS); SIGNAL_PEPTIDE_C_REGION (PHOBIUS); NON_CYTOPLASMIC_DOMAIN (PHOBIUS); SIGNAL_PEPTIDE_H_REGION (PHOBIUS); SIGNAL_PEPTIDE (PHOBIUS); TMhelix (TMHMM)	no GO terms	no GO terms	Ib	2000	0.576	TRUE	1.309	0.02545	0.1252	36.55	135	78.82	215.3	170.7	198.7	170.2	371.6	0.9394	3.315	1.98	5.629	4.48	5.117	4.689	7.551	NA
TGME49_207480	GCC2 and GCC3 domain-containing protein	GCC2 and GCC3 domain-containing	GCC2 and GCC3 domain-containing protein [Toxoplasma gondii ME49]	5081	20	0	96	3	P:GO:0008150; C:GO:0005576; F:GO:0003674	P:biological_process; C:extracellular region; F:molecular_function			Coil (COILS); Coil (COILS); Coil (COILS); Coil (COILS); Coil (COILS); Coil (COILS); Coil (COILS); Coil (COILS); Coil (COILS); Coil (COILS); IPR001368 (SMART); IPR011641 (SMART); G3DSA:2.10.50.10 (GENE3D); G3DSA:2.10.50.10 (GENE3D); IPR015943 (G3DSA:2.130.10.GENE3D); G3DSA:2.10.50.10 (GENE3D); G3DSA:2.10.50.10 (GENE3D); mobidb-lite (MOBIDB_LITE); mobidb-lite (MOBIDB_LITE); mobidb-lite (MOBIDB_LITE…	F:GO:0008061; F:GO:0005515; P:GO:0006030; C:GO:0005576	F:chitin binding; F:protein binding; P:chitin metabolic process; C:extracellular region	Ib	15200	0.609	TRUE	2.073	4.413e-09	7.222e-07	214.7	894.8	1055	2125	1667	1594	1742	4492	0.7262	2.892	3.487	7.309	5.759	5.398	6.314	12.01	red
TGME49_207590	protein phosphatase 2C domain-containing protein	phosphatase 2C domain-containing	protein phosphatase 2C domain-containing protein [Toxoplasma gondii ME49]	533	20	0	79.55	2	F:GO:0016791; P:GO:0006464	F:phosphatase activity; P:cellular protein modification process	EC:3.1.3.16; EC:3.1; EC:3.1.3.41	Protein-serine/threonine phosphatase; Acting on ester bonds; 4-nitrophenylphosphatase	IPR001932 (SMART); IPR001932 (G3DSA:3.60.40.GENE3D); IPR001932 (PFAM); mobidb-lite (MOBIDB_LITE); mobidb-lite (MOBIDB_LITE); PTHR12320 (PANTHER); IPR001932 (PROSITE_PROFILES); IPR001932 (SUPERFAMILY)	F:GO:0003824	F:catalytic activity	Ib	2930	0.522	TRUE	1.606	0.0009909	0.00904	109.6	273.6	451.7	389.1	311.8	346.9	274.6	154.3	1.924	4.588	7.746	6.943	5.587	6.096	5.164	2.141	yellow
TGME49_207600	tubulin/FtsZ family, GTPase domain-containing protein	tubulin GTPase domain-containing	tubulin/FtsZ family, GTPase domain-containing protein [Toxoplasma gondii ME49]	664	20	0	75.85	6	C:GO:0005856; P:GO:0006461; F:GO:0003924; F:GO:0005198; F:GO:0043167; C:GO:0043234	C:cytoskeleton; P:protein complex assembly; F:GTPase activity; F:structural molecule activity; F:ion binding; C:protein complex	EC:3.6.1; EC:3.6.1.15	Acting on acid anhydrides; Nucleoside-triphosphate phosphatase	IPR002967 (PRINTS); IPR003008 (SMART); IPR003008 (PFAM); IPR003008 (G3DSA:3.40.50.GENE3D); mobidb-lite (MOBIDB_LITE); mobidb-lite (MOBIDB_LITE); mobidb-lite (MOBIDB_LITE); IPR002967 (PTHR11588:PANTHER); IPR000217 (PANTHER); IPR017975 (PROSITE_PATTERNS); IPR003008 (SUPERFAMILY)	F:GO:0005525; F:GO:0003924; F:GO:0005200; C:GO:0005874; P:GO:0007017	F:GTP binding; F:GTPase activity; F:structural constituent of cytoskeleton; C:microtubule; P:microtubule-based process	Ib	3350	0.534	TRUE	0.8247	0.146	0.4407	246.7	639.7	288	443.9	271.3	636	379.8	734.1	3.786	9.381	4.32	6.927	4.252	9.775	6.247	8.905	NA
TGME49_207610	rhoptry kinase family protein ROP36 (incomplete catalytic triad)	rhoptry kinase family ROP36 (incomplete catalytic triad)	rhoptry kinase family protein ROP36 (incomplete catalytic triad) [Toxoplasma gondii ME49]	624	20	0	74.35	3	F:GO:0043167; P:GO:0006464; F:GO:0016301	F:ion binding; P:cellular protein modification process; F:kinase activity			IPR000719 (SMART); G3DSA:1.10.510.10 (GENE3D); IPR027916 (PFAM); mobidb-lite (MOBIDB_LITE); SIGNAL_PEPTIDE_C_REGION (PHOBIUS); NON_CYTOPLASMIC_DOMAIN (PHOBIUS); SIGNAL_PEPTIDE_N_REGION (PHOBIUS); SIGNAL_PEPTIDE (PHOBIUS); SIGNAL_PEPTIDE_H_REGION (PHOBIUS); IPR000719 (PROSITE_PROFILES); SignalP-noTM (SIGNALP_GRAM_NEGATIVE); SignalP-TM (SIGNALP_GRAM_POSITIVE); SignalP-noTM (SIGNALP_EUK); IPR011009 …	F:GO:0005524; F:GO:0004672; P:GO:0006468	F:ATP binding; F:protein kinase activity; P:protein phosphorylation	Ib	1880	0.538	TRUE	2.097	1.99e-05	0.0004335	164.5	948.4	669.9	1267	946.4	1816	975	2559	4.497	24.78	17.91	35.24	26.43	49.73	28.58	55.32	red
TGME49_207620	pyridine nucleotide-disulfide oxidoreductase domain-containing protein	pyridine nucleotide-disulfide oxidoreductase domain-containing	pyridine nucleotide-disulfide oxidoreductase domain-containing protein [Toxoplasma gondii ME49]	664	20	0	91.4	6	P:GO:0044281; C:GO:0005623; F:GO:0016491; P:GO:0042592; P:GO:0006629; F:GO:0043167	P:small molecule metabolic process; C:cell; F:oxidoreductase activity; P:homeostatic process; P:lipid metabolic process; F:ion binding	EC:1.18.1; EC:1.18.1.3	Acting on iron-sulfur proteins as donors; Ferredoxin--NAD(+) reductase	PR00411 (PRINTS); PR00368 (PRINTS); IPR017941 (G3DSA:2.102.10.GENE3D); IPR016156 (G3DSA:3.30.390.GENE3D); IPR028202 (PFAM); IPR023753 (G3DSA:3.50.50.GENE3D); IPR023753 (G3DSA:3.50.50.GENE3D); IPR023753 (PFAM); IPR017941 (PFAM); PTHR43557 (PANTHER); PTHR43557:SF3 (PANTHER); NON_CYTOPLASMIC_DOMAIN (PHOBIUS); TRANSMEMBRANE (PHOBIUS); CYTOPLASMIC_DOMAIN (PHOBIUS); IPR017941 (PROSITE_PROFILES); IPR023…	F:GO:0016491; F:GO:0050660; P:GO:0055114; F:GO:0051537	F:oxidoreductase activity; F:flavin adenine dinucleotide binding; P:oxidation-reduction process; F:2 iron, 2 sulfur cluster binding	Ib	3460	0.559	TRUE	-0.212	0.4568	0.7732	4587	3424	4459	3283	3548	3042	2913	2589	68.15	48.62	64.76	49.6	53.84	45.28	46.39	30.41	NA
TGME49_207630	peptidyl-tRNA hydrolase domain-containing protein	peptidyl-tRNA hydrolase domain-containing	peptidyl-tRNA hydrolase domain-containing protein [Toxoplasma gondii ME49]	497	20	0	96.75	4	F:GO:0008135; C:GO:0043234; C:GO:0005840; P:GO:0006457	F:translation factor activity, RNA binding; C:protein complex; C:ribosome; P:protein folding			Coil (COILS); Coil (COILS); IPR005139 (SMART); G3DSA:3.30.160.20 (GENE3D); IPR005139 (PFAM); IPR000352 (PFAM); mobidb-lite (MOBIDB_LITE); mobidb-lite (MOBIDB_LITE); mobidb-lite (MOBIDB_LITE); PTHR43804 (PANTHER); PTHR43804:SF5 (PANTHER); IPR000352 (PROSITE_PATTERNS); SIGNAL_PEPTIDE (PHOBIUS); SIGNAL_PEPTIDE_N_REGION (PHOBIUS); SIGNAL_PEPTIDE_C_REGION (PHOBIUS); NON_CYTOPLASMIC_DOMAIN (PHOBIUS); S…	P:GO:0006415; C:GO:0005737; F:GO:0003747; F:GO:0016149	P:translational termination; C:cytoplasm; F:translation release factor activity; F:translation release factor activity, codon specific	Ib	2260	0.576	TRUE	-0.1283	0.6977	0.891	561.9	547.2	472.9	445.8	364.3	449.9	421.6	370.8	12.78	11.9	10.51	10.31	8.463	10.25	10.28	6.667	NA
TGME49_207640	isoleucyl-tRNA synthetase family protein	isoleucyl-tRNA synthetase family	isoleucyl-tRNA synthetase family protein [Toxoplasma gondii ME49]	1242	20	0	87.8	7	F:GO:0003723; C:GO:0005737; F:GO:0043167; P:GO:0006399; P:GO:0006520; F:GO:0016874; P:GO:0006412	F:RNA binding; C:cytoplasm; F:ion binding; P:tRNA metabolic process; P:cellular amino acid metabolic process; F:ligase activity; P:translation	EC:6.1.1.5; EC:6.1.1; EC:3.1.1.1	Isoleucine--tRNA ligase; Forming carbon-oxygen bonds; Carboxylesterase	IPR002301 (PRINTS); IPR013155 (PFAM); IPR009080 (G3DSA:1.10.730.GENE3D); IPR002300 (PFAM); IPR002301 (TIGRFAM); IPR014729 (G3DSA:3.40.50.GENE3D); PTHR42780 (PANTHER); PTHR42780:SF1 (PANTHER); IPR001412 (PROSITE_PATTERNS); IPR023586 (HAMAP); IPR033709 (CDD); cd00818 (CDD); SSF52374 (SUPERFAMILY); IPR009008 (SUPERFAMILY); IPR009080 (SUPERFAMILY)	P:GO:0006428; F:GO:0000166; F:GO:0005524; P:GO:0006418; F:GO:0004812; F:GO:0004822; C:GO:0005737; F:GO:0002161; F:GO:0000049	P:isoleucyl-tRNA aminoacylation; F:nucleotide binding; F:ATP binding; P:tRNA aminoacylation for protein translation; F:aminoacyl-tRNA ligase activity; F:isoleucine-tRNA ligase activity; C:cytoplasm; F:aminoacyl-tRNA editing activity; F:tRNA binding	Ib	4820	0.549	TRUE	-0.5595	0.04914	0.2105	4610	2679	3519	2911	3023	2800	2783	1910	49.16	27.31	36.69	31.57	32.93	29.92	31.81	16.11	NA
TGME49_207650	OTU family cysteine protease	OTU family cysteine protease	OTU family cysteine protease [Toxoplasma gondii ME49]	219	20	6.4712e-163	97.65	1	F:GO:0008233	F:peptidase activity			IPR003323 (PFAM); PTHR12419 (PANTHER); IPR003323 (PROSITE_PROFILES); SSF54001 (SUPERFAMILY); SSF54001 (SUPERFAMILY)	no GO terms	no GO terms	Ib	1970	0.54	FALSE	0.5167	0.5551	NA	9.137	14.79	24.25	32.11	9.847	70.46	69.77	67.56	0.2384	0.3688	0.6186	0.8521	0.2624	1.842	1.951	1.394	NA
TGME49_207665	kinesin motor domain-containing protein	kinesin motor domain-containing	kinesin motor domain-containing protein [Toxoplasma gondii ME49]	825	20	0	92.6	18	F:GO:0016887; P:GO:0061024; P:GO:0007010; P:GO:0006461; F:GO:0043167; P:GO:0007067; C:GO:0043234; C:GO:0005576; P:GO:0000278; P:GO:0006950; P:GO:0002376; C:GO:0005929; C:GO:0005815; P:GO:0030705; C:GO:0005929; C:GO:0005829; F:GO:0008092; F:GO:0019899	F:ATPase activity; P:membrane organization; P:cytoskeleton organization; P:protein complex assembly; F:ion binding; P:mitotic nuclear division; C:protein complex; C:extracellular region; P:mitotic cell cycle; P:response to stress; P:immune system process; C:cilium; C:microtubule organizing center; P:cytoskeleton-dependent intracellular transport; C:cilium; C:cytosol; F:cytoskeletal protein bindin…	EC:3.6.1; EC:3.6.1.3; EC:3.6.1.15; EC:3.6.4.4	Acting on acid anhydrides; Adenosinetriphosphatase; Nucleoside-triphosphate phosphatase; Plus-end-directed kinesin ATPase	Coil (COILS); Coil (COILS); Coil (COILS); IPR001752 (PRINTS); IPR001752 (SMART); IPR001752 (G3DSA:3.40.850.GENE3D); IPR001752 (PFAM); PTHR24115:SF647 (PANTHER); PTHR24115 (PANTHER); IPR019821 (PROSITE_PATTERNS); IPR001752 (PROSITE_PROFILES); IPR027417 (SUPERFAMILY)	F:GO:0005524; F:GO:0003777; P:GO:0007018; F:GO:0008017	F:ATP binding; F:microtubule motor activity; P:microtubule-based movement; F:microtubule binding	Ib	2480	0.524	TRUE	2.305	1.772e-05	0.0003985	54.82	408.6	257.7	460.9	368.7	605.2	396.8	1059	1.136	8.094	5.221	9.716	7.805	12.57	8.816	17.35	red
TGME49_207680	suppressor of kinetochore protein 1, putative	suppressor of kinetochore 1	suppressor of kinetochore protein 1, putative [Toxoplasma gondii ME49]	170	20	4.30548e-121	81.3	2	P:GO:0009056; F:GO:0016301	P:catabolic process; F:kinase activity			IPR001232 (SMART); IPR016073 (PFAM); IPR016897 (PIRSF); IPR016072 (PFAM); G3DSA:3.30.710.10 (GENE3D); PTHR11165 (PANTHER); PTHR11165:SF71 (PANTHER); IPR011333 (SUPERFAMILY); IPR016072 (SUPERFAMILY)	P:GO:0006511	P:ubiquitin-dependent protein catabolic process	Ib	2180	0.498	TRUE	-0.3071	0.4947	0.7916	7661	7683	4514	4354	4771	7814	4381	5568	180.7	173.2	104	104.4	114.9	184.6	110.7	103.8	NA
TGME49_207690	programmed cell death 5 protein	programmed cell death 5	programmed cell death 5 protein [Toxoplasma gondii ME49]	249	3	3.49256e-150	99.33						mobidb-lite (MOBIDB_LITE); TRANSMEMBRANE (PHOBIUS); NON_CYTOPLASMIC_DOMAIN (PHOBIUS); CYTOPLASMIC_DOMAIN (PHOBIUS); TMhelix (TMHMM)	no GO terms	no GO terms	Ib	1040	0.526	TRUE	-0.1829	0.6319	0.8604	2289	2470	1534	1706	1469	2338	1822	2205	113.1	116.7	74.11	85.74	74.17	115.7	96.54	86.15	NA
TGME49_207700	rhoptry kinase family protein ROP22 (incomplete catalytic triad)	rhoptry kinase family ROP22 (incomplete catalytic triad)	rhoptry kinase family protein ROP22 (incomplete catalytic triad) [Toxoplasma gondii ME49]	611	20	0	75.55	3	F:GO:0043167; P:GO:0006464; F:GO:0016301	F:ion binding; P:cellular protein modification process; F:kinase activity			G3DSA:1.10.510.10 (GENE3D); IPR027916 (PFAM); TRANSMEMBRANE (PHOBIUS); NON_CYTOPLASMIC_DOMAIN (PHOBIUS); CYTOPLASMIC_DOMAIN (PHOBIUS); IPR000719 (PROSITE_PROFILES); IPR011009 (SUPERFAMILY)	F:GO:0005524; F:GO:0004672; P:GO:0006468	F:ATP binding; F:protein kinase activity; P:protein phosphorylation	Ib	1840	0.557	TRUE	2.954	1.834e-05	0.000408	9.137	136.8	187.9	296.5	268.1	437.2	248.7	622.8	0.2553	3.653	5.133	8.426	7.648	12.24	7.448	13.76	orange
TGME49_207710	phosphatidylinositol synthase, putative	phosphatidylinositol synthase	phosphatidylinositol synthase, putative [Toxoplasma gondii ME49]	258	20	7.74025e-161	71.6	4	P:GO:0006629; P:GO:0009058; C:GO:0005575; F:GO:0003674	P:lipid metabolic process; P:biosynthetic process; C:cellular_component; F:molecular_function	EC:2.7.8.11	CDP-diacylglycerol--inositol 3-phosphatidyltransferase	IPR014387 (PIRSF); IPR000462 (PFAM); mobidb-lite (MOBIDB_LITE); PTHR15362:SF18 (PANTHER); PTHR15362 (PANTHER); IPR000462 (PROSITE_PATTERNS); CYTOPLASMIC_DOMAIN (PHOBIUS); NON_CYTOPLASMIC_DOMAIN (PHOBIUS); TRANSMEMBRANE (PHOBIUS); NON_CYTOPLASMIC_DOMAIN (PHOBIUS); CYTOPLASMIC_DOMAIN (PHOBIUS); TRANSMEMBRANE (PHOBIUS); TRANSMEMBRANE (PHOBIUS); TRANSMEMBRANE (PHOBIUS); CYTOPLASMIC_DOMAIN (PHOBIUS); …	C:GO:0016020; P:GO:0008654; F:GO:0016780	C:membrane; P:phospholipid biosynthetic process; F:phosphotransferase activity, for other substituted phosphate groups	Ib	1950	0.524	TRUE	0.05736	0.8661	0.9648	2248	2745	1931	1904	1827	2640	2066	2616	59.25	69.17	49.76	51.05	49.19	69.7	58.38	54.53	NA
TGME49_207720	hypothetical protein	nrap	hypothetical protein TGME49_207720 [Toxoplasma gondii ME49]	1628	20	0	79.95						PF17405 (PFAM); IPR035082 (PFAM); PF17404 (PFAM); G3DSA:1.10.1410.10 (GENE3D); PF17406 (PFAM); PF17403 (PFAM); mobidb-lite (MOBIDB_LITE); mobidb-lite (MOBIDB_LITE); mobidb-lite (MOBIDB_LITE); mobidb-lite (MOBIDB_LITE); IPR005554 (PANTHER); NON_CYTOPLASMIC_DOMAIN (PHOBIUS); TRANSMEMBRANE (PHOBIUS); CYTOPLASMIC_DOMAIN (PHOBIUS)	no GO terms	no GO terms	Ib	5640	0.584	TRUE	-0.07735	0.8379	0.9512	1864	1363	2155	1573	1977	1225	1446	983.9	16.99	11.87	19.2	14.58	18.4	11.18	14.13	7.089	NA
TGME49_207730	hypothetical protein	hypothetical protein TGME49_207730	hypothetical protein TGME49_207730 [Toxoplasma gondii ME49]	1243	20	0	84.3	2	P:GO:0008150; F:GO:0003674	P:biological_process; F:molecular_function			G3DSA:1.10.510.10 (GENE3D); mobidb-lite (MOBIDB_LITE); mobidb-lite (MOBIDB_LITE); mobidb-lite (MOBIDB_LITE); mobidb-lite (MOBIDB_LITE); mobidb-lite (MOBIDB_LITE); IPR011009 (SUPERFAMILY)	no GO terms	no GO terms	Ib	5160	0.497	TRUE	3.511	1.342e-07	9.32e-06	77.66	2536	797.3	1912	3642	2983	6214	24880	0.7737	24.15	7.764	19.37	37.06	29.77	66.36	196	blue
TGME49_207740	hypothetical protein	hypothetical protein TGME49_207740	hypothetical protein TGME49_207740 [Toxoplasma gondii ME49]	752	10	0	95.1						mobidb-lite (MOBIDB_LITE); mobidb-lite (MOBIDB_LITE); mobidb-lite (MOBIDB_LITE); SIGNAL_PEPTIDE (PHOBIUS); NON_CYTOPLASMIC_DOMAIN (PHOBIUS); SIGNAL_PEPTIDE_C_REGION (PHOBIUS); SIGNAL_PEPTIDE_N_REGION (PHOBIUS); SIGNAL_PEPTIDE_H_REGION (PHOBIUS); SignalP-noTM (SIGNALP_EUK); SignalP-noTM (SIGNALP_GRAM_NEGATIVE); SignalP-TM (SIGNALP_GRAM_POSITIVE)	no GO terms	no GO terms	Ib	2570	0.51	FALSE	-0.81	0.4386	NA	9.137	3.698	3.031	1.889	2.188	14.45	6.76	8.114	0.1828	0.07068	0.05927	0.03842	0.0447	0.2896	0.1449	0.1283	NA
TGME49_207750	hypothetical protein	glycosyltransferase family 17	hypothetical protein TGME49_207750 [Toxoplasma gondii ME49]	851	20	0	82.7	6	P:GO:0005975; F:GO:0016757; P:GO:0006464; P:GO:0009058; C:GO:0005575; P:GO:0044723	P:carbohydrate metabolic process; F:transferase activity, transferring glycosyl groups; P:cellular protein modification process; P:biosynthetic process; C:cellular_component; P:single-organism carbohydrate metabolic process	EC:2.4.1.144; EC:2.4.1	Beta-1,4-mannosyl-glycoprotein 4-beta-N-acetylglucosaminyltransferase; Glycosyltransferases	IPR006813 (PFAM); mobidb-lite (MOBIDB_LITE); IPR006813 (PANTHER); CYTOPLASMIC_DOMAIN (PHOBIUS); NON_CYTOPLASMIC_DOMAIN (PHOBIUS); TRANSMEMBRANE (PHOBIUS)	F:GO:0003830; C:GO:0016020; P:GO:0006487	F:beta-1,4-mannosylglycoprotein 4-beta-N-acetylglucosaminyltransferase activity; C:membrane; P:protein N-linked glycosylation	Ib	3940	0.546	TRUE	-0.5515	0.04605	0.2009	2229	1621	1391	1456	1554	1557	1357	1224	29.09	20.22	17.75	19.32	20.7	20.35	18.98	12.63	NA
TGME49_207760	DnaJ C terminal region domain-containing protein	C terminal region domain-containing	DnaJ C terminal region domain-containing protein [Toxoplasma gondii ME49]	1519	20	0	89.3	4	F:GO:0043167; F:GO:0051082; P:GO:0006457; P:GO:0006950	F:ion binding; F:unfolded protein binding; P:protein folding; P:response to stress			IPR001623 (PRINTS); IPR001623 (SMART); IPR001623 (G3DSA:1.10.287.GENE3D); G3DSA:2.60.260.20 (GENE3D); IPR001305 (PFAM); IPR001623 (PFAM); IPR002939 (PFAM); G3DSA:2.60.260.20 (GENE3D); mobidb-lite (MOBIDB_LITE); mobidb-lite (MOBIDB_LITE); mobidb-lite (MOBIDB_LITE); mobidb-lite (MOBIDB_LITE); mobidb-lite (MOBIDB_LITE); mobidb-lite (MOBIDB_LITE); mobidb-lite (MOBIDB_LITE); mobidb-lite (MOBIDB_LITE);…	F:GO:0031072; F:GO:0005524; P:GO:0009408; F:GO:0051082; P:GO:0006457	F:heat shock protein binding; F:ATP binding; P:response to heat; F:unfolded protein binding; P:protein folding	Ib	6140	0.586	TRUE	-0.02744	0.9345	0.9844	3413	2718	3971	3228	3884	2753	2835	2451	28.57	21.75	32.5	27.49	33.21	23.09	25.44	16.22	NA
TGME49_207770	PCI domain-containing protein	PCI domain-containing	PCI domain-containing protein [Toxoplasma gondii ME49]	511	20	0	65.3	1	F:GO:0003674	F:molecular_function			Coil (COILS); IPR011991 (G3DSA:1.10.10.GENE3D); IPR000717 (PFAM); mobidb-lite (MOBIDB_LITE); mobidb-lite (MOBIDB_LITE); PTHR10539 (PANTHER); PTHR10539:SF1 (PANTHER); IPR011991 (SUPERFAMILY)	F:GO:0005515	F:protein binding	Ib	2820	0.543	TRUE	-0.06008	0.8224	0.9447	5802	6079	5029	4395	4507	5510	4846	5182	105.8	105.9	89.61	81.49	83.9	100.6	94.69	74.68	NA
TGME49_207780	hypothetical protein	transmembrane	hypothetical protein TGME49_207780 [Toxoplasma gondii ME49]	205	8	1.56255e-139	95	1	C:GO:0005575	C:cellular_component			NON_CYTOPLASMIC_DOMAIN (PHOBIUS); SIGNAL_PEPTIDE (PHOBIUS); SIGNAL_PEPTIDE_H_REGION (PHOBIUS); SIGNAL_PEPTIDE_C_REGION (PHOBIUS); SIGNAL_PEPTIDE_N_REGION (PHOBIUS); TMhelix (TMHMM)	no GO terms	no GO terms	Ib	815	0.507	FALSE	0	1	NA	0	0	0	0	1.094	3.613	8.653	1.587	0	0	0	0	0.07048	0.2283	0.585	0.07915	NA
TGME49_207790	enkurin, putative	enkurin	enkurin, putative [Toxoplasma gondii ME49]	148	20	3.17037e-105	74.3						IPR027012 (PFAM); IPR026150 (PTHR21490:PANTHER); PTHR21490 (PANTHER); IPR027012 (PROSITE_PROFILES)	no GO terms	no GO terms	Ib	1330	0.483	TRUE	3.508	4.832e-06	0.000154	0	160.8	178.9	211.5	444.2	462.5	866.3	1325	0	5.941	6.757	8.316	17.53	17.91	35.89	40.49	cyan
TGME49_207800	hypothetical protein	hypothetical protein TGME49_207800	hypothetical protein TGME49_207800 [Toxoplasma gondii ME49]	421	20	0	70.8						mobidb-lite (MOBIDB_LITE); mobidb-lite (MOBIDB_LITE)	no GO terms	no GO terms	Ib	2570	0.505	TRUE	-0.1674	0.6171	0.8553	1878	1697	1622	1031	1097	1839	1249	1001	37.56	32.44	31.71	20.98	22.42	36.85	26.77	15.82	NA
TGME49_207820	cell-cycle-associated protein kinase MAPK, putative	cell-cycle-associated kinase MAPK	cell-cycle-associated protein kinase MAPK, putative [Toxoplasma gondii ME49]	548	20	0	88.45	6	F:GO:0043167; P:GO:0006464; P:GO:0006520; F:GO:0004871; F:GO:0016301; C:GO:0005622	F:ion binding; P:cellular protein modification process; P:cellular amino acid metabolic process; F:signal transducer activity; F:kinase activity; C:intracellular	EC:2.7.11; EC:2.7.11.24	Transferring phosphorus-containing groups; Mitogen-activated protein kinase	IPR000719 (SMART); G3DSA:1.10.510.10 (GENE3D); G3DSA:3.30.200.20 (GENE3D); IPR000719 (PFAM); mobidb-lite (MOBIDB_LITE); mobidb-lite (MOBIDB_LITE); PTHR24055 (PANTHER); PTHR24055:SF245 (PANTHER); IPR017441 (PROSITE_PATTERNS); IPR008271 (PROSITE_PATTERNS); IPR003527 (PROSITE_PATTERNS); IPR000719 (PROSITE_PROFILES); cd07834 (CDD); IPR011009 (SUPERFAMILY)	F:GO:0005524; F:GO:0004707; F:GO:0004672; P:GO:0006468	F:ATP binding; F:MAP kinase activity; F:protein kinase activity; P:protein phosphorylation	Ib	3030	0.507	TRUE	0.4325	0.3018	0.6499	6007	10890	5705	8664	9636	11890	9391	25790	101.9	176.6	94.61	149.5	167	202	170.8	346	NA
TGME49_207830	MORN repeat-containing protein	MORN repeat-containing	MORN repeat-containing protein [Toxoplasma gondii ME49]	366	20	0	75.2						IPR003409 (SMART); G3DSA:2.20.110.10 (GENE3D); IPR003409 (PFAM); mobidb-lite (MOBIDB_LITE); mobidb-lite (MOBIDB_LITE); IPR023610 (PANTHER); PTHR23086:SF78 (PANTHER); SSF82185 (SUPERFAMILY); SSF82185 (SUPERFAMILY)	no GO terms	no GO terms	Ib	3380	0.51	TRUE	0.05402	0.8746	0.9679	2284	2673	2089	2803	2478	3727	2653	4240	34.74	38.86	31.05	43.36	38.49	56.78	43.25	50.97	NA
TGME49_207840	ribosomal protein RPS17	40s ribosomal	ribosomal protein RPS17 [Toxoplasma gondii ME49]	132	20	2.7989e-80	90.05	6	F:GO:0003735; C:GO:0005739; C:GO:0005829; P:GO:0042254; C:GO:0005840; P:GO:0006412	F:structural constituent of ribosome; C:mitochondrion; C:cytosol; P:ribosome biogenesis; C:ribosome; P:translation			IPR001210 (PFAM); IPR001210 (G3DSA:1.10.60.GENE3D); IPR001210 (PANTHER); IPR018273 (PROSITE_PATTERNS); IPR001210 (SUPERFAMILY)	F:GO:0003735; C:GO:0005840; C:GO:0005622; P:GO:0006412	F:structural constituent of ribosome; C:ribosome; C:intracellular; P:translation	Ib	1370	0.514	TRUE	0.03897	0.8928	0.9734	38100	38410	39680	30660	31280	34150	25070	19930	1429	1377	1456	1170	1199	1283	1008	591.2	NA
TGME49_207865	GCC2 and GCC3 domain-containing protein	GCC2 and GCC3 domain-containing	GCC2 and GCC3 domain-containing protein [Toxoplasma gondii ME49]	2914	20	0	91.85	3	P:GO:0008150; C:GO:0005576; F:GO:0003674	P:biological_process; C:extracellular region; F:molecular_function			IPR011641 (SMART); G3DSA:2.10.50.10 (GENE3D); G3DSA:2.10.50.10 (GENE3D); IPR011042 (G3DSA:2.120.10.GENE3D); G3DSA:2.10.50.10 (GENE3D); G3DSA:2.10.50.10 (GENE3D); PTHR22727 (PANTHER); PTHR22727:SF34 (PANTHER); IPR002557 (PROSITE_PROFILES); IPR002557 (PROSITE_PROFILES); IPR002557 (PROSITE_PROFILES); IPR002557 (PROSITE_PROFILES); IPR002557 (PROSITE_PROFILES); IPR002557 (PROSITE_PROFILES); IPR002557 …	F:GO:0008061; P:GO:0006030; C:GO:0005576	F:chitin binding; P:chitin metabolic process; C:extracellular region	Ib	8740	0.563	TRUE	1.242	0.003883	0.02667	196.4	582.4	406.2	819.8	599.6	861.8	661.6	1401	1.155	3.274	2.335	4.904	3.601	5.077	4.171	6.516	green
TGME49_207875	GCC2 and GCC3 domain-containing protein	GCC2 and GCC3 domain-containing	GCC2 and GCC3 domain-containing protein [Toxoplasma gondii ME49]	1262	20	0	81.25	3	P:GO:0008150; C:GO:0005576; F:GO:0003674	P:biological_process; C:extracellular region; F:molecular_function			IPR011641 (SMART); G3DSA:2.10.50.10 (GENE3D); G3DSA:2.10.50.10 (GENE3D); G3DSA:2.10.50.10 (GENE3D); PTHR22727 (PANTHER); PTHR22727:SF34 (PANTHER); IPR002557 (PROSITE_PROFILES); IPR002557 (PROSITE_PROFILES); IPR002557 (PROSITE_PROFILES); IPR002557 (PROSITE_PROFILES); IPR002557 (PROSITE_PROFILES); IPR002557 (PROSITE_PROFILES); IPR002557 (PROSITE_PROFILES); IPR002557 (PROSITE_PROFILES); IPR002557 (P…	F:GO:0008061; P:GO:0006030; C:GO:0005576	F:chitin binding; P:chitin metabolic process; C:extracellular region	Ib	3800	0.582	TRUE	1.071	0.01846	0.0968	100.5	257	197	455.2	330.4	433.6	377.2	910.1	1.36	3.322	2.606	6.263	4.565	5.875	5.469	9.733	NA
TGME49_207880	hypothetical protein	transmembrane	hypothetical protein TGME49_207880 [Toxoplasma gondii ME49]	1740	20	0	96.75	1	C:GO:0005575	C:cellular_component			Coil (COILS); Coil (COILS); Coil (COILS); Coil (COILS); Coil (COILS); Coil (COILS); Coil (COILS); Coil (COILS); Coil (COILS); mobidb-lite (MOBIDB_LITE); mobidb-lite (MOBIDB_LITE); PTHR31607 (PANTHER); PTHR31607:SF13 (PANTHER); TRANSMEMBRANE (PHOBIUS); NON_CYTOPLASMIC_DOMAIN (PHOBIUS); CYTOPLASMIC_DOMAIN (PHOBIUS); TMhelix (TMHMM)	no GO terms	no GO terms	Ib	7270	0.545	TRUE	1.57	0.001198	0.01056	219.3	863.4	585.1	1330	884	1805	1056	2738	1.551	5.835	4.044	9.562	6.384	12.78	8.003	15.3	red
TGME49_207900	transcription initiation factor TFIIIB	transcription initiation factor TFIIIB	transcription initiation factor TFIIIB [Toxoplasma gondii ME49]	813	20	0	86.3	8	C:GO:0005634; P:GO:0065003; F:GO:0000988; F:GO:0043167; F:GO:0008135; C:GO:0043234; F:GO:0008134; C:GO:0005840	C:nucleus; P:macromolecular complex assembly; F:transcription factor activity, protein binding; F:ion binding; F:translation factor activity, RNA binding; C:protein complex; F:transcription factor binding; C:ribosome			IPR000812 (PRINTS); IPR013763 (SMART); IPR013137 (PFAM); G3DSA:2.20.25.10 (GENE3D); IPR013763 (G3DSA:1.10.472.GENE3D); IPR013150 (PFAM); IPR013763 (G3DSA:1.10.472.GENE3D); G3DSA:1.20.5.650 (GENE3D); IPR011665 (PFAM); mobidb-lite (MOBIDB_LITE); mobidb-lite (MOBIDB_LITE); mobidb-lite (MOBIDB_LITE); mobidb-lite (MOBIDB_LITE); IPR029529 (PTHR11618:PANTHER); IPR000812 (PANTHER); IPR013137 (PROSITE_PRO…	P:GO:0006383; P:GO:0006355; P:GO:0070897; F:GO:0017025; C:GO:0000126; F:GO:0001026	P:transcription from RNA polymerase III promoter; P:regulation of transcription, DNA-templated; P:DNA-templated transcriptional preinitiation complex assembly; F:TBP-class protein binding; C:transcription factor TFIIIB complex; F:TFIIIB-type transcription factor activity	Ib	4590	0.539	TRUE	-0.195	0.4757	0.7819	1279	1046	1182	1173	1065	1100	1051	644.7	14.33	11.2	12.94	13.36	12.18	12.34	12.62	5.708	NA
TGME49_207910	manganese resistance 1 protein, putative	manganese resistance 1	manganese resistance 1 protein, putative [Toxoplasma gondii ME49]	501	20	0	82.95	3	F:GO:0022857; P:GO:0042592; C:GO:0005575	F:transmembrane transporter activity; P:homeostatic process; C:cellular_component			IPR004837 (PFAM); IPR004798 (TIGRFAM); IPR004713 (TIGRFAM); mobidb-lite (MOBIDB_LITE); PTHR31503 (PANTHER); IPR030177 (PTHR31503:PANTHER); CYTOPLASMIC_DOMAIN (PHOBIUS); TRANSMEMBRANE (PHOBIUS); CYTOPLASMIC_DOMAIN (PHOBIUS); TRANSMEMBRANE (PHOBIUS); CYTOPLASMIC_DOMAIN (PHOBIUS); CYTOPLASMIC_DOMAIN (PHOBIUS); NON_CYTOPLASMIC_DOMAIN (PHOBIUS); NON_CYTOPLASMIC_DOMAIN (PHOBIUS); NON_CYTOPLASMIC_DOMAIN…	P:GO:0055085; P:GO:0006812; F:GO:0015386; P:GO:0006816; C:GO:0016021; F:GO:0008324; F:GO:0015085; F:GO:0015369	P:transmembrane transport; P:cation transport; F:potassium:proton antiporter activity; P:calcium ion transport; C:integral component of membrane; F:cation transmembrane transporter activity; F:calcium ion transmembrane transporter activity; F:calcium:proton antiporter activity	Ib	3950	0.544	TRUE	-0.3142	0.315	0.6661	1233	889.2	1088	1232	1208	863.6	1086	1027	16.05	11.06	13.84	16.3	16.05	11.26	15.15	10.56	NA
TGME49_207920	hypothetical protein	transmembrane	hypothetical protein TGME49_207920 [Toxoplasma gondii ME49]	726	14	0	93.86	1	C:GO:0005575	C:cellular_component			mobidb-lite (MOBIDB_LITE); mobidb-lite (MOBIDB_LITE); mobidb-lite (MOBIDB_LITE); TRANSMEMBRANE (PHOBIUS); TRANSMEMBRANE (PHOBIUS); CYTOPLASMIC_DOMAIN (PHOBIUS); NON_CYTOPLASMIC_DOMAIN (PHOBIUS); TRANSMEMBRANE (PHOBIUS); TRANSMEMBRANE (PHOBIUS); CYTOPLASMIC_DOMAIN (PHOBIUS); NON_CYTOPLASMIC_DOMAIN (PHOBIUS); CYTOPLASMIC_DOMAIN (PHOBIUS); TMhelix (TMHMM); TMhelix (TMHMM); TMhelix (TMHMM)	no GO terms	no GO terms	Ib	3570	0.562	TRUE	-0.2249	0.4886	0.7899	621.3	515.8	545.7	712.1	667.4	527.6	674.5	633.2	8.947	7.098	7.68	10.43	9.814	7.609	10.41	7.208	NA
TGME49_207930	phosphatidylethanolamine-binding protein	phosphatidylethanolamine-binding	phosphatidylethanolamine-binding protein [Toxoplasma gondii ME49]	207	20	1.29938e-151	75.25	1	F:GO:0003674	F:molecular_function			IPR008914 (PFAM); IPR008914 (G3DSA:3.90.280.GENE3D); PTHR11362:SF53 (PANTHER); PTHR11362 (PANTHER); IPR001858 (PROSITE_PATTERNS); SIGNAL_PEPTIDE_C_REGION (PHOBIUS); SIGNAL_PEPTIDE_N_REGION (PHOBIUS); SIGNAL_PEPTIDE (PHOBIUS); NON_CYTOPLASMIC_DOMAIN (PHOBIUS); SIGNAL_PEPTIDE_H_REGION (PHOBIUS); PS51257 (PROSITE_PROFILES); cd00866 (CDD); SignalP-noTM (SIGNALP_EUK); SignalP-TM (SIGNALP_GRAM_POSITIVE…	no GO terms	no GO terms	Ib	3210	0.515	TRUE	0.6903	0.02742	0.1325	543.6	820.8	961	819.8	872	758.8	903.4	1031	8.706	12.56	15.04	13.35	14.26	12.17	15.51	13.05	NA
TGME49_207940	ribosomal protein S9, putative	ribosomal S9	ribosomal protein S9, putative [Toxoplasma gondii ME49]	510	20	0	82.45	4	F:GO:0003735; P:GO:0042254; C:GO:0005840; P:GO:0006412	F:structural constituent of ribosome; P:ribosome biogenesis; C:ribosome; P:translation			IPR014721 (G3DSA:3.30.230.GENE3D); IPR000754 (PFAM); mobidb-lite (MOBIDB_LITE); PTHR21569:SF7 (PANTHER); IPR000754 (PANTHER); IPR020574 (PROSITE_PATTERNS); IPR020568 (SUPERFAMILY)	F:GO:0003735; C:GO:0005840; P:GO:0006412	F:structural constituent of ribosome; C:ribosome; P:translation	Ib	2410	0.564	TRUE	-0.02781	0.9353	0.9844	680.7	582.4	754.8	589.3	747.3	617.9	590.1	560.4	14.52	11.87	15.74	12.78	16.28	13.2	13.49	9.449	NA
TGME49_207950	hypothetical protein	transmembrane	hypothetical protein TGME49_207950 [Toxoplasma gondii ME49]	177	8	5.31471e-107	90.38	1	C:GO:0005575	C:cellular_component			TRANSMEMBRANE (PHOBIUS); CYTOPLASMIC_DOMAIN (PHOBIUS); CYTOPLASMIC_DOMAIN (PHOBIUS); NON_CYTOPLASMIC_DOMAIN (PHOBIUS); TRANSMEMBRANE (PHOBIUS); SignalP-TM (SIGNALP_GRAM_POSITIVE); TMhelix (TMHMM); TMhelix (TMHMM)	no GO terms	no GO terms	Ib	1230	0.501	TRUE	1.111	0.02372	0.1187	274.1	900.3	385	901	804.2	1164	1124	4067	11.46	35.96	15.73	38.3	34.32	48.71	50.35	134.4	NA
TGME49_207955	hypothetical protein	hypothetical protein TGME49_207955	hypothetical protein TGME49_207955 [Toxoplasma gondii ME49]	150	3	4.95928e-85	96.67						mobidb-lite (MOBIDB_LITE); SIGNAL_PEPTIDE_N_REGION (PHOBIUS); SIGNAL_PEPTIDE_H_REGION (PHOBIUS); NON_CYTOPLASMIC_DOMAIN (PHOBIUS); SIGNAL_PEPTIDE_C_REGION (PHOBIUS); SIGNAL_PEPTIDE (PHOBIUS); SignalP-TM (SIGNALP_GRAM_POSITIVE); SignalP-noTM (SIGNALP_GRAM_NEGATIVE); SignalP-noTM (SIGNALP_EUK)	no GO terms	no GO terms	Ib	672	0.53	FALSE	0	1	NA	0	0	0	0	5.471	0	4.543	3.175	0	0	0	0	0.4274	0	0.3725	0.192	NA
TGME49_207960	hypothetical protein	hypothetical protein TGDOM2_207960	hypothetical protein TGDOM2_207960 [Toxoplasma gondii GAB2-2007-GAL-DOM2]	839	20	0	86.7						IPR013176 (PFAM); mobidb-lite (MOBIDB_LITE); mobidb-lite (MOBIDB_LITE); mobidb-lite (MOBIDB_LITE); mobidb-lite (MOBIDB_LITE); PTHR13056 (PANTHER); SignalP-TM (SIGNALP_GRAM_POSITIVE)	no GO terms	no GO terms	Ib	3780	0.564	TRUE	0.006696	0.9856	0.9973	963.9	904	1037	952	958.4	682.9	1084	1330	13.11	11.75	13.78	13.17	13.31	9.303	15.79	14.29	NA
TGME49_207965	hypothetical protein	FAD-dependent oxidoreductase	hypothetical protein TGME49_207965 [Toxoplasma gondii ME49]	728	20	0	76.9	1	F:GO:0016491	F:oxidoreductase activity			IPR006076 (PFAM); IPR023753 (G3DSA:3.50.50.GENE3D); mobidb-lite (MOBIDB_LITE); mobidb-lite (MOBIDB_LITE); PTHR13789 (PANTHER); IPR023753 (SUPERFAMILY)	F:GO:0016491; P:GO:0055114	F:oxidoreductase activity; P:oxidation-reduction process	Ib	4590	0.516	TRUE	-0.03958	0.9414	0.9863	4774	7042	2513	6626	8090	7485	10870	40000	53.47	75.37	27.51	75.47	92.53	83.97	130.5	354.2	NA
TGME49_207970	HEAT repeat-containing protein	HEAT repeat-containing	HEAT repeat-containing protein [Toxoplasma gondii ME49]	1450	20	0	92	1	F:GO:0003674	F:molecular_function			Coil (COILS); IPR011989 (G3DSA:1.25.10.GENE3D); IPR011989 (G3DSA:1.25.10.GENE3D); mobidb-lite (MOBIDB_LITE); mobidb-lite (MOBIDB_LITE); mobidb-lite (MOBIDB_LITE); mobidb-lite (MOBIDB_LITE); mobidb-lite (MOBIDB_LITE); mobidb-lite (MOBIDB_LITE); mobidb-lite (MOBIDB_LITE); PTHR16216 (PANTHER); PTHR16216:SF8 (PANTHER); IPR016024 (SUPERFAMILY)	F:GO:0005488	F:binding	Ib	4350	0.579	TRUE	1.331	0.002273	0.01735	164.5	495.5	397.1	838.6	614.9	930.4	643.7	1787	1.944	5.596	4.587	10.08	7.421	11.01	8.153	16.69	red
TGME49_207980	PIG-P protein	PIG-P	PIG-P protein [Toxoplasma gondii ME49]	407	20	8.75083e-143	75.2	2	P:GO:0008150; F:GO:0016757	P:biological_process; F:transferase activity, transferring glycosyl groups	EC:2.4.1; EC:2.4.1.198	Glycosyltransferases; Phosphatidylinositol N-acetylglucosaminyltransferase	IPR013717 (PFAM); mobidb-lite (MOBIDB_LITE); PTHR21726 (PANTHER); PTHR21726:SF55 (PANTHER); TRANSMEMBRANE (PHOBIUS); CYTOPLASMIC_DOMAIN (PHOBIUS); NON_CYTOPLASMIC_DOMAIN (PHOBIUS); CYTOPLASMIC_DOMAIN (PHOBIUS); TRANSMEMBRANE (PHOBIUS); SignalP-TM (SIGNALP_GRAM_POSITIVE); TMhelix (TMHMM); TMhelix (TMHMM)	no GO terms	no GO terms	Ib	2030	0.571	TRUE	0.1909	0.6187	0.8559	287.8	338.3	321.3	247.4	345.7	316.2	302.6	337.4	7.288	8.188	7.954	6.372	8.941	8.02	8.214	6.755	NA
TGME49_207990	ribosomal RNA large subunit methyltransferase J protein	ribosomal RNA large subunit methyltransferase J	ribosomal RNA large subunit methyltransferase J protein [Toxoplasma gondii ME49]	981	20	0	84.1	4	P:GO:0042254; F:GO:0008168; P:GO:0034641; C:GO:0005730	P:ribosome biogenesis; F:methyltransferase activity; P:cellular nitrogen compound metabolic process; C:nucleolus	EC:2.1.1	Transferring one-carbon groups	Coil (COILS); Coil (COILS); Coil (COILS); G3DSA:3.40.50.150 (GENE3D); IPR012920 (PFAM); IPR024576 (PFAM); IPR002877 (PFAM); mobidb-lite (MOBIDB_LITE); mobidb-lite (MOBIDB_LITE); mobidb-lite (MOBIDB_LITE); mobidb-lite (MOBIDB_LITE); mobidb-lite (MOBIDB_LITE); mobidb-lite (MOBIDB_LITE); mobidb-lite (MOBIDB_LITE); IPR015507 (PANTHER); PTHR10920:SF22 (PANTHER); IPR015507 (HAMAP); IPR028589 (HAMAP); I…	C:GO:0005634; P:GO:0001510; F:GO:0008649; P:GO:0031167; F:GO:0008168; P:GO:0006364; P:GO:0032259	C:nucleus; P:RNA methylation; F:rRNA methyltransferase activity; P:rRNA methylation; F:methyltransferase activity; P:rRNA processing; P:methylation	Ib	4010	0.579	TRUE	-0.1266	0.7103	0.897	2316	1690	2534	2083	2156	1485	1718	1163	29.69	20.7	31.76	27.16	28.23	19.07	23.61	11.79	NA
TGME49_208010	hypothetical protein	transmembrane	hypothetical protein TGME49_208010 [Toxoplasma gondii ME49]	472	16	0	84.25	1	C:GO:0005575	C:cellular_component			mobidb-lite (MOBIDB_LITE); mobidb-lite (MOBIDB_LITE); mobidb-lite (MOBIDB_LITE); CYTOPLASMIC_DOMAIN (PHOBIUS); NON_CYTOPLASMIC_DOMAIN (PHOBIUS); TRANSMEMBRANE (PHOBIUS); TMhelix (TMHMM)	no GO terms	no GO terms	Ib	3530	0.545	TRUE	0.02605	0.9299	0.9834	776.6	776.5	806.4	661.1	690.4	663.1	789.7	952.8	11.31	10.81	11.48	9.791	10.27	9.672	12.33	10.97	NA
TGME49_208020	AP2 domain transcription factor AP2Ib-1	AP2 domain transcription factor AP2Ib-1	AP2 domain transcription factor AP2Ib-1 [Toxoplasma gondii VEG]	2311	20	0	91.95	5	F:GO:0001071; P:GO:0034641; P:GO:0009058; C:GO:0043234; C:GO:0005622	F:nucleic acid binding transcription factor activity; P:cellular nitrogen compound metabolic process; P:biosynthetic process; C:protein complex; C:intracellular			Coil (COILS); Coil (COILS); IPR001471 (PFAM); mobidb-lite (MOBIDB_LITE); mobidb-lite (MOBIDB_LITE); mobidb-lite (MOBIDB_LITE); mobidb-lite (MOBIDB_LITE); mobidb-lite (MOBIDB_LITE); mobidb-lite (MOBIDB_LITE); mobidb-lite (MOBIDB_LITE); mobidb-lite (MOBIDB_LITE); mobidb-lite (MOBIDB_LITE); mobidb-lite (MOBIDB_LITE); mobidb-lite (MOBIDB_LITE); mobidb-lite (MOBIDB_LITE); mobidb-lite (MOBIDB_LITE); mo…	F:GO:0003700; P:GO:0006355	F:transcription factor activity, sequence-specific DNA binding; P:regulation of transcription, DNA-templated	Ib	12000	0.591	TRUE	-0.2827	0.4919	0.791	3399	2143	3371	2744	3506	1509	2264	1410	14.56	8.773	14.12	11.96	15.34	6.473	10.4	4.774	NA
TGME49_208030	microneme protein MIC4	microneme MIC4	microneme protein MIC4 [Toxoplasma gondii ME49]	580	20	0	95.85	4	C:GO:0031410; P:GO:0007155; C:GO:0005576; F:GO:0003674	C:cytoplasmic vesicle; P:cell adhesion; C:extracellular region; F:molecular_function			IPR000177 (SMART); IPR003609 (SMART); IPR003609 (PFAM); IPR003609 (PFAM); G3DSA:3.50.4.10 (GENE3D); PTHR33946 (PANTHER); SIGNAL_PEPTIDE_C_REGION (PHOBIUS); SIGNAL_PEPTIDE_H_REGION (PHOBIUS); NON_CYTOPLASMIC_DOMAIN (PHOBIUS); SIGNAL_PEPTIDE_N_REGION (PHOBIUS); SIGNAL_PEPTIDE (PHOBIUS); IPR003609 (PROSITE_PROFILES); IPR003609 (PROSITE_PROFILES); IPR003609 (PROSITE_PROFILES); IPR003609 (PROSITE_PROF…	F:GO:0005515; P:GO:0006508; C:GO:0005576	F:protein binding; P:proteolysis; C:extracellular region	Ib	3120	0.501	FALSE	0.03251	0.9712	NA	13.71	16.64	12.13	17	12.04	12.65	15.09	27.87	0.2258	0.262	0.1953	0.2849	0.2025	0.2087	0.2665	0.363	NA
TGME49_208040	aldo-keto reductase	aldo-keto reductase	aldo-keto reductase [Toxoplasma gondii ME49]	1425	20	0	90.6	11	P:GO:0044281; P:GO:0005975; P:GO:0006091; P:GO:0009056; F:GO:0016491; P:GO:0051186; P:GO:0006629; P:GO:0009058; P:GO:0034641; P:GO:0044723; P:GO:0044712	P:small molecule metabolic process; P:carbohydrate metabolic process; P:generation of precursor metabolites and energy; P:catabolic process; F:oxidoreductase activity; P:cofactor metabolic process; P:lipid metabolic process; P:biosynthetic process; P:cellular nitrogen compound metabolic process; P:single-organism carbohydrate metabolic process; P:single-organism catabolic process	EC:1.1.1; EC:1.1.1.2	Acting on the CH-OH group of donors; Alcohol dehydrogenase (NADP(+))	IPR020471 (PRINTS); IPR023210 (PFAM); IPR023210 (G3DSA:3.20.20.GENE3D); mobidb-lite (MOBIDB_LITE); mobidb-lite (MOBIDB_LITE); mobidb-lite (MOBIDB_LITE); mobidb-lite (MOBIDB_LITE); mobidb-lite (MOBIDB_LITE); PTHR43364:SF7 (PANTHER); PTHR43364 (PANTHER); CYTOPLASMIC_DOMAIN (PHOBIUS); TRANSMEMBRANE (PHOBIUS); NON_CYTOPLASMIC_DOMAIN (PHOBIUS); IPR023210 (CDD); IPR023210 (SUPERFAMILY); TMhelix (TMHMM)	F:GO:0016491; P:GO:0055114	F:oxidoreductase activity; P:oxidation-reduction process	Ib	5600	0.577	TRUE	-0.4689	0.1953	0.5201	758.4	458.5	627.5	621.4	646.6	421	551.6	410.8	6.962	4.022	5.631	5.801	6.062	3.871	5.427	2.981	NA
TGME49_208050	ABC transporter, putative	ABC transporter	ABC transporter, putative [Toxoplasma gondii ME49]	3585	20	0	95.65	4	F:GO:0016887; F:GO:0022857; F:GO:0043167; C:GO:0005575	F:ATPase activity; F:transmembrane transporter activity; F:ion binding; C:cellular_component	EC:3.6.1; EC:3.6.1.3; EC:3.6.3.44; EC:3.6.1.15	Acting on acid anhydrides; Adenosinetriphosphatase; Xenobiotic-transporting ATPase; Nucleoside-triphosphate phosphatase	IPR003593 (SMART); G3DSA:3.40.50.300 (GENE3D); IPR003439 (PFAM); G3DSA:1.20.1560.10 (GENE3D); G3DSA:1.20.1560.10 (GENE3D); G3DSA:3.40.50.300 (GENE3D); IPR011527 (PFAM); mobidb-lite (MOBIDB_LITE); mobidb-lite (MOBIDB_LITE); mobidb-lite (MOBIDB_LITE); mobidb-lite (MOBIDB_LITE); mobidb-lite (MOBIDB_LITE); mobidb-lite (MOBIDB_LITE); mobidb-lite (MOBIDB_LITE); mobidb-lite (MOBIDB_LITE); mobidb-lite (M…	F:GO:0016887; F:GO:0005524; F:GO:0042626; P:GO:0055085; C:GO:0016021; P:GO:0006810	F:ATPase activity; F:ATP binding; F:ATPase activity, coupled to transmembrane movement of substances; P:transmembrane transport; C:integral component of membrane; P:transport	Ib	12700	0.594	TRUE	-0.572	0.1265	0.4073	1311	709.9	1031	1150	921.2	719.1	927.3	718.1	5.307	2.746	4.078	4.735	3.808	2.915	4.023	2.298	NA
TGME49_208070	inositol polyphosphate kinase	inositol polyphosphate kinase	inositol polyphosphate kinase [Toxoplasma gondii ME49]	2851	20	0	90.95	1	F:GO:0016301	F:kinase activity	EC:2.7.4.21; EC:2.7.1.127	Inositol-hexakisphosphate kinase; Inositol-trisphosphate 3-kinase	Coil (COILS); IPR005522 (PFAM); mobidb-lite (MOBIDB_LITE); mobidb-lite (MOBIDB_LITE); mobidb-lite (MOBIDB_LITE); mobidb-lite (MOBIDB_LITE); mobidb-lite (MOBIDB_LITE); mobidb-lite (MOBIDB_LITE); mobidb-lite (MOBIDB_LITE); mobidb-lite (MOBIDB_LITE); mobidb-lite (MOBIDB_LITE); mobidb-lite (MOBIDB_LITE); mobidb-lite (MOBIDB_LITE); mobidb-lite (MOBIDB_LITE); mobidb-lite (MOBIDB_LITE); mobidb-lite (MOB…	F:GO:0008440	F:inositol-1,4,5-trisphosphate 3-kinase activity	Ib	12300	0.606	TRUE	-0.2727	0.4561	0.7728	1421	1115	1231	1811	1278	1200	1656	1813	5.938	4.453	5.028	7.699	5.454	5.022	7.418	5.988	NA
TGME49_208080	hypothetical protein	hypothetical protein TGPRC2_208080	hypothetical protein TGPRC2_208080 [Toxoplasma gondii TgCatPRC2]	124	8	4.7308e-23	100	1	F:GO:0003674	F:molecular_function			Coil (COILS); IPR015943 (G3DSA:2.130.10.GENE3D); mobidb-lite (MOBIDB_LITE)	F:GO:0005515	F:protein binding	Ib	430	0.535	FALSE	0	1	NA	0	0	0	0	0	0	0.3245	0.1764	0	0	0	0	0	0	0.04158	0.01667	NA
TGME49_208090	5-formyltetrahydrofolate cyclo-ligase	5-formyltetrahydrofolate cyclo-ligase	5-formyltetrahydrofolate cyclo-ligase [Toxoplasma gondii ME49]	473	20	0	89.85	3	P:GO:0008150; F:GO:0043167; F:GO:0016874	P:biological_process; F:ion binding; F:ligase activity	EC:6.3.3.2	5-formyltetrahydrofolate cyclo-ligase	G3DSA:3.40.50.10420 (GENE3D); IPR002698 (PFAM); IPR002698 (TIGRFAM); mobidb-lite (MOBIDB_LITE); IPR002698 (PTHR23407:PANTHER); PTHR23407 (PANTHER); SSF100950 (SUPERFAMILY)	no GO terms	no GO terms	Ib	2190	0.538	TRUE	-0.14	0.7009	0.893	306.1	288.4	263.7	232.3	280.1	280	262	298.4	7.185	6.47	6.051	5.546	6.714	6.584	6.591	5.538	NA
TGME49_208200	PHD-finger domain-containing protein	PHD-finger domain-containing	PHD-finger domain-containing protein [Toxoplasma gondii ME49]	497	20	0	87.7	1	F:GO:0043167	F:ion binding			Coil (COILS); IPR024610 (SMART); IPR001965 (SMART); IPR013083 (G3DSA:3.30.40.GENE3D); IPR024610 (PFAM); IPR019787 (PFAM); mobidb-lite (MOBIDB_LITE); PTHR10333:SF84 (PANTHER); IPR028651 (PANTHER); IPR019786 (PROSITE_PATTERNS); IPR019787 (PROSITE_PROFILES); cd15522 (CDD); IPR011011 (SUPERFAMILY)	no GO terms	no GO terms	Ib	3350	0.597	TRUE	-0.003397	0.9908	0.9983	1389	1274	1494	1131	1357	1032	1120	902.7	21.31	18.68	22.42	17.66	21.26	15.86	18.42	10.95	NA
TGME49_208300	hypothetical protein	ankyrin repeat domain containing	hypothetical protein TGME49_208300 [Toxoplasma gondii ME49]	105	20	4.14621e-72	72						mobidb-lite (MOBIDB_LITE); PTHR13639 (PANTHER)	no GO terms	no GO terms	Ib	1840	0.487	TRUE	-0.06462	0.8343	0.9501	1412	1483	1200	904.8	947.5	1359	1102	687.9	39.44	39.59	32.78	25.71	27.03	38.02	32.99	15.19	NA
TGME49_208310	hypothetical protein	pinA	hypothetical protein TGME49_208310 [Toxoplasma gondii ME49]	589	20	0	78.35	1	F:GO:0003674	F:molecular_function			Coil (COILS); Coil (COILS); Coil (COILS); Coil (COILS); G3DSA:2.60.200.20 (GENE3D); IPR000253 (PFAM); mobidb-lite (MOBIDB_LITE); mobidb-lite (MOBIDB_LITE); mobidb-lite (MOBIDB_LITE); PTHR23308:SF37 (PANTHER); PTHR23308 (PANTHER); IPR000253 (PROSITE_PROFILES); cd00060 (CDD); IPR008984 (SUPERFAMILY)	F:GO:0005515	F:protein binding	Ib	2540	0.553	TRUE	-0.2623	0.3283	0.6781	1439	1141	1249	970.9	1051	1104	1024	797.6	29.12	22.06	24.71	19.98	21.73	22.38	22.2	12.76	NA
TGME49_208320	polynucleotide kinase 3 phosphatase	polynucleotide kinase 3 phosphatase	polynucleotide kinase 3 phosphatase [Toxoplasma gondii ME49]	703	20	0	80.5	3	F:GO:0016791; P:GO:0034641; F:GO:0016301	F:phosphatase activity; P:cellular nitrogen compound metabolic process; F:kinase activity	EC:3.1; EC:3.1.3.32; EC:3.1.3.41	Acting on ester bonds; Polynucleotide 3'-phosphatase; 4-nitrophenylphosphatase	IPR006549 (TIGRFAM); IPR013954 (PFAM); IPR023214 (G3DSA:3.40.50.GENE3D); G3DSA:3.40.50.300 (GENE3D); PF13671 (PFAM); mobidb-lite (MOBIDB_LITE); mobidb-lite (MOBIDB_LITE); mobidb-lite (MOBIDB_LITE); PTHR12083 (PANTHER); PTHR12083:SF17 (PANTHER); cd01427 (CDD); IPR027417 (SUPERFAMILY); IPR023214 (SUPERFAMILY)	no GO terms	no GO terms	Ib	3060	0.528	TRUE	-0.4015	0.1705	0.4816	1343	1115	891.2	632.8	621.5	726.3	706.3	389.5	22.56	17.9	14.64	10.81	10.66	12.22	12.72	5.172	NA
TGME49_208330	hypothetical protein	transmembrane	hypothetical protein TGME49_208330 [Toxoplasma gondii ME49]	264	20	5.2042e-167	75.25	1	C:GO:0005575	C:cellular_component			IPR021366 (PFAM); CYTOPLASMIC_DOMAIN (PHOBIUS); NON_CYTOPLASMIC_DOMAIN (PHOBIUS); TRANSMEMBRANE (PHOBIUS); CYTOPLASMIC_DOMAIN (PHOBIUS); NON_CYTOPLASMIC_DOMAIN (PHOBIUS); NON_CYTOPLASMIC_DOMAIN (PHOBIUS); TRANSMEMBRANE (PHOBIUS); TRANSMEMBRANE (PHOBIUS); TRANSMEMBRANE (PHOBIUS); TMhelix (TMHMM); TMhelix (TMHMM); TMhelix (TMHMM); TMhelix (TMHMM)	no GO terms	no GO terms	Ib	1150	0.505	FALSE	0.05583	0.9564	NA	0	3.698	0	3.778	2.188	1.807	10.33	16.23	0	0.158	0	0.1717	0.09989	0.08089	0.4949	0.5734	NA
TGME49_208340	hypothetical protein	hypothetical protein TGME49_208340	hypothetical protein TGME49_208340 [Toxoplasma gondii ME49]	1285	20	0	86.85						Coil (COILS); Coil (COILS); Coil (COILS); Coil (COILS); Coil (COILS); Coil (COILS); Coil (COILS); Coil (COILS); G3DSA:1.20.120.330 (GENE3D); IPR011993 (G3DSA:2.30.29.GENE3D); mobidb-lite (MOBIDB_LITE); mobidb-lite (MOBIDB_LITE); mobidb-lite (MOBIDB_LITE); mobidb-lite (MOBIDB_LITE); mobidb-lite (MOBIDB_LITE); mobidb-lite (MOBIDB_LITE); IPR001849 (PROSITE_PROFILES); IPR011993 (SUPERFAMILY)	no GO terms	no GO terms	Ib	5250	0.541	TRUE	0.8842	0.01388	0.07664	488.8	865.2	979.1	923.6	784.5	751.6	1055	613.6	4.786	8.097	9.372	9.198	7.844	7.371	11.08	4.75	NA
TGME49_208350	hypothetical protein	RNA recognition motif	hypothetical protein TGME49_208350 [Toxoplasma gondii ME49]	369	17	0	72.88	1	F:GO:0003674	F:molecular_function			IPR000504 (SMART); G3DSA:3.30.70.330 (GENE3D); IPR000504 (PFAM); mobidb-lite (MOBIDB_LITE); mobidb-lite (MOBIDB_LITE); IPR000504 (PROSITE_PROFILES); cd00590 (CDD); IPR000504 (SUPERFAMILY)	F:GO:0003676	F:nucleic acid binding	Ib	3090	0.51	TRUE	0.04941	0.8595	0.961	1736	1963	1628	1458	1639	1693	1619	2277	28.88	31.22	26.47	24.67	27.85	28.21	28.87	29.95	NA
TGME49_208360	hypothetical protein	transmembrane	hypothetical protein TGME49_208360 [Toxoplasma gondii ME49]	985	12	0	88.5	2	P:GO:0008150; C:GO:0005575	P:biological_process; C:cellular_component			IPR009617 (PFAM); mobidb-lite (MOBIDB_LITE); mobidb-lite (MOBIDB_LITE); mobidb-lite (MOBIDB_LITE); mobidb-lite (MOBIDB_LITE); mobidb-lite (MOBIDB_LITE); TRANSMEMBRANE (PHOBIUS); NON_CYTOPLASMIC_DOMAIN (PHOBIUS); NON_CYTOPLASMIC_DOMAIN (PHOBIUS); CYTOPLASMIC_DOMAIN (PHOBIUS); TRANSMEMBRANE (PHOBIUS); TRANSMEMBRANE (PHOBIUS); CYTOPLASMIC_DOMAIN (PHOBIUS); TMhelix (TMHMM); TMhelix (TMHMM)	P:GO:0019915	P:lipid storage	Ib	3960	0.529	TRUE	-0.2923	0.3485	0.6942	904.5	809.8	654.8	689.4	710.1	816.6	695	651	11.74	10.05	8.309	9.102	9.414	10.62	9.67	6.681	NA
TGME49_208370	myosin heavy chain, putative	myosin heavy chain	myosin heavy chain, putative [Toxoplasma gondii ME49]	1124	12	0	94.08						Coil (COILS); Coil (COILS); Coil (COILS); Coil (COILS); Coil (COILS); Coil (COILS); Coil (COILS); Coil (COILS); G3DSA:1.20.58.430 (GENE3D); mobidb-lite (MOBIDB_LITE); mobidb-lite (MOBIDB_LITE); SIGNAL_PEPTIDE_C_REGION (PHOBIUS); CYTOPLASMIC_DOMAIN (PHOBIUS); NON_CYTOPLASMIC_DOMAIN (PHOBIUS); SIGNAL_PEPTIDE_H_REGION (PHOBIUS); SIGNAL_PEPTIDE (PHOBIUS); TRANSMEMBRANE (PHOBIUS); SIGNAL_PEPTIDE_N_REG…	no GO terms	no GO terms	Ib	7410	0.499	TRUE	0.2655	0.4905	0.7904	214.7	295.8	224.3	213.4	226.5	346.9	315.5	707.8	1.49	1.961	1.521	1.506	1.605	2.41	2.346	3.882	NA
TGME49_208380	hypothetical protein	hypothetical protein TGME49_208380	hypothetical protein TGME49_208380 [Toxoplasma gondii ME49]	366	13	0	95.69						mobidb-lite (MOBIDB_LITE); SIGNAL_PEPTIDE (PHOBIUS); SIGNAL_PEPTIDE_N_REGION (PHOBIUS); SIGNAL_PEPTIDE_C_REGION (PHOBIUS); NON_CYTOPLASMIC_DOMAIN (PHOBIUS); SIGNAL_PEPTIDE_H_REGION (PHOBIUS); SignalP-noTM (SIGNALP_GRAM_NEGATIVE); SignalP-noTM (SIGNALP_EUK); SignalP-TM (SIGNALP_GRAM_POSITIVE)	no GO terms	no GO terms	Ib	1330	0.516	FALSE	0	1	NA	0	0	0	3.778	2.188	16.26	8.599	18.17	0	0	0	0.1485	0.08637	0.6295	0.3562	0.5551	NA
TGME49_208390	hypothetical protein	capping alpha-like subunit	hypothetical protein TGME49_208390 [Toxoplasma gondii ME49]	424	17	0	87.71	4	C:GO:0005856; P:GO:0007010; P:GO:0006461; C:GO:0043234	C:cytoskeleton; P:cytoskeleton organization; P:protein complex assembly; C:protein complex			IPR002189 (PFAM); mobidb-lite (MOBIDB_LITE); mobidb-lite (MOBIDB_LITE); mobidb-lite (MOBIDB_LITE); IPR002189 (PANTHER); SSF90096 (SUPERFAMILY)	P:GO:0051016; C:GO:0008290	P:barbed-end actin filament capping; C:F-actin capping protein complex	Ib	4310	0.502	TRUE	0.152	0.5702	0.8316	1000	1069	1161	961.4	1002	1120	1068	1161	11.93	12.18	13.54	11.66	12.21	13.38	13.66	10.95	NA
TGME49_208400	hypothetical protein	hypothetical protein TGVEG_208400	hypothetical protein TGVEG_208400 [Toxoplasma gondii VEG]	2067	20	0	95.95						Coil (COILS); Coil (COILS); Coil (COILS); Coil (COILS); Coil (COILS); Coil (COILS); mobidb-lite (MOBIDB_LITE); mobidb-lite (MOBIDB_LITE); mobidb-lite (MOBIDB_LITE); mobidb-lite (MOBIDB_LITE); mobidb-lite (MOBIDB_LITE); mobidb-lite (MOBIDB_LITE); mobidb-lite (MOBIDB_LITE)	no GO terms	no GO terms	Ib	9780	0.556	TRUE	0.7011	0.1308	0.4162	91.37	164.5	142.5	162.4	142.2	182.5	198.3	167	0.4803	0.8266	0.732	0.8683	0.7635	0.9607	1.117	0.6941	NA
TGME49_208410	hypothetical protein	Sodium:neurotransmitter symporter family	TPA: Sodium-dependent nutrient amino acid transporter 1, related [Toxoplasma gondii VEG]	1004	20	0	85.95	2	F:GO:0022857; C:GO:0005575	F:transmembrane transporter activity; C:cellular_component			IPR000175 (PFAM); mobidb-lite (MOBIDB_LITE); mobidb-lite (MOBIDB_LITE); mobidb-lite (MOBIDB_LITE); IPR000175 (PANTHER); TRANSMEMBRANE (PHOBIUS); CYTOPLASMIC_DOMAIN (PHOBIUS); NON_CYTOPLASMIC_DOMAIN (PHOBIUS); CYTOPLASMIC_DOMAIN (PHOBIUS); CYTOPLASMIC_DOMAIN (PHOBIUS); TRANSMEMBRANE (PHOBIUS); NON_CYTOPLASMIC_DOMAIN (PHOBIUS); TRANSMEMBRANE (PHOBIUS); TRANSMEMBRANE (PHOBIUS); NON_CYTOPLASMIC_DOMAI…	P:GO:0006836; F:GO:0005328; C:GO:0016021	P:neurotransmitter transport; F:neurotransmitter:sodium symporter activity; C:integral component of membrane	Ib	4960	0.557	TRUE	0.8844	0.01854	0.09716	347.2	538	779.1	821.6	691.5	654	714.4	334.2	3.598	5.329	7.893	8.66	7.319	6.79	7.936	2.739	NA
TGME49_208420	Sodium:neurotransmitter symporter family protein	Sodium:neurotransmitter symporter family	Sodium:neurotransmitter symporter family protein [Toxoplasma gondii ME49]	1030	20	0	85.4	2	F:GO:0022857; C:GO:0005575	F:transmembrane transporter activity; C:cellular_component			Coil (COILS); IPR000175 (PFAM); mobidb-lite (MOBIDB_LITE); mobidb-lite (MOBIDB_LITE); IPR000175 (PANTHER); TRANSMEMBRANE (PHOBIUS); NON_CYTOPLASMIC_DOMAIN (PHOBIUS); NON_CYTOPLASMIC_DOMAIN (PHOBIUS); CYTOPLASMIC_DOMAIN (PHOBIUS); NON_CYTOPLASMIC_DOMAIN (PHOBIUS); CYTOPLASMIC_DOMAIN (PHOBIUS); TRANSMEMBRANE (PHOBIUS); NON_CYTOPLASMIC_DOMAIN (PHOBIUS); TRANSMEMBRANE (PHOBIUS); TRANSMEMBRANE (PHOBIU…	P:GO:0006836; F:GO:0005328; C:GO:0016021	P:neurotransmitter transport; F:neurotransmitter:sodium symporter activity; C:integral component of membrane	Ib	6090	0.554	TRUE	0.1391	0.68	0.8835	1983	2235	2161	2210	2537	1767	2618	5921	16.74	18.03	17.83	18.97	21.87	14.94	23.69	39.51	NA
TGME49_208430	serine proteinase inhibitor PI-2, putative	Kazal-type serine protease inhibitor domain-containing	serine proteinase inhibitor PI-2, putative [Toxoplasma gondii ME49]	252	20	6.14728e-166	66.55	1	F:GO:0008233	F:peptidase activity			IPR002350 (SMART); IPR002350 (PFAM); G3DSA:3.30.60.30 (GENE3D); PTHR21131 (PANTHER); IPR002350 (PROSITE_PATTERNS); IPR002350 (PROSITE_PATTERNS); IPR002350 (PROSITE_PATTERNS); NON_CYTOPLASMIC_DOMAIN (PHOBIUS); SIGNAL_PEPTIDE_H_REGION (PHOBIUS); SIGNAL_PEPTIDE_C_REGION (PHOBIUS); SIGNAL_PEPTIDE (PHOBIUS); SIGNAL_PEPTIDE_N_REGION (PHOBIUS); IPR002350 (PROSITE_PROFILES); IPR002350 (PROSITE_PROFILES);…	F:GO:0005515	F:protein binding	Ib	2590	0.521	TRUE	1.803	0.0009323	0.008636	374.6	758	2161	1662	1520	1512	1275	454	7.435	14.38	41.93	33.55	30.8	30.06	27.12	7.124	yellow
TGME49_208440	hypothetical protein	cytoplasmic Cyt16	hypothetical protein TGME49_208440 [Toxoplasma gondii ME49]	205	20	2.86743e-119	70.2						mobidb-lite (MOBIDB_LITE); SIGNAL_PEPTIDE_H_REGION (PHOBIUS); NON_CYTOPLASMIC_DOMAIN (PHOBIUS); SIGNAL_PEPTIDE (PHOBIUS); SIGNAL_PEPTIDE_C_REGION (PHOBIUS); SIGNAL_PEPTIDE_N_REGION (PHOBIUS)	no GO terms	no GO terms	Ib	1510	0.542	TRUE	-0.2661	0.4623	0.7756	9246	8427	6790	5330	5703	8289	5205	4832	314.8	274.2	226	184.5	198.3	282.7	189.9	130.1	NA
TGME49_208450	protease inhibitor PI2	protease inhibitor PI2	protease inhibitor PI2 [Toxoplasma gondii ME49]	318	20	0	67.3	1	F:GO:0008233	F:peptidase activity			Coil (COILS); IPR002350 (SMART); G3DSA:3.30.60.30 (GENE3D); IPR002350 (PFAM); IPR002350 (PFAM); G3DSA:3.30.60.30 (GENE3D); G3DSA:3.30.60.30 (GENE3D); mobidb-lite (MOBIDB_LITE); mobidb-lite (MOBIDB_LITE); PTHR21131 (PANTHER); IPR002350 (PROSITE_PATTERNS); IPR002350 (PROSITE_PATTERNS); IPR002350 (PROSITE_PATTERNS); IPR002350 (PROSITE_PATTERNS); SIGNAL_PEPTIDE_C_REGION (PHOBIUS); SIGNAL_PEPTIDE (PHO…	F:GO:0005515	F:protein binding	Ib	1590	0.51	TRUE	0.1075	0.8997	0.9754	18.27	27.73	12.13	17	15.32	25.29	19.2	40.04	0.5908	0.8569	0.3832	0.559	0.5057	0.8191	0.6653	1.023	NA
TGME49_208490	hypothetical protein	GTP-binding family	hypothetical protein TGME49_208490 [Toxoplasma gondii ME49]	1064	20	0	84.3	1	F:GO:0043167	F:ion binding			Coil (COILS); Coil (COILS); Coil (COILS); IPR023179 (G3DSA:1.10.1580.GENE3D); G3DSA:1.20.120.430 (GENE3D); IPR006073 (PFAM); mobidb-lite (MOBIDB_LITE); mobidb-lite (MOBIDB_LITE); mobidb-lite (MOBIDB_LITE); mobidb-lite (MOBIDB_LITE); PTHR11089:SF45 (PANTHER); PTHR11089 (PANTHER); IPR030378 (PROSITE_PROFILES); cd01857 (CDD); IPR027417 (SUPERFAMILY)	F:GO:0005525	F:GTP binding	Ib	4060	0.566	TRUE	-0.547	0.03316	0.1539	1923	1268	1349	1377	1510	1389	1329	1308	24.35	15.35	16.7	17.73	19.52	17.62	18.03	13.09	NA
TGME49_208500	protein phosphatase 2C domain-containing protein	phosphatase 2C domain-containing	protein phosphatase 2C domain-containing protein [Toxoplasma gondii GAB2-2007-GAL-DOM2]	703	20	0	87	4	C:GO:0005623; F:GO:0016791; P:GO:0006464; C:GO:0043234	C:cell; F:phosphatase activity; P:cellular protein modification process; C:protein complex	EC:3.1.3.16; EC:3.1; EC:3.1.3.41	Protein-serine/threonine phosphatase; Acting on ester bonds; 4-nitrophenylphosphatase	Coil (COILS); Coil (COILS); IPR001932 (SMART); IPR001932 (PFAM); IPR001932 (G3DSA:3.60.40.GENE3D); mobidb-lite (MOBIDB_LITE); mobidb-lite (MOBIDB_LITE); mobidb-lite (MOBIDB_LITE); mobidb-lite (MOBIDB_LITE); IPR015655 (PANTHER); PTHR13832:SF479 (PANTHER); IPR001932 (PROSITE_PROFILES); cd00143 (CDD); IPR001932 (SUPERFAMILY)	F:GO:0004722; F:GO:0003824; P:GO:0006470	F:protein serine/threonine phosphatase activity; F:catalytic activity; P:protein dephosphorylation	Ib	4320	0.548	TRUE	-0.4792	0.08411	0.3094	2476	1821	1704	1896	1588	1872	1654	1508	29.46	20.71	19.82	22.95	19.29	22.31	21.09	14.19	NA
TGME49_208510	hypothetical protein	hypothetical protein TGME49_208510	hypothetical protein TGME49_208510 [Toxoplasma gondii ME49]	1060	20	0	86.55						mobidb-lite (MOBIDB_LITE); mobidb-lite (MOBIDB_LITE); mobidb-lite (MOBIDB_LITE); mobidb-lite (MOBIDB_LITE); mobidb-lite (MOBIDB_LITE); mobidb-lite (MOBIDB_LITE); mobidb-lite (MOBIDB_LITE); mobidb-lite (MOBIDB_LITE)	no GO terms	no GO terms	Ib	5480	0.591	TRUE	0.02646	0.9412	0.9862	808.6	728.4	918.5	753.6	822.8	527.6	741.6	570.1	7.585	6.53	8.422	7.19	7.882	4.957	7.456	4.228	NA
TGME49_208530	nicotinate phosphoribosyltransferase	nicotinate phosphoribosyltransferase	nicotinate phosphoribosyltransferase [Toxoplasma gondii ME49]	589	20	0	86.9	6	P:GO:0044281; F:GO:0016757; P:GO:0051186; P:GO:0034641; P:GO:0009058; F:GO:0016874	P:small molecule metabolic process; F:transferase activity, transferring glycosyl groups; P:cofactor metabolic process; P:cellular nitrogen compound metabolic process; P:biosynthetic process; F:ligase activity	EC:2.4.2.19; EC:2.4.2.11	Nicotinate-nucleotide diphosphorylase (carboxylating); Glycosyltransferases	G3DSA:3.20.140.10 (GENE3D); IPR007229 (PIRSF); IPR006405 (TIGRFAM); mobidb-lite (MOBIDB_LITE); PTHR11098:SF21 (PANTHER); IPR007229 (PANTHER); cd01570 (CDD); IPR002638 (SUPERFAMILY); SSF54675 (SUPERFAMILY)	F:GO:0004514; F:GO:0004516; P:GO:0009435; P:GO:0019358	F:nicotinate-nucleotide diphosphorylase (carboxylating) activity; F:nicotinate phosphoribosyltransferase activity; P:NAD biosynthetic process; P:nicotinate nucleotide salvage	Ib	3780	0.548	TRUE	-0.1209	0.6204	0.8564	1768	1607	1646	1681	1760	1839	1802	2918	24.04	20.88	21.88	23.25	24.45	25.05	26.27	31.38	NA
TGME49_208540	DEAD/DEAH box helicase domain-containing protein	DEAD DEAH box helicase domain-containing	DEAD/DEAH box helicase domain-containing protein [Toxoplasma gondii ME49]	1043	20	0	82.6	6	F:GO:0016887; C:GO:0005634; P:GO:0008150; F:GO:0003723; F:GO:0043167; F:GO:0004386	F:ATPase activity; C:nucleus; P:biological_process; F:RNA binding; F:ion binding; F:helicase activity	EC:3.6.1; EC:3.6.1.3; EC:2.7.7; EC:3.6.1.15	Acting on acid anhydrides; Adenosinetriphosphatase; Transferring phosphorus-containing groups; Nucleoside-triphosphate phosphatase	Coil (COILS); IPR001650 (SMART); IPR014001 (SMART); IPR012541 (PFAM); G3DSA:3.40.50.300 (GENE3D); IPR011545 (PFAM); G3DSA:3.40.50.300 (GENE3D); IPR001650 (PFAM); mobidb-lite (MOBIDB_LITE); mobidb-lite (MOBIDB_LITE); mobidb-lite (MOBIDB_LITE); mobidb-lite (MOBIDB_LITE); mobidb-lite (MOBIDB_LITE); mobidb-lite (MOBIDB_LITE); mobidb-lite (MOBIDB_LITE); PTHR24031 (PANTHER); IPR033517 (PTHR24031:PANTHE…	F:GO:0003676; C:GO:0005634; F:GO:0005524; F:GO:0003723; F:GO:0004004	F:nucleic acid binding; C:nucleus; F:ATP binding; F:RNA binding; F:ATP-dependent RNA helicase activity	Ib	3870	0.561	TRUE	-0.2524	0.4247	0.748	1197	861.5	1140	969	1123	827.5	825.3	653.2	15.9	10.94	14.8	13.09	15.23	11.01	11.75	6.859	NA
TGME49_208550	hypothetical protein	transmembrane	hypothetical protein TGME49_208550 [Toxoplasma gondii ME49]	279	11	3.57352e-141	95.82	1	C:GO:0005575	C:cellular_component			Coil (COILS); Coil (COILS); mobidb-lite (MOBIDB_LITE); mobidb-lite (MOBIDB_LITE); NON_CYTOPLASMIC_DOMAIN (PHOBIUS); TRANSMEMBRANE (PHOBIUS); CYTOPLASMIC_DOMAIN (PHOBIUS); TMhelix (TMHMM)	no GO terms	no GO terms	Ib	2680	0.518	TRUE	1.809	0.001645	0.01358	91.37	214.5	518.4	453.3	339.2	352.3	301.6	113.8	1.753	3.931	9.719	8.843	6.644	6.769	6.201	1.725	yellow
[truncated: 7,748 more rows]

## Sheet: EES3 versus EES2
ToxoDB ID	ToxoDB description	Blast2GO description	Blast2GO best hit	Protein length	#Hits	e-value	Mean similarity	#GO terms	GO names list	GO names	Enzyme codes list	Enzyme names	InterPro IDs	InterPro GO IDs	InterPro GO names	Chromosome	Transcript length	GC content	Is present	log2 ratio	p-value	FDR	EES1 (normalised counts)	EES2-A (normalised counts)	EES2-B (normalised counts)	EES3-A (normalised counts)	EES3-B (normalised counts)	EES4-A (normalised counts)	EES4-B (normalised counts)	EES5 (normalised counts)	EES1 (FPKM)	EES2-A (FPKM)	EES2-B (FPKM)	EES3-A (FPKM)	EES3-B (FPKM)	EES4-A (FPKM)	EES4-B (FPKM)	EES5 (FPKM)	Cluster
[truncated: 8,322 more rows]

[truncated: 5 more sheets: EES4 versus EES3, EES5 versus EES4, EES5 versus EES1, EES1 versus T, Abbreviations]
