# Supplementary material for: An experimental genetically attenuated live vaccine to prevent transmission of Toxoplasma gondii by cats
Source: Sci Rep. 2019 Feb 6;9:1474. doi: 10.1038/s41598-018-37671-8 (PMC6365665; doi:10.1038/s41598-018-37671-8)
Supplement: Supplementary file 5 — Supplemental Table S4 [file 41598_2018_37671_MOESM5_ESM.xlsx]

## Sheet: Oocyst wall proteins
ToxoDB ID	Description	T-A (normalised counts)	T-B (normalised counts)	EES1 (normalised counts)	EES2-A (normalised counts)	EES2-B (normalised counts)	EES3-A (normalised counts)	EES3-B (normalised counts)	EES4-A (normalised counts)	EES4-B (normalised counts)	EES5 (normalised counts)	T-A (FPKM)	T-B (FPKM)	EES1 (FPKM)	EES2-A (FPKM)	EES2-B (FPKM)	EES3-A (FPKM)	EES3-B (FPKM)	EES4-A (FPKM)	EES4-B (FPKM)	EES5 (FPKM)
TGME49_204420	Oocyst wall protein OWP1	23.97	11.4	2.654	19.33	25.51	86.98	90.03	86.94	108.4	288.6	0.3608	0.1761	0.04014	0.2639	0.3645	1.266	1.316	1.193	1.659	3.247
TGME49_209610	Oocyst wall protein OWP2	29.45	23.3	0	0	0	1.16	1.344	0	22.13	2.287	1.212	0.9838	0	0	0	0.04614	0.05368	0	0.926	0.07034
TGME49_268310	Oocyst wall protein OWP3	4.109	1.983	0	22.74	7.289	19.72	17.47	12.75	17.83	25.26	0.1774	0.08783	0	0.8905	0.2987	0.8229	0.7321	0.5016	0.7829	0.8152
TGME49_222940	Oocyst wall protein OWP4	576	585	5.309	9.097	9.112	6.958	11.42	13.91	11.88	13.83	21.58	22.49	0.1999	0.3092	0.3241	0.2521	0.4155	0.475	0.4527	0.3874
TGME49_248730	Oocyst wall protein OWP5	14.38	13.88	0	0	0	1.16	0	1.159	1.198	0.3267	0.6529	0.6465	0	0	0	0.0509	0	0.04795	0.0553	0.01108
TGME49_286250	Oocyst wall protein OWP6	122.6	129.9	76.98	1773	827.4	2328	3466	1951	6406	26800	4.907	5.335	3.096	64.36	31.43	90.09	134.7	71.17	260.8	802
TGME49_210950	Oocyst wall protein OWP7	7.533	0.9916	0	0	1.822	1.16	4.031	2.318	4.824	13.07	0.2204	0.02976	0	0	0.05061	0.03281	0.1145	0.06181	0.1435	0.2858
TGME49_251820	Oocyst wall protein OWP9	6.849	10.91	15.93	202.4	67.43	163.5	247.3	207.5	354.8	1362	0.3994	0.6526	0.9332	10.71	3.732	9.221	14	11.03	21.04	59.38
TGME49_268225	Oocyst wall protein	20.55	8.429	191.1	507.2	269.7	954.4	989	501.9	890.5	3683	0.718	0.3022	6.71	16.08	8.946	32.25	33.55	15.98	31.65	96.22
TGME49_268230	Oocyst wall protein related protein	21.92	19.34	53.09	108	80.18	271.4	285.6	93.9	283.7	1195	2.029	1.837	4.939	9.073	7.048	24.3	25.67	7.924	26.72	82.72
TGME49_316890	Hypothetical oocyst wall protein HOWP1	1.37	0	408.8	2422	1157	2496	2513	3453	3042	12420	0.08096	0	24.27	129.8	64.92	142.6	144.2	186	182.9	548.8
TGME49_237080	Tyrosine-rich protein	8.903	12.39	10280	36640	14480	34980	35770	50070	44190	137600	0.4695	0.6706	544.5	1753	724.9	1784	1831	2406	2370	5423
TGME49_287250	Tyrosine-rich protein	298.6	301.4	61.05	2002	707.1	1380	2687	2732	5566	23290	6.13	6.348	1.259	37.28	13.78	27.39	53.54	51.11	116.2	357.3
TGME49_320530	Tyrosine-rich protein	0	0	5.309	1.137	0	0	0	2.318	0.5323	1.089	0	0	0.2348	0.04541	0	0	0	0.09303	0.02384	0.03584
TGME49_281590	Tyrosine-rich protein	10.27	11.4	0	1.137	0	0	0	0	0.8651	0.4356	0.7602	0.8658	0	0.07633	0	0	0	0	0.06511	0.02409
TGME49_319890	Tyrosine-rich protein	39.04	41.15	0	1.137	9.112	1.16	4.031	6.955	4.126	4.029	4.249	4.596	0	0.1123	0.9414	0.1221	0.426	0.69	0.4567	0.3278
TGME49_316550	Tyrosine-rich protein	0.6849	1.487	0	1.137	0	0	1.344	0	0.6654	1.089	0.06657	0.1483	0	0.1003	0	0	0.1268	0	0.06578	0.07912
TGME49_306050	Fasciclin domain-containing protein	2.055	2.479	119.5	2464	1183	2163	2949	4420	4515	19940	0.207	0.2563	12.09	225.2	113.1	210.7	288.4	405.9	462.6	1502
TGME49_235200	PAN/Apple domain protein	2.739	8.924	5776	8557	4434	9462	7993	10800	8096	18160	0.0416	0.139	88.11	117.8	63.9	138.9	117.8	149.4	125	206.1
TGME49_235390	PAN/Apple domain protein	43.15	36.19	23210	32120	20260	38900	34100	37180	32130	66250	0.9595	0.8257	518.6	647.9	427.7	836.4	736.3	753.4	726.7	1101
TGME49_254430	PAN/Apple domain protein	405.4	279.1	14680	28020	20230	48510	45820	35240	34140	110600	12.89	9.104	468.9	808.1	610.5	1491	1414	1021	1104	2628
TGME49_235315	PAN/Apple domain protein	6.849	5.454	18830	21480	12370	26500	22880	27640	27130	42270	0.07936	0.06483	219.2	225.8	136	296.9	257.3	291.9	319.8	366.1

## Sheet: Proteases
ToxoDB ID	Description	T-A (normalised counts)	T-B (normalised counts)	EES1 (normalised counts)	EES2-A (normalised counts)	EES2-B (normalised counts)	EES3-A (normalised counts)	EES3-B (normalised counts)	EES4-A (normalised counts)	EES4-B (normalised counts)	EES5 (normalised counts)	T-A (FPKM)	T-B (FPKM)	EES1 (FPKM)	EES2-A (FPKM)	EES2-B (FPKM)	EES3-A (FPKM)	EES3-B (FPKM)	EES4-A (FPKM)	EES4-B (FPKM)	EES5 (FPKM)
TGME49_221685	Aspartyl protease	8.218	12.39	13.27	21.61	27.34	46.39	86.67	75.35	133.2	256	0.2276	0.3522	0.3693	0.5427	0.7185	1.242	2.33	1.902	3.752	5.299
TGME49_261530	Aspartyl protease	0	0.9916	323.8	2466	769	2706	2454	2962	2619	11210	0	0.0256	8.186	56.29	18.37	65.82	59.93	67.91	67.02	210.9
TGME49_200350	Subtilisin SUB3	845.1	1001	329.2	1302	457.4	1159	1278	1735	1696	4289	25.58	31.08	10.01	35.74	13.14	33.9	37.54	47.86	52.19	97.03
TGME49_204360	Subtilisin SUB4	499.9	490.3	1306	5579	1742	5664	5993	5290	5905	25540	8.967	9.023	23.53	90.76	29.66	98.23	104.3	86.45	107.7	342.3
TGME49_248470	Subtilisin SUB6	42.46	41.65	21.24	227.4	280.6	414	831.8	812.6	2207	2592	1.335	1.344	0.671	6.488	8.378	12.59	25.4	23.29	70.59	60.95
TGME49_248760	Subtilisin SUB7	2.055	1.487	18.58	937	473.8	947.5	1832	1252	2993	12550	0.06175	0.04586	0.5611	25.54	13.52	27.54	53.46	34.29	91.5	282
TGME49_235950	Subtilisin SUB8	3.424	2.975	334.5	1728	408.2	1534	1483	1628	1476	6438	0.07355	0.06555	7.217	33.67	8.322	31.86	30.92	31.86	32.24	103.4
TGME49_231060	Subtilisin SUB9	100.7	68.42	37.16	811.9	275.2	684.2	1298	1071	1914	8255	4.618	3.22	1.712	33.78	11.98	30.34	57.8	44.77	89.26	283
TGME49_319970	Subtilisin SUB10	0.6849	0	26.54	197.9	140.3	294.6	260.7	384.9	246	689.5	0.02845	0	1.108	7.455	5.533	11.83	10.51	14.57	10.39	21.41
TGME49_235860	Subtilisin SUB11	164.4	115	573.4	1159	585	1259	1351	1492	1520	4197	3.21	2.304	11.25	20.52	10.84	23.78	25.61	26.55	30.19	61.26
TGME49_221830	Subtilisin SUB12	52.05	40.66	13.27	244.5	134.9	315.4	310.4	412.7	505.4	1845	0.7849	0.629	0.2011	3.344	1.93	4.599	4.544	5.671	7.751	20.79
TGME49_274040	Subtilisin-like	18.49	13.39	7.963	83.01	71.07	209.9	182.8	175	225.1	523.9	0.3114	0.2312	0.1347	1.268	1.136	3.417	2.987	2.686	3.855	6.594
TGME49_227370	Hydrolase CocE/NonD family protein	26.02	18.34	175.2	1619	495.7	1959	2043	1869	2348	11970	0.5281	0.3819	3.571	29.8	9.547	38.43	40.25	34.55	48.46	181.6
TGME49_216150	Peptidase (family M3)	10.96	4.958	384.9	1155	475.6	1003	1398	1427	1842	6438	0.4509	0.2093	15.91	43.12	18.58	39.91	55.83	53.51	77.07	198
TGME49_307790	Hypothetical protein	2.055	0.9916	0	50.03	58.32	106.7	112.2	172.7	231.3	446	0.03842	0.01902	0	0.8485	1.035	1.929	2.037	2.943	4.398	6.234
TGME49_224080	Kazal-type serine protease inhibitor	10.27	10.91	204.4	310.4	123.9	422.1	387.7	423.1	507.3	1300	0.1488	0.1621	2.974	4.078	1.704	5.912	5.451	5.585	7.473	14.08
TGME49_259890	Kazal-type serine protease inhibitor	6.164	4.462	4422	13350	4911	12470	10350	15140	10040	35670	0.2048	0.1521	147.6	402.5	154.9	400.8	333.9	458.5	339.2	886.2
TGME49_283470	Kazal-type serine protease inhibitor	0	0	15.93	238.8	211.4	385	351.4	548.3	409.7	1131	0	0	5.277	71.44	66.18	122.8	112.5	164.8	137.4	278.8

## Sheet: Oxidoreductases
ToxoDB ID	Description	T-A (normalised counts)	T-B (normalised counts)	EES1 (normalised counts)	EES2-A (normalised counts)	EES2-B (normalised counts)	EES3-A (normalised counts)	EES3-B (normalised counts)	EES4-A (normalised counts)	EES4-B (normalised counts)	EES5 (normalised counts)	T-A (FPKM)	T-B (FPKM)	EES1 (FPKM)	EES2-A (FPKM)	EES2-B (FPKM)	EES3-A (FPKM)	EES3-B (FPKM)	EES4-A (FPKM)	EES4-B (FPKM)	EES5 (FPKM)
TGME49_286778	Amiloride-sensitive amine copper-	0.6849	1.983	637.1	3212	880.2	2917	2909	3006	2639	10760	0.1053	0.3127	98.36	447.8	128.4	433.4	433.9	421	412.5	1236
TGME49_286782	MAM domain-containing protein	7.533	8.429	4202	20460	5719	19230	18670	20710	17070	73370	0.163	0.1871	91.34	401.6	117.4	402.3	392.2	408.3	375.6	1187
TGME49_313950	GMC oxidoreductase	73.97	91.23	37.16	163.7	71.07	153.1	194.2	221.4	267.7	1047	2.055	2.6	1.037	4.126	1.874	4.112	5.237	5.605	7.563	21.74
TGME49_244850	GMC oxidoreductase	610.2	634.1	31.85	674.3	306.2	770	1260	987.7	1952	8007	13.43	14.32	0.7045	13.47	6.398	16.39	26.92	19.82	43.7	131.8
TGME49_259150	2OG-Fe(II) oxygenase family oxidoreductase	19.18	15.87	55.74	216.1	147.6	490.6	296.3	365.2	336.1	1033	0.3204	0.272	0.9358	3.275	2.341	7.926	4.807	5.561	5.713	12.9
TGME49_259155	2OG-Fe(II) oxygenase family oxidoreductase	17.12	13.88	79.63	304.8	205.9	502.2	343.3	526.3	374.8	1160	0.4165	0.3465	1.946	6.724	4.755	11.81	8.108	11.67	9.273	21.1
TGME49_207965	FAD-dependent oxidoreductase	10.27	6.941	2774	4331	1511	4068	4968	4803	6686	24700	0.1971	0.1366	53.47	75.37	27.51	75.47	92.53	83.97	130.5	354.2
TGME49_253150	Oxidoreductase	26.02	19.83	11400	33690	15740	42660	45830	37900	36900	138000	0.5418	0.4236	238.3	636.2	311	858.8	926.1	719	781.2	2148
TGME49_269400	Oxidoreductase, short chain dehydrogenase/reductase family protein	2.739	3.471	130.1	493.5	251.5	498.7	587.2	653.8	826.3	2913	0.1297	0.1686	6.187	21.19	11.3	22.83	26.99	28.21	39.79	103.1
TGME49_269120	Oxidoreductase, putative	4.109	0.9916	668.9	5647	1870	4050	4156	8180	5867	21550	0.2741	0.06787	44.83	341.7	118.4	261.2	269.2	497.3	398.1	1075
TGME49_260460	Oxidoreductase, putative	0	0	23.89	528.8	654.2	937	1344	1413	2640	4039	0	0	2.093	41.82	54.14	79	113.7	112.3	234.1	263.2
TGME49_266130	Peroxiredoxin PRX2	0.6849	2.479	2.654	29.57	32.8	59.15	78.61	104.3	72.57	219	0.04639	0.1723	0.1807	1.817	2.109	3.874	5.169	6.44	4.999	11.09
TGME49_227100	Glutaredoxin	6.849	4.462	7.963	123.9	41.91	89.3	132.4	343.1	325.8	1009	0.4021	0.2688	0.4697	6.6	2.336	5.069	7.544	18.36	19.45	44.26
TGME49_226300	2,4-dienoyl CoA reductase 2, peroxisomal family protein	3.424	0.4958	63.71	959.7	329.8	687.7	1060	1211	1853	6415	0.1554	0.02309	2.905	39.52	14.21	30.18	46.72	50.11	85.53	217.7
TGME49_316190	Superoxide dismutase SOD3	3.424	0.9916	18.58	92.11	40.09	56.83	32.92	82.31	62.09	111.6	0.1187	0.03527	0.6472	2.897	1.319	1.905	1.108	2.6	2.189	2.893
TGME49_253120	Mandelonitrile lyase, putative	17.81	13.39	297.3	1230	575.9	1269	1174	1706	1112	3652	0.6126	0.4724	10.27	38.39	18.8	42.2	39.2	53.49	38.91	93.89
TGME49_222160	Aldehyde dehydrogenase	2865	2606	3127	4612	3446	4319	4657	5208	5673	14830	111.7	104.2	122.4	163	127.5	162.7	176.2	184.9	224.8	431.8
TGME49_203500	Alanine dehydrogenase/pyridine nucleotide transhydrogenase domain-containing protein	19.18	15.87	20750	44900	24870	50690	51580	63610	51700	171200	0.9079	0.7706	987	1928	1118	2321	2371	2745	2490	6058
TGME49_247500	Acyl-CoA dehydrogenase, middle domain-containing protein	19.18	27.76	199.1	1591	461.1	1392	1576	2005	2505	9332	0.4967	0.7378	5.18	37.37	11.33	34.85	39.63	47.33	65.98	180.7
TGME49_315480	Acyl-CoA dehydrogenase, middle domain-containing protein	18.49	12.39	23.89	412.8	133	360.7	622.2	653.8	1121	4081	0.4461	0.3068	0.5791	9.033	3.046	8.414	14.57	14.37	27.51	73.6
TGME49_231900	Acyl-CoA dehydrogenase domain-containing protein	4.109	10.41	47.78	449.2	138.5	376.9	376.3	610.9	694.6	2250	0.18	0.468	2.103	17.85	5.76	15.97	16	24.39	30.95	73.69
TGME49_315450	Saccharopine dehydrogenase domain-containing	13.7	11.4	18.58	202.4	74.72	148.4	153.9	242.3	232.7	757.8	0.7492	0.6399	1.021	10.04	3.879	7.851	8.17	12.08	12.95	30.98
TGME49_292100	2-oxoisovalerate dehydrogenase subunit alpha, putative	354.8	436.3	39.82	305.9	65.61	285.3	398.4	333.9	643	2517	9.918	12.51	1.118	7.757	1.741	7.712	10.81	8.505	18.28	52.6
TGME49_304480	3-oxo-5-alpha-steroid 4-dehydrogenase	8.903	3.966	5.309	114.9	58.32	153.1	121.6	164.6	85.81	274.5	0.8042	0.3675	0.4817	9.409	4.999	13.37	10.66	13.55	7.882	18.53
TGME49_266270	Short-chain-acyl-CoA dehydrogenase	23.97	23.8	448.6	2760	1042	2542	3018	3612	4071	17540	0.7704	0.7847	14.49	80.45	31.8	79	94.17	105.8	133.1	421.4
TGME49_210260	NAD-dependent glycerol-3-phosphate dehydrogenase	2.739	1.487	1152	6208	2613	5535	5328	8111	6461	24250	0.1133	0.06309	47.85	232.8	102.6	221.3	213.8	305.6	271.7	749.4
TGME49_311370	Methylmalonate-semialdehyde dehydrogenase [acylating], putative	195.2	125.4	538.9	2659	1126	2864	2788	3717	3433	11400	2.554	1.684	7.084	31.55	13.99	36.24	35.42	44.32	45.69	111.5
TGME49_242600	6-phosphogluconate dehydrogenase	4.109	4.958	0	18.19	7.289	6.958	11.42	17.39	11.71	25.37	0.154	0.1906	0	0.6184	0.2593	0.2521	0.4155	0.5938	0.4463	0.7107
TGME49_301210	NAD(P) transhydrogenase subunit beta, putative	1650	1474	172.5	1412	464.7	1675	1669	1595	2154	10090	27.06	24.81	2.843	21.01	7.233	26.55	26.57	23.84	35.92	123.7
TGME49_271892	α/β-hydrolase	13.7	15.87	302.6	755.1	359	581	632.2	1056	643.1	1531	1.297	1.541	28.79	64.85	32.27	53.2	58.12	91.13	61.94	108.4
TGME49_287510	Aromatic amino acid hydrolase AAH1	28.08	17.35	15.93	27.29	5.467	32.47	34.27	30.14	59.89	191	1.873	1.188	1.067	1.651	0.3462	2.095	2.219	1.832	4.063	9.525
TGME49_212740	Aromatic amino acid hydrolase AAH2	6.164	6.941	10.62	35.25	12.76	40.59	29.56	62.6	52.4	72.19	0.3193	0.3689	0.5526	1.656	0.6272	2.033	1.487	2.955	2.761	2.795
TGME49_212710	Phenylalanine-4-hydroxylase	15.75	12.39	18.58	26.15	14.58	19.72	28.22	35.94	56.83	171.2	0.6901	0.5571	0.8179	1.039	0.6063	0.8352	1.2	1.435	2.532	5.606
TGME49_244406	Cysteine dioxygenase type i protein	21.23	11.4	130.1	245.6	87.47	287.6	212.3	295.6	302.9	895.9	1.416	0.7805	8.718	14.86	5.539	18.55	13.75	17.97	20.55	44.68
TGME49_244412	Pyridoxal-dependent decarboxylase domain	195.2	151.2	318.5	672	286.1	829.2	686	827.7	974.7	3004	4.43	3.521	7.263	13.84	6.164	18.2	15.11	17.12	22.5	50.97
TGME49_234570	Sterol carrier protein-2 HAD-2SCP-2	20.55	18.34	79.63	983.6	400.9	995	1225	1480	1655	6677	0.7732	0.7083	3.011	33.58	14.32	36.21	44.75	50.77	63.34	187.8
TGME49_203570	Acyltransferase domain-containing protein	22.6	17.35	318.5	1258	579.5	1360	1338	1743	1642	5309	0.8691	0.6846	12.31	43.87	21.15	50.58	49.96	61.1	64.21	152.6
TGME49_203580	NAD-binding domain 4 domain-containing protein	0.6849	1.487	294.6	1286	597.7	1387	1112	1590	1552	4903	0.03351	0.07466	14.48	57.07	27.76	65.61	52.81	70.91	77.23	179.3
TGME49_238960	EF hand domain-containing protein	4.794	2.479	10.62	37.53	41.91	61.46	116.2	121.7	152.5	322	0.4139	0.2196	0.921	2.939	3.435	5.131	9.742	9.576	13.39	20.78
TGME49_247025	PITH domain-containing protein	140.4	122.5	246.9	565.2	220.5	433.7	505.3	650.3	541.3	1373	3.594	3.216	6.349	13.12	5.358	10.74	12.56	15.17	14.09	26.28
TGME49_307840	SF-assemblin/beta giardin protein	19.18	11.4	42.47	249	174.9	411.7	335.9	717.6	467.8	1065	2.047	1.249	4.555	24.11	17.73	42.49	34.81	69.8	50.79	84.96
TGME49_312450	Cilia- and flagella-associated 61-like	4.794	1.983	10.62	93.25	38.27	112.5	92.72	169.2	109.6	269.1	0.2199	0.09332	0.4893	3.879	1.666	4.989	4.128	7.074	5.114	9.225
TGME49_249840	Dynein heavy chain 2, putative	526	524.6	233.6	876.7	677.9	1418	1191	1988	1393	3052	3.736	3.822	1.667	5.648	4.57	9.739	8.213	12.87	10.06	16.2
TGME49_213530	Hypothetical protein	5.479	6.445	2.654	111.4	142.1	279.5	431.3	412.7	544.6	1377	0.1449	0.1749	0.07052	2.673	3.568	7.147	11.07	9.945	14.65	27.22
TGME49_312440	Hypothetical protein	4.109	0.4958	18.58	97.79	74.72	161.2	147.1	195.9	163.2	415.5	0.111	0.01374	0.5043	2.396	1.916	4.21	3.859	4.823	4.484	8.39

## Sheet: Glycosylation
ToxoDB ID	Description	T-A (normalised counts)	T-B (normalised counts)	EES1 (normalised counts)	EES2-A (normalised counts)	EES2-B (normalised counts)	EES3-A (normalised counts)	EES3-B (normalised counts)	EES4-A (normalised counts)	EES4-B (normalised counts)	EES5 (normalised counts)	T-A (FPKM)	T-B (FPKM)	EES1 (FPKM)	EES2-A (FPKM)	EES2-B (FPKM)	EES3-A (FPKM)	EES3-B (FPKM)	EES4-A (FPKM)	EES4-B (FPKM)	EES5 (FPKM)
TGME49_256080	Glycosyltransferase, group 2 family protein	0	0.4958	10.62	141	40.09	114.8	92.72	171.6	94.62	232.8	0	0.03999	0.8387	10.06	2.992	8.729	7.077	12.29	7.567	13.68
TGME49_278518	N-acetylgalactosaminyl transferase	421.9	462.1	207.1	1116	718	1149	1226	1592	1810	5067	10.68	12	5.264	25.6	17.25	28.12	30.12	36.7	46.58	95.84
TGME49_271210	4-α-glucanotransferase	0	0.9916	5.309	147.8	120.3	299.2	298.3	544.8	420.7	930.7	0	0.04817	0.2525	6.348	5.405	13.7	13.71	23.51	20.26	32.94
TGME49_231350	Glucosamine-fructose-6-phosphate aminotransferase	722.5	581.1	350.4	500.3	998.7	1055	1068	441.7	1081	2359	23.57	19.44	11.48	14.8	30.92	33.28	33.8	13.13	35.86	57.51
TGME49_283490	Alpha-amylase AMY3, putative	0.6849	0	10.62	103.5	125.7	182.1	436.1	415	855.9	1274	0.03569	0	0.5558	4.891	6.219	9.174	22.06	19.71	45.36	49.63
TGME49_210260	NAD-dependent glycerol-3-phosphate dehydrogenase	2.739	1.487	1152	6208	2613	5535	5328	8111	6461	24250	0.1133	0.06309	47.85	232.8	102.6	221.3	213.8	305.6	271.7	749.4
TGME49_311370	Methylmalonate-semialdehyde dehydrogenase [acylating], putative	195.2	125.4	538.9	2659	1126	2864	2788	3717	3433	11400	2.554	1.684	7.084	31.55	13.99	36.24	35.42	44.32	45.69	111.5
TGME49_203110	Citrate synthase, putative	58.21	49.08	135.4	1019	439.2	971.8	1016	1389	1095	4412	1.698	1.468	3.966	26.95	12.16	27.4	28.76	36.9	32.48	96.18
TGME49_235000	Phosphorylase family protein	46.57	46.6	1133	2961	1323	2677	2561	3583	2960	9216	0.6615	0.6791	16.17	38.15	17.84	36.76	35.31	46.38	42.75	97.85
TGME49_269600	Biotin-requiring enzyme domain-containing protein	200.7	133.4	53.09	965.4	359	837.3	1381	1276	2417	9367	5.61	3.825	1.491	24.48	9.526	22.63	37.47	32.52	68.73	195.7
TGME49_260480	Leucine rich repeat-containing protein	291.8	235.5	156.6	382.1	287.9	535.8	540.9	590	486.6	949.5	6.423	5.319	3.464	7.63	6.017	11.41	11.56	11.84	10.9	15.63
TGME49_240800	MORN repeat-containing protein	10.96	9.42	45.13	308.2	249.7	436.1	536.8	730.3	743.9	1390	0.3249	0.2866	1.344	8.288	7.026	12.5	15.45	19.73	22.43	30.81
TGME49_260460	Oxidoreductase, putative	0	0	23.89	528.8	654.2	937	1344	1413	2640	4039	0	0	2.093	41.82	54.14	79	113.7	112.3	234.1	263.2

## Sheet: Fatty acid metabolism
ToxoDB ID	Description	T-A (normalised counts)	T-B (normalised counts)	EES1 (normalised counts)	EES2-A (normalised counts)	EES2-B (normalised counts)	EES3-A (normalised counts)	EES3-B (normalised counts)	EES4-A (normalised counts)	EES4-B (normalised counts)	EES5 (normalised counts)	T-A (FPKM)	T-B (FPKM)	EES1 (FPKM)	EES2-A (FPKM)	EES2-B (FPKM)	EES3-A (FPKM)	EES3-B (FPKM)	EES4-A (FPKM)	EES4-B (FPKM)	EES5 (FPKM)
TGME49_204560	Type I fatty acid synthase, putative	1.37	2.975	34.51	551.5	134.9	528.8	460.2	772	716.7	2600	0.007492	0.01669	0.1896	2.736	0.7001	2.797	2.444	3.848	3.987	10.63
TGME49_266270	Short-chain-acyl-CoA dehydrogenase	23.97	23.8	448.6	2760	1042	2542	3018	3612	4071	17540	0.7704	0.7847	14.49	80.45	31.8	79	94.17	105.8	133.1	421.4
TGME49_231900	Acyl-CoA dehydrogenase domain-containing protein	4.109	10.41	47.78	449.2	138.5	376.9	376.3	610.9	694.6	2250	0.18	0.468	2.103	17.85	5.76	15.97	16	24.39	30.95	73.69
TGME49_315480	Acyl-CoA dehydrogenase, middle domain-containing protein	18.49	12.39	23.89	412.8	133	360.7	622.2	653.8	1121	4081	0.4461	0.3068	0.5791	9.033	3.046	8.414	14.57	14.37	27.51	73.6
TGME49_247500	Acyl-CoA dehydrogenase, middle domain-containing protein	19.18	27.76	199.1	1591	461.1	1392	1576	2005	2505	9332	0.4967	0.7378	5.18	37.37	11.33	34.85	39.63	47.33	65.98	180.7
TGME49_311370	Methylmalonate-semialdehyde dehydrogenase [acylating], putative	195.2	125.4	538.9	2659	1126	2864	2788	3717	3433	11400	2.554	1.684	7.084	31.55	13.99	36.24	35.42	44.32	45.69	111.5
TGME49_202140	Enoyl-CoA hydratase/isomerase family protein	25.34	11.9	310.6	2165	1099	2987	3765	2514	4406	20220	1.233	0.594	15.18	95.55	50.75	140.5	177.8	111.5	218	735.5
TGME49_242390	Enoyl-CoA hydratase/isomerase family protein	0.6849	0	63.71	719.8	185.9	582.2	800.9	875.2	1203	4766	0.02338	0	2.185	22.28	6.022	19.21	26.54	27.22	41.77	121.6
TGME49_310830	Enoyl-CoA hydratase/isomerase family protein	10.27	4.958	74.33	451.4	153.1	368.8	554.3	555.3	880.7	3205	0.3883	0.1922	2.822	15.48	5.492	13.48	20.34	19.12	33.85	90.54
TGME49_317705	Enoyl-CoA hydratase/isomerase family protein	1231	890.9	252.2	1116	521.2	1089	1213	1528	1668	5576	49.52	36.76	10.19	40.69	19.89	42.34	47.34	55.99	68.22	167.6
TGME49_275600	Diacylglycerol acyltransferase	0	0	7.963	189.9	56.49	167	286.9	294.4	516.4	1729	0	0	0.231	4.973	1.548	4.662	8.041	7.747	15.17	37.32
TGME49_275590	Mono- or diacylglycerol acyltransferase	0	0.9916	95.56	252.4	102.1	243.5	215.7	288.6	259.4	797	0	0.09727	9.18	21.89	9.262	22.52	20.02	25.15	25.23	56.96
TGME49_237045	Acyltransferase WS/DGAT/MGAT	0.6849	0.4958	467.2	1512	548.5	1522	1647	2145	2419	8130	0.01457	0.01082	9.984	29.18	11.07	31.29	34.02	41.57	52.32	129.3
TGME49_273740	Acetyl-CoA acyltransferase B, putative	9.588	12.89	74.33	565.2	180.4	477.8	507.3	773.2	709.4	2580	0.5212	0.7189	4.059	27.87	9.309	25.11	26.77	38.3	39.22	104.9
TGME49_203570	Acyltransferase domain-containing protein	22.6	17.35	318.5	1258	579.5	1360	1338	1743	1642	5309	0.8691	0.6846	12.31	43.87	21.15	50.58	49.96	61.1	64.21	152.6
TGME49_320730	Homoserine O-acetyltransferase, putative	1.37	0.4958	69.02	894.9	349.9	756.1	892.9	1131	969.2	4310	0.08096	0.03006	4.098	47.97	19.63	43.21	51.23	60.94	58.26	190.4
TGME49_258020	Glutamine cyclotransferase	89.72	96.18	69.02	114.9	149.4	336.3	375.6	106.6	352.2	1393	3.95	4.345	3.053	4.587	6.245	14.32	16.05	4.279	15.77	45.85
TGME49_234570	Sterol carrier protein-2 HAD-2SCP-2	20.55	18.34	79.63	983.6	400.9	995	1225	1480	1655	6677	0.7732	0.7083	3.011	33.58	14.32	36.21	44.75	50.77	63.34	187.8
TGME49_246650	DHHC zinc finger domain-containing protein	10.96	8.429	2.654	105.8	116.6	214.5	170.7	296.8	199.6	510.5	0.416	0.3282	0.1012	3.641	4.202	7.874	6.289	10.27	7.705	14.48
TGME49_301370	DHHC zinc finger domain-containing protein	0	0	0	31.84	10.93	22.03	34.27	76.51	80.68	305.1	0	0	0	1.641	0.5896	1.21	1.89	3.961	4.662	12.96
TGME49_201850	WD domain, G-beta repeat-containing protein	454.1	478.9	132.7	608.4	224.2	472	613.4	731.5	845.8	3191	13.6	14.72	3.994	16.53	6.373	13.67	17.84	19.97	25.77	71.45
TGME49_209300	WD domain, G-beta repeat-containing protein	26.71	28.26	132.7	586.8	377.2	734.1	501.2	1077	487.6	1604	1.238	1.344	6.18	24.67	16.6	32.9	22.55	45.49	22.99	55.58
TGME49_243740	WD domain, G-beta repeat-containing protein	11.64	14.87	13.27	217.2	200.5	264.4	251.3	386	265.5	747.6	0.5178	0.6787	0.593	8.762	8.462	11.37	10.85	15.65	12.01	24.86
TGME49_228240	Proteophosphoglycan related	2.739	4.958	1213	4779	1708	5331	4614	4899	5272	19450	0.05245	0.09738	23.33	82.99	31.03	98.68	85.76	85.46	102.6	278.4
TGME49_203580	NAD-binding domain 4 domain-containing protein	0.6849	1.487	294.6	1286	597.7	1387	1112	1590	1552	4903	0.03351	0.07466	14.48	57.07	27.76	65.61	52.81	70.91	77.23	179.3
TGME49_229140	MaoC family domain-containing protein	139.7	185.4	71.67	366.2	185.9	291.1	368.2	526.3	471.2	1482	7.69	10.47	3.963	18.28	9.711	15.49	19.67	26.4	26.38	60.96
TGME49_269120	Oxidoreductase, putative	4.109	0.9916	668.9	5647	1870	4050	4156	8180	5867	21550	0.2741	0.06787	44.83	341.7	118.4	261.2	269.2	497.3	398.1	1075
TGME49_269400	Oxidoreductase, short chain dehydrogenase/reductase family protein	2.739	3.471	130.1	493.5	251.5	498.7	587.2	653.8	826.3	2913	0.1297	0.1686	6.187	21.19	11.3	22.83	26.99	28.21	39.79	103.1
TGME49_226300	2,4-dienoyl CoA reductase 2, peroxisomal family protein	3.424	0.4958	63.71	959.7	329.8	687.7	1060	1211	1853	6415	0.1554	0.02309	2.905	39.52	14.21	30.18	46.72	50.11	85.53	217.7
TGME49_223725	Hypothetical protein	56.16	49.08	31.85	88.7	80.18	216.9	236.5	253.9	287.9	737.6	0.3558	0.319	0.2027	0.5097	0.4822	1.328	1.455	1.466	1.855	3.493
