# Supplementary material for: An experimental genetically attenuated live vaccine to prevent transmission of Toxoplasma gondii by cats
Source: Sci Rep. 2019 Feb 6;9:1474. doi: 10.1038/s41598-018-37671-8 (PMC6365665; doi:10.1038/s41598-018-37671-8)
Supplement: Supplementary file 6 — Supplemental Table 5 [file 41598_2018_37671_MOESM6_ESM.xlsx]

## Sheet: Axoneme
ToxoDB ID	Description	T-A (normalised counts)	T-B (normalised counts)	EES1 (normalised counts)	EES2-A (normalised counts)	EES2-B (normalised counts)	EES3-A (normalised counts)	EES3-B (normalised counts)	EES4-A (normalised counts)	EES4-B (normalised counts)	EES5 (normalised counts)	T-A (FPKM)	T-B (FPKM)	EES1 (FPKM)	EES2-A (FPKM)	EES2-B (FPKM)	EES3-A (FPKM)	EES3-B (FPKM)	EES4-A (FPKM)	EES4-B (FPKM)	EES5 (FPKM)
TGME49_231770	α-tubulin I, putative	0.6849	0.9916	29.2	817.6	247.8	695.8	1068	1156	1557	5821	0.02482	0.03687	1.063	26.87	8.525	24.38	37.56	38.17	57.39	157.7
TGME49_212240	β-1 tubulin, putative	54.1	61.48	15.93	464	583.2	1066	1029	1550	1316	3463	1.277	1.489	0.3778	9.935	13.07	24.33	23.58	33.35	31.61	61.12
TGME49_277980	Dynein light chain	0	0.4958	10.62	106.9	58.32	176.3	85.33	230.7	147.9	366.3	0	0.063	1.321	12.01	6.856	21.11	10.26	26.04	18.63	33.91
TGME49_240790	Dynein light chain	0	0.9916	15.93	27.29	49.2	62.62	77.94	79.99	71.37	219.2	0	0.3047	4.793	7.415	13.99	18.14	22.66	21.83	21.74	49.08
TGME49_285350	Dynein light chain, putative	0.6849	0	23.89	276.3	153.1	227.3	227.1	588.9	240.5	590.1	0.08857	0	3.104	32.41	18.79	28.42	28.51	69.4	31.62	57.04
TGME49_247560	Dynein light chain protein, putative	2.055	3.966	58.4	355.9	226	281.8	295.6	617.9	245.9	733.4	0.1274	0.2524	3.638	20.02	13.3	16.9	17.8	34.92	15.51	34
TGME49_249960	Inner dynein arm light chain, putative	3.424	0.9916	13.27	189.9	153.1	234.3	242.6	456.7	229.1	655.2	0.4171	0.1239	1.624	20.98	17.7	27.59	28.68	50.7	28.39	59.65
TGME49_244900	Dynein light chain type 1, putative	0	0	15.93	203.5	133	221.5	204.9	419.6	199.1	494.1	0	0	4.39	50.65	34.64	58.76	54.58	104.9	55.55	101.3
TGME49_239550	Dynein light chain 2B, cytoplasmic, putative	26.02	13.39	18.58	270.6	238.7	395.5	288.2	634.1	333	909.7	1.649	0.8701	1.183	15.55	14.36	24.23	17.73	36.61	21.46	43.08
TGME49_263030	Dynein light chain 8 family E protein	44.52	47.6	47.78	146.7	91.12	162.4	133	396.5	146.2	388.8	14.52	15.93	15.66	43.4	28.21	51.2	42.12	117.8	48.48	94.8
TGME49_258880	Axonemal dynein light chain p33, putative	60.27	38.18	37.16	207	136.7	258.6	259.3	444	269.5	673.2	5.858	3.807	3.629	18.25	12.61	24.31	24.47	39.33	26.64	48.91
TGME49_291160	Dynein light polypeptide 4, axonemal, putative	0.6849	0	13.27	242.2	187.7	291.1	203.6	395.3	205.3	580.1	0.2285	0	4.448	73.28	59.43	93.89	65.92	120.2	69.64	144.6
TGME49_201750	Tctex-1 family protein	0	0	0	84.15	60.14	111.3	92.05	182	105.2	285.2	0	0	0	18.07	13.51	25.48	21.15	39.26	25.34	50.46
TGME49_254020	Dynein intermediate chain, putative	9.588	11.4	76.98	562.9	402.7	536.9	497.2	1010	441.4	1236	0.4717	0.5756	3.805	25.12	18.81	25.54	23.75	45.27	22.09	45.46
TGME49_261022	Dynein heavy chain family protein	203.4	222.6	79.63	476.5	384.5	988.1	866.7	1068	999.7	2362	1.445	1.622	0.5682	3.069	2.592	6.785	5.975	6.91	7.22	12.54
TGME49_203135	Dynein heavy chain family protein	67.8	53.05	76.98	723.2	564.9	1413	1047	1492	1272	2871	0.4358	0.3498	0.4971	4.217	3.447	8.779	6.532	8.739	8.317	13.79
TGME49_243482	Dynein heavy chain, putative	13.7	9.42	13.27	62.54	65.61	201.8	206.3	287.5	282.9	600.9	0.165	0.1164	0.1606	0.6834	0.7502	2.351	2.412	3.156	3.466	5.411
TGME49_306342	Dynein heavy chain family protein	2.055	2.479	29.2	98.93	52.85	122.9	88.02	160	120.4	234.1	0.1117	0.1383	1.595	4.878	2.727	6.461	4.645	7.925	6.659	9.513
TGME49_249840	Dynein heavy chain 2, putative	526	524.6	233.6	876.7	677.9	1418	1191	1988	1393	3052	3.736	3.822	1.667	5.648	4.57	9.739	8.213	12.87	10.06	16.2
TGME49_273478	Dynein heavy chain, N-terminal region 2 protein	19.18	6.941	15.93	75.05	47.38	136.8	118.3	180.8	171.7	376.2	0.2824	0.1049	0.2356	1.002	0.6623	1.949	1.691	2.427	2.572	4.141
TGME49_235920	Dynein, axonemal, heavy chain 2 family protein	380.8	285.1	284	1048	619.6	1225	950	1844	1060	2392	2.484	1.908	1.861	6.203	3.836	7.724	6.016	10.96	7.034	11.66
TGME49_269160	Outer dynein arm docking complex protein ODA1, putative	6.849	2.479	5.309	94.38	125.7	202.9	314.4	342	494.5	1032	0.3678	0.1366	0.2864	4.597	6.409	10.54	16.39	16.73	27.01	41.43
TGME49_306338	Dynein gamma chain, flagellar outer arm, putative	407.5	379.3	148.7	940.4	668.8	1517	1164	1843	1439	3261	2.639	2.52	0.967	5.523	4.111	9.497	7.319	10.88	9.474	15.78
TGME49_213720	Dynein regulatory complex subunit 7 isoform X1	165.1	120	26.54	217.2	209.6	438.4	444.8	616.7	657.1	1369	6.056	4.517	0.9785	7.228	7.299	15.55	15.84	20.62	24.52	37.55
TGME49_254180	Radial spoke protein 3 protein	0.6849	0.4958	0	32.98	54.67	85.82	171.3	98.53	341.9	526.8	0.04339	0.03223	0	1.895	3.288	5.257	10.54	5.689	22.03	24.95
TGME49_255200	Radial spoke head protein 9, putative	0.6849	1.487	15.93	362.7	258.8	389.7	372.2	755.8	434.3	1076	0.07337	0.1635	1.714	35.25	26.31	40.36	38.71	73.79	47.32	86.17
TGME49_233330	Radial spokehead family protein	0.6849	0	5.309	208.1	169.5	407.1	402.5	477.6	386.5	1135	0.04247	0	0.3308	11.71	9.976	24.41	24.23	26.99	24.37	52.6
TGME49_237490	Centrin family protein	22.6	18.34	164.6	678.9	608.7	1063	709.5	1275	784.8	2372	0.9344	0.7781	6.836	25.46	23.89	42.51	28.48	48.04	33	73.3
TGME49_260000	Basal body protein	0.6849	2.975	5.309	87.56	107.5	367.6	291.6	205.2	331.7	1042	0.007823	0.03486	0.06092	0.9071	1.166	4.06	3.233	2.136	3.853	8.896
TGME49_297820	Sperm associated antigen 6, putative	5.479	7.933	5.309	79.6	102.1	157.7	267.4	243.4	287.4	752.9	0.2053	0.305	0.1999	2.706	3.63	5.715	9.728	8.313	10.95	21.09
TGME49_289260	Sperm-associated antigen 17	32.87	29.25	10.62	54.58	41.91	136.8	102.8	121.7	116.5	307.8	2.083	1.901	0.6758	3.137	2.52	8.383	6.322	7.027	7.508	14.58
TGME49_289040	Armadillo/beta-catenin family repeat-containing protein	0	0	0	20.47	23.69	69.58	73.24	67.24	135.8	221.4	0	0	0	1.055	1.278	3.823	4.039	3.481	7.85	9.402
TGME49_283765	B9 domain-containing protein	0	0	2.654	27.29	16.4	32.47	36.95	40.57	25.82	93.1	0	0	0.2097	1.946	1.224	2.469	2.821	2.907	2.065	5.472

## Sheet: Flagellar transport
ToxoDB ID	Description	T-A (normalised counts)	T-B (normalised counts)	EES1 (normalised counts)	EES2-A (normalised counts)	EES2-B (normalised counts)	EES3-A (normalised counts)	EES3-B (normalised counts)	EES4-A (normalised counts)	EES4-B (normalised counts)	EES5 (normalised counts)	T-A (FPKM)	T-B (FPKM)	EES1 (FPKM)	EES2-A (FPKM)	EES2-B (FPKM)	EES3-A (FPKM)	EES3-B (FPKM)	EES4-A (FPKM)	EES4-B (FPKM)	EES5 (FPKM)
TGME49_249365	Intraflagellar transport complex B 46 carboxy-terminal	0	0	18.58	172.8	131.2	180.9	167.3	292.1	141.8	439.3	0	0	1.054	8.85	7.03	9.875	9.168	15.03	8.141	18.54
TGME49_256788	Intraflagellar transport 52 (Protein NGD5) family protein	4.109	0.9916	55.74	262.7	129.4	249.3	162.6	415	249.1	574.6	0.232	0.05743	3.161	13.45	6.933	13.61	8.91	21.35	14.3	24.25
TGME49_253500	Intraflagellar transport 57 protein	0	0	42.47	296.8	178.6	292.2	295.6	542.5	347.1	803.8	0	0	3.212	20.26	12.76	21.27	21.6	37.21	26.57	45.23
TGME49_250720	Intraflagellar transport component IFT74 72	20.55	19.34	13.27	116	94.76	147.3	137.1	331.5	182.2	429.4	0.9473	0.9146	0.6148	4.851	4.147	6.566	6.135	13.93	8.543	14.8
TGME49_293890	Intraflagellar transport 80 family protein	0	0	15.93	136.5	113	185.6	205.6	285.2	226.1	540.7	0	0	1.059	8.195	7.101	11.88	13.22	17.21	15.23	26.76
TGME49_305570	Intraflagellar transport protein IFT81	0.6849	0.4958	10.62	155.8	85.65	193.7	133	267.8	144.9	377.2	0.04131	0.03068	0.6434	8.523	4.904	11.3	7.79	14.72	8.891	17.01
TGME49_207407	Intraflagellar transport 88protein	0	0	0	10.23	18.22	30.15	63.83	37.1	49.28	125	0	0	0	1.316	2.453	4.134	8.787	4.794	7.107	13.25
TGME49_288050	Intraflagellar transport protein 172, putative	88.35	95.19	18.58	153.5	118.5	356	278.8	416.2	353.3	907.3	1.666	1.842	0.352	2.626	2.12	6.492	5.104	7.151	6.776	12.79
TGME49_215180	Intraflagellar transport protein	12.33	16.86	58.4	247.9	140.3	269.1	236.5	365.2	246.9	568.2	0.4639	0.6509	2.208	8.462	5.012	9.79	8.64	12.52	9.45	15.98
TGME49_315845	Kinesin motor domain-containing protein	4.794	3.966	7.963	137.6	34.62	128.7	185.4	197.1	320.5	1146	0.1636	0.1389	0.2731	4.26	1.122	4.248	6.145	6.13	11.13	29.24
TGME49_270210	Kinesin motor domain-containing protein	5.479	4.958	5.309	79.6	96.59	193.7	201.6	229.5	244.2	642.1	0.1234	0.1146	0.1201	1.626	2.065	4.218	4.407	4.711	5.595	10.81
TGME49_230020	Kinesin motor domain-containing protein	0.6849	0	2.654	69.37	85.65	191.4	284.9	279.4	308.3	836.5	0.02858	0	0.1113	2.626	3.393	7.722	11.54	10.63	13.08	26.1
TGME49_253110	Kinesin motor domain-containing protein	0	0	0	64.82	60.14	183.2	186.1	242.3	196.1	490.2	0	0	0	2.783	2.703	8.388	8.554	10.45	9.443	17.35
TGME49_274020	Kinesin motor domain-containing protein	1.37	0.9916	0	40.94	92.94	150.8	203.6	147.2	209.1	524.7	0.09887	0.07343	0	2.68	6.368	10.52	14.27	9.684	15.35	28.31
TGME49_206570	Kinesin, putative	6.849	5.95	5.309	265	85.65	234.3	287.6	326.9	557.2	1941	0.2492	0.2221	0.1941	8.745	2.958	8.243	10.16	10.84	20.62	52.81
TGME49_286660	Kinesin, putative	0	0.9916	2.654	73.91	187.7	191.4	441.4	386	1064	1376	0	0.04226	0.1108	2.785	7.401	7.686	17.8	14.61	44.97	42.72
TGME49_285400	Kinesin heavy chain	58.9	37.18	172.5	510.6	333.5	662.2	579.2	811.5	526.1	1429	3.182	2.061	9.365	25.02	17.1	34.59	30.38	39.95	28.9	57.72
TGME49_211910	kinesin-related protein 3A, putative	46.57	31.73	2.654	84.15	78.36	157.7	172.7	214.5	195.2	501.3	1.681	1.175	0.09625	2.755	2.684	5.504	6.05	7.053	7.165	13.53
TGME49_285410	Calmodulin-binding carboxy-terminal kinesin-like family protein, putative	36.98	31.73	95.56	636.8	457.4	850.1	694.1	1260	677.3	1801	1.398	1.23	3.629	21.83	16.41	31.07	25.47	43.4	26.03	50.88
TGME49_230135	Kinesin-associated protein	0	0	0	14.78	16.4	23.19	31.58	28.98	39.89	80.8	0	0	0	2.556	2.967	4.275	5.843	5.034	7.733	11.51

## Sheet: Other
ToxoDB ID	Description	T-A (normalised counts)	T-B (normalised counts)	EES1 (normalised counts)	EES2-A (normalised counts)	EES2-B (normalised counts)	EES3-A (normalised counts)	EES3-B (normalised counts)	EES4-A (normalised counts)	EES4-B (normalised counts)	EES5 (normalised counts)	T-A (FPKM)	T-B (FPKM)	EES1 (FPKM)	EES2-A (FPKM)	EES2-B (FPKM)	EES3-A (FPKM)	EES3-B (FPKM)	EES4-A (FPKM)	EES4-B (FPKM)	EES5 (FPKM)
TGME49_285940	Male gamete fusion factor, HAP2	6.164	4.462	66.36	577.7	308	810.6	536.8	1143	657.6	1687	0.1337	0.0993	1.446	11.36	6.341	17	11.3	22.59	14.51	27.35
TGME49_207790	Enkurin, putative	2.739	2.479	0	98.93	107.5	129.9	272.8	296.8	532.9	818	0.1814	0.1684	0	5.941	6.757	8.316	17.53	17.91	35.89	40.49
TGME49_254750	c3orf15 protein	0.6849	0	0	77.33	92.94	189	193.5	289.8	373.5	583.4	0.03427	0	0	3.509	4.414	9.145	9.399	13.21	19.01	21.82
TGME49_224040	Flagellar associated protein	2.055	2.479	0	38.66	45.56	89.3	148.5	129.8	259.2	456.1	0.1257	0.1555	0	2.145	2.645	5.28	8.815	7.236	16.12	20.85
TGME49_258530	Flagellar associated protein	0	0.4958	5.309	40.94	103.9	169.3	251.3	313	420.3	741.9	0	0.02682	0.2813	1.958	5.199	8.633	12.86	15.04	22.54	29.24
TGME49_273530	Flagellar associated protein	0	1.487	0	73.91	69.25	151.9	196.9	202.9	248.8	545.1	0	0.189	0	8.304	8.141	18.19	23.67	22.9	31.34	50.47
TGME49_284670	Flagellar associated protein	0	0.4958	2.654	133	100.2	240.1	288.9	300.2	671.9	992.6	0	0.03177	0.1666	7.537	5.942	14.5	17.52	17.09	42.68	46.34
TGME49_264178	Flagellar associated protein	14.38	12.89	18.58	202.4	189.5	293.4	331.9	489.2	507.6	1074	0.4657	0.4282	0.6044	5.944	5.824	9.185	10.43	14.43	16.71	25.99
TGME49_242760	Flagellar associated protein	4.109	4.958	7.963	53.45	36.45	92.78	88.02	148.4	90.4	236.7	0.3351	0.4148	0.6524	3.953	2.821	7.315	6.967	11.03	7.497	14.43
TGME49_306070	Flagellar associated protein	8.218	5.95	23.89	209.2	140.3	327	295	525.1	353.6	778.1	0.4468	0.3318	1.305	10.32	7.24	17.19	15.57	26.01	19.55	31.62
TGME49_297380	Flagellar associated related protein	0.6849	0.4958	7.963	104.6	103.9	200.6	206.9	304.9	294.9	623.6	0.02442	0.01814	0.2852	3.383	3.515	6.916	7.162	9.905	10.69	16.62
TGME49_247010	Flagella related protein	3.424	3.471	0	76.19	113	172.8	312.4	288.6	425	862.5	0.2185	0.2272	0	4.41	6.844	10.66	19.35	16.79	27.58	41.14
TGME49_310480	Flagellar/basal body protein, PACRG family protein	0	0	2.654	52.31	69.25	104.4	196.2	249.2	345.6	517.7	0	0	0.2216	3.942	5.461	8.384	15.82	18.87	29.2	32.15
TGME49_212075	Meiosis-specific nuclear structural protein	0	1.487	10.62	420.7	421	971.8	1037	1348	1612	3150	0	0.04634	0.3239	11.59	12.13	28.53	30.58	37.31	49.79	71.5
TGME49_278710	Primary ciliary dyskinesia protein 1	0	0	5.309	36.39	36.45	91.62	65.84	133.3	120	256.9	0	0	0.1807	1.118	1.172	3	2.165	4.115	4.135	6.504
TGME49_243550	H-SHIPPO 1, putative	0	0	2.654	46.62	52.85	124.1	163.3	153	301.3	485.2	0	0	0.2416	3.831	4.545	10.87	14.36	12.63	27.76	32.86
TGME49_293850	Clusterin-associated protein 1	4.794	6.445	0	34.11	41.91	97.42	96.08	150.7	133.1	362.4	0.1091	0.1505	0	0.7041	0.9053	2.143	2.122	3.125	3.08	6.164
TGME49_297670	Coiled-coil 38 protein, related	3.424	5.454	7.963	71.64	91.12	175.1	243.9	292.1	437.6	781.5	0.1733	0.2832	0.4049	3.289	4.377	8.57	11.98	13.47	22.52	29.57
TGME49_217390	REJ domain protein	0.6849	0.4958	268.1	1059	767.2	1293	950.7	1681	896	2453	0.02717	0.02018	10.68	38.09	28.89	49.6	36.61	60.76	36.15	72.74
TGME49_297390	WD G-beta repeat-containing protein	0	0.4958	7.963	65.95	56.49	141.5	131	165.8	157.2	388.8	0	0.02604	0.4096	3.063	2.745	7.004	6.512	7.734	8.184	14.88
TGME49_286932	ATPase family associated with various cellular activities (AAA) domain-containing protein	327.4	294	215	540.1	457.4	910.4	762.6	1003	766	1942	2.27	2.092	1.498	3.397	3.011	6.104	5.133	6.336	5.402	10.07
TGME49_230830	ATPase family associated with various cellular activities (AAA) domain-containing protein	112.3	94.7	10.62	146.7	291.6	681.9	659.1	379.1	645.4	1753	0.6729	0.582	0.0639	0.7971	1.658	3.95	3.833	2.069	3.932	7.85
TGME49_272360	EF hand family protein	4.109	2.975	7.963	65.95	92.94	150.8	250.6	208.7	547.4	729.5	0.2741	0.2036	0.5337	3.991	5.885	9.725	16.23	12.69	37.14	36.38
TGME49_217650	Growth arrest-specific protein 8	0	0.4958	7.963	63.68	72.89	151.9	153.9	206.3	224	398	0	0.03027	0.476	3.437	4.117	8.741	8.887	11.19	13.56	17.7
TGME49_248225	PF2 arrest specific protein 8/11, putative	0	0.4958	5.309	45.49	54.67	91.62	127.7	183.2	208	328	0	0.032	0.3355	2.595	3.264	5.572	7.795	10.5	13.31	15.42
TGME49_207410	Tetratricopeptide repeat-containing protein	65.06	54.04	0	9.097	49.2	93.94	118.3	90.42	118.1	325.4	2.908	2.478	0	0.3688	2.088	4.06	5.132	3.683	5.37	10.87
TGME49_273472	Tumor suppressor mitostatin	1.37	0	21.24	113.7	83.83	196	192.2	318.8	381.8	593.1	0.1634	0	2.546	12.31	9.495	22.61	22.26	34.67	46.33	52.9
TGME49_312980	Tumor suppressor mitostatin	0	0	2.654	192.2	167.7	380.4	469	609.8	990.2	1538	0	0	0.09993	6.532	5.963	13.78	17.06	20.82	37.74	43.07
TGME49_233940	Leucine rich repeat-containing protein	0	0.4958	84.94	557.2	291.6	403.6	350.1	834.6	306.6	886.5	0	0.03393	5.693	33.72	18.46	26.03	22.67	50.74	20.8	44.21
TGME49_248970	Leucine rich repeat-containing protein	0	0	34.51	163.7	103.9	174	155.2	328.1	144.3	380.9	0	0	2.88	12.34	8.191	13.97	12.52	24.84	12.19	23.65
TGME49_318240	Tubulin-tyrosine ligase family protein	11.64	7.437	2.654	31.84	54.67	127.6	158.6	139.1	167.7	538.5	0.1189	0.07795	0.02724	0.295	0.5301	1.26	1.573	1.295	1.742	4.112
TGME49_202970	Hypothetical protein	99.99	77.34	2.654	76.19	125.7	222.7	360.1	343.1	465.7	1185	1.074	0.8522	0.02864	0.7421	1.282	2.312	3.755	3.358	5.086	9.512
